# Supplementary material for: Oral microbiome diversity and composition before and after chemotherapy treatment in pediatric oncology patients
Source: BMC Oral Health. 2025 Jul 2;25:981. doi: 10.1186/s12903-025-06405-4 (PMC12220142; doi:10.1186/s12903-025-06405-4)
Supplement: Supplementary file 3 — Supplementary Material 3. [file 12903_2025_6405_MOESM3_ESM.xlsx]

## Sheet: Post vs Pre
Kingdom	Phylum	Class	Order	Family	Genus	Species	Print	baseMean	log2FoldChange	lfcSE	stat	pvalue	padj
Bacteria	Proteobacteria						Proteobacteria Phylum	11370.8	0.996628	0.261401	3.81264	0.00013749	0.00233734
Bacteria	Firmicutes						Firmicutes Phylum	61238.7	-0.563838	0.217937	-2.58716	0.0096771	0.0822553
Bacteria	Cyanobacteria						Cyanobacteria Phylum	7.23895	-1.14179	0.595034	-1.91887	0.0550012	0.311673
Bacteria	Campylobacterota						Campylobacterota Phylum	72.4676	0.538835	0.31001	1.73812	0.0821892	0.333196
Bacteria	Desulfobacterota						Desulfobacterota Phylum	25.9819	-1.47027	0.888575	-1.65463	0.0979988	0.333196
Bacteria	Spirochaetota						Spirochaetota Phylum	0.777369	-1.74096	1.3588	-1.28124	0.200109	0.566976
Bacteria	Bacteroidota						Bacteroidota Phylum	4776.8	-0.280725	0.24786	-1.1326	0.257384	0.625075
Bacteria	Fusobacteriota						Fusobacteriota Phylum	1087.43	0.196602	0.223239	0.880679	0.378492	0.804295
Bacteria	Actinobacteriota						Actinobacteriota Phylum	3440.53	0.0825537	0.25949	0.318139	0.75038	0.977857
Bacteria	Patescibacteria						Patescibacteria Phylum	147.015	0.0676051	0.371214	0.182119	0.85549	0.977857
Bacteria	Myxococcota						Myxococcota Phylum	0.0893079	-0.511439	2.13558	-0.239485	0.81073	0.977857
Bacteria							Unknown Phylum_1	16.7756	0.0169799	0.611753	0.0277561	0.977857	0.977857
Bacteria	Nitrospirota						Nitrospirota Phylum	1.30729	-0.614368	1.71352	-0.358541	0.719938	0.977857
Bacteria	Deferribacterota						Deferribacterota Phylum	1.8575	-0.104112	1.52794	-0.0681388	0.945675	0.977857
Bacteria	Chloroflexi						Chloroflexi Phylum	1.12532	0.434893	1.22907	0.353839	0.72346	0.977857
Bacteria	Verrucomicrobiota						Verrucomicrobiota Phylum	0.278763	-0.449054	2.76143	-0.162617	0.87082	0.977857
Bacteria	Synergistota						Synergistota Phylum	0.185866	-0.171206	1.92658	-0.0888651	0.929189	0.977857

## Sheet: Lesion vs No lesion
Kingdom	Phylum	Class	Order	Family	Genus	Species	Print	baseMean	log2FoldChange	lfcSE	stat	pvalue	padj
Bacteria	Bacteroidota						Bacteroidota Phylum	4776.8	-0.929383	0.238463	-3.8974	9.72327e-05	0.00165296
Bacteria	Cyanobacteria						Cyanobacteria Phylum	10.6012	1.45344	0.62578	2.3226	0.0202007	0.134594
Bacteria	Campylobacterota						Campylobacterota Phylum	72.4676	-0.700611	0.309851	-2.26112	0.0237519	0.134594
Bacteria	Proteobacteria						Proteobacteria Phylum	10092.9	0.53875	0.252612	2.13272	0.0329476	0.140027
Bacteria	Patescibacteria						Patescibacteria Phylum	147.015	-0.679258	0.369896	-1.83635	0.0663061	0.225441
Bacteria	Desulfobacterota						Desulfobacterota Phylum	32.9202	1.34814	0.910331	1.48094	0.138623	0.392764
Bacteria	Myxococcota						Myxococcota Phylum	0.78001	2.52013	2.04061	1.23498	0.216836	0.460777
Bacteria	Spirochaetota						Spirochaetota Phylum	0.777369	1.77756	1.37896	1.28906	0.197377	0.460777
Bacteria	Fusobacteriota						Fusobacteriota Phylum	1087.43	0.236889	0.224424	1.05554	0.291178	0.524479
Bacteria	Deferribacterota						Deferribacterota Phylum	2.48259	1.57906	1.55062	1.01834	0.308517	0.524479
Bacteria	Firmicutes						Firmicutes Phylum	61238.7	0.172954	0.224782	0.769429	0.441639	0.625655
Bacteria	Verrucomicrobiota						Verrucomicrobiota Phylum	0.39668	1.95824	2.40572	0.813995	0.415648	0.625655
Bacteria	Chloroflexi						Chloroflexi Phylum	1.12532	-0.859809	1.24405	-0.691137	0.489479	0.640089
Bacteria	Actinobacteriota						Actinobacteriota Phylum	3440.53	0.151519	0.261439	0.579558	0.562213	0.68157
Bacteria	Nitrospirota						Nitrospirota Phylum	1.30729	0.900975	1.72465	0.522409	0.601385	0.68157
Bacteria							Unknown Phylum_1	16.7756	0.25095	0.615457	0.407747	0.68346	0.726176
Bacteria	Synergistota						Synergistota Phylum	0.185866	0.212181	1.94238	0.109238	0.913014	0.913014

## Sheet: Caphosol vs NaCl
Kingdom	Phylum	Class	Order	Family	Genus	Species	Print	baseMean	log2FoldChange	lfcSE	stat	pvalue	padj
Bacteria	Proteobacteria						Proteobacteria Phylum	11370.8	-0.753326	0.267313	-2.81814	0.0048302	0.0821135
Bacteria	Desulfobacterota						Desulfobacterota Phylum	25.9819	-1.63099	0.885921	-1.84101	0.0656195	0.371844
Bacteria							Unknown Phylum_1	20.235	-1.15848	0.615902	-1.88095	0.0599784	0.371844
Bacteria	Firmicutes						Firmicutes Phylum	61238.7	-0.195123	0.223125	-0.874502	0.381845	0.760262
Bacteria	Bacteroidota						Bacteroidota Phylum	4776.8	0.22458	0.248761	0.902793	0.366636	0.760262
Bacteria	Actinobacteriota						Actinobacteriota Phylum	3440.53	-0.218401	0.259428	-0.841854	0.39987	0.760262
Bacteria	Fusobacteriota						Fusobacteriota Phylum	1087.43	0.220439	0.223346	0.986984	0.323651	0.760262
Bacteria	Cyanobacteria						Cyanobacteria Phylum	9.96542	0.653862	0.629031	1.03948	0.298584	0.760262
Bacteria	Campylobacterota						Campylobacterota Phylum	72.4676	0.205811	0.313244	0.657029	0.511162	0.760262
Bacteria	Nitrospirota						Nitrospirota Phylum	1.23995	1.30779	1.69398	0.772024	0.4401	0.760262
Bacteria	Deferribacterota						Deferribacterota Phylum	1.8575	-0.938328	1.51863	-0.617878	0.536655	0.760262
Bacteria	Chloroflexi						Chloroflexi Phylum	1.12532	0.765626	1.22661	0.624178	0.532511	0.760262
Bacteria	Spirochaetota						Spirochaetota Phylum	0.777369	-0.753436	1.40165	-0.537536	0.590898	0.772712
Bacteria	Patescibacteria						Patescibacteria Phylum	147.015	0.0927987	0.371774	0.249611	0.802888	0.853069
Bacteria	Verrucomicrobiota						Verrucomicrobiota Phylum	0.39668	-0.630689	2.51617	-0.250654	0.802081	0.853069
Bacteria	Synergistota						Synergistota Phylum	0.185866	-0.578719	1.93184	-0.299568	0.764506	0.853069
Bacteria	Myxococcota						Myxococcota Phylum	0.0893079	-0.184143	2.13874	-0.0860987	0.931388	0.931388

## Sheet: Pre; Lesion vs No lesion
Kingdom	Phylum	Class	Order	Family	Genus	Species	Print	baseMean	log2FoldChange	lfcSE	stat	pvalue	padj
Bacteria	Bacteroidota						Bacteroidota Phylum	4776.8	-1.04333	0.337739	-3.08915	0.0020073	0.0341241
Bacteria	Cyanobacteria						Cyanobacteria Phylum	13.6915	1.69936	0.910094	1.86724	0.0618681	0.410733
Bacteria	Desulfobacterota						Desulfobacterota Phylum	32.9202	1.89708	1.30155	1.45755	0.144964	0.410733
Bacteria	Nitrospirota						Nitrospirota Phylum	3.9222	3.35896	2.28704	1.46869	0.141917	0.410733
Bacteria	Deferribacterota						Deferribacterota Phylum	2.82124	3.35789	2.13419	1.57338	0.115631	0.410733
Bacteria	Spirochaetota						Spirochaetota Phylum	0.777369	3.04306	2.0074	1.51592	0.129538	0.410733
Bacteria	Fusobacteriota						Fusobacteriota Phylum	1087.43	0.386864	0.31855	1.21445	0.224576	0.545398
Bacteria	Myxococcota						Myxococcota Phylum	0.78001	3.30964	2.99709	1.10429	0.269468	0.57262
Bacteria	Actinobacteriota						Actinobacteriota Phylum	3440.53	0.3007	0.371501	0.809421	0.418273	0.790071
Bacteria	Firmicutes						Firmicutes Phylum	61238.7	0.177021	0.312432	0.566593	0.570991	0.929958
Bacteria	Proteobacteria						Proteobacteria Phylum	11370.8	-0.101743	0.374765	-0.271485	0.786018	0.929958
Bacteria	Patescibacteria						Patescibacteria Phylum	147.015	-0.18584	0.523675	-0.354876	0.722683	0.929958
Bacteria	Campylobacterota						Campylobacterota Phylum	72.4676	0.0380746	0.43317	0.0878977	0.929958	0.929958
Bacteria							Unknown Phylum_1	23.9145	-0.168816	0.913177	-0.184867	0.853333	0.929958
Bacteria	Chloroflexi						Chloroflexi Phylum	1.12532	-0.274413	1.83675	-0.149401	0.881237	0.929958
Bacteria	Verrucomicrobiota						Verrucomicrobiota Phylum	0.39668	1.44765	3.94585	0.366879	0.71371	0.929958
Bacteria	Synergistota						Synergistota Phylum	0.185866	0.599778	3.12995	0.191626	0.848035	0.929958

## Sheet: Pre; Caphosol vs NaCl
Kingdom	Phylum	Class	Order	Family	Genus	Species	Print	baseMean	log2FoldChange	lfcSE	stat	pvalue	padj
Bacteria	Cyanobacteria						Cyanobacteria Phylum	14.9992	2.39886	0.918996	2.6103	0.00904616	0.103639
Bacteria	Deferribacterota						Deferribacterota Phylum	4.05473	-5.06796	2.02192	-2.50652	0.0121928	0.103639
Bacteria	Firmicutes						Firmicutes Phylum	61238.7	-0.63527	0.306723	-2.07115	0.0383446	0.162964
Bacteria	Desulfobacterota						Desulfobacterota Phylum	32.9202	-2.65926	1.26199	-2.1072	0.0351005	0.162964
Bacteria	Patescibacteria						Patescibacteria Phylum	147.015	-0.978481	0.514489	-1.90185	0.0571908	0.194449
Bacteria	Bacteroidota						Bacteroidota Phylum	4776.8	0.567788	0.349307	1.62547	0.104063	0.294844
Bacteria	Actinobacteriota						Actinobacteriota Phylum	3440.53	-0.431376	0.367512	-1.17377	0.240486	0.571291
Bacteria	Nitrospirota						Nitrospirota Phylum	2.11769	2.71991	2.45983	1.10573	0.268843	0.571291
Bacteria	Campylobacterota						Campylobacterota Phylum	72.4676	-0.349655	0.438796	-0.796851	0.425537	0.803793
Bacteria	Chloroflexi						Chloroflexi Phylum	1.12532	-1.18134	1.76901	-0.667799	0.504262	0.857245
Bacteria	Spirochaetota						Spirochaetota Phylum	0.777369	-1.09227	2.00765	-0.544054	0.586404	0.906261
Bacteria	Proteobacteria						Proteobacteria Phylum	11370.8	0.0768215	0.359221	0.213856	0.83066	0.958242
Bacteria	Myxococcota						Myxococcota Phylum	0.0893079	-0.784248	3.54223	-0.221399	0.824781	0.958242
Bacteria							Unknown Phylum_1	23.9145	-0.176133	0.903926	-0.194853	0.845508	0.958242
Bacteria	Verrucomicrobiota						Verrucomicrobiota Phylum	0.39668	1.57325	3.88818	0.404623	0.685755	0.958242
Bacteria	Fusobacteriota						Fusobacteriota Phylum	1087.43	-0.038712	0.315995	-0.122508	0.902496	0.958902
Bacteria	Synergistota						Synergistota Phylum	0.185866	0.00312625	3.10168	0.00100792	0.999196	0.999196

## Sheet: Post; Lesion vs No lesion
Kingdom	Phylum	Class	Order	Family	Genus	Species	Print	baseMean	log2FoldChange	lfcSE	stat	pvalue	padj
Bacteria	Campylobacterota						Campylobacterota Phylum	72.4676	-1.22977	0.431577	-2.84948	0.00437907	0.0744442
Bacteria	Bacteroidota						Bacteroidota Phylum	4776.8	-0.79322	0.337736	-2.34864	0.0188423	0.107535
Bacteria	Cyanobacteria						Cyanobacteria Phylum	13.6915	2.13414	0.9097	2.34599	0.0189768	0.107535
Bacteria	Patescibacteria						Patescibacteria Phylum	147.015	-1.16562	0.523461	-2.22676	0.0259636	0.110345
Bacteria	Deferribacterota						Deferribacterota Phylum	2.82124	-2.28153	2.12817	-1.07207	0.283691	0.964548
Bacteria	Firmicutes						Firmicutes Phylum	61238.7	0.166947	0.312433	0.534347	0.593101	0.99616
Bacteria	Proteobacteria						Proteobacteria Phylum	11370.8	0.188661	0.374743	0.503441	0.614655	0.99616
Bacteria	Actinobacteriota						Actinobacteriota Phylum	3440.53	0.0131486	0.371478	0.0353955	0.971764	0.99616
Bacteria	Fusobacteriota						Fusobacteriota Phylum	1087.43	0.108659	0.318441	0.341222	0.732936	0.99616
Bacteria	Desulfobacterota						Desulfobacterota Phylum	32.9202	0.731308	1.30064	0.562266	0.573935	0.99616
Bacteria	Myxococcota						Myxococcota Phylum	0.78001	0.0145052	3.01418	0.00481233	0.99616	0.99616
Bacteria							Unknown Phylum_1	23.9145	0.258844	0.912487	0.283669	0.776664	0.99616
Bacteria	Nitrospirota						Nitrospirota Phylum	3.9222	-0.615246	2.28751	-0.268959	0.787961	0.99616
Bacteria	Spirochaetota						Spirochaetota Phylum	0.777369	-0.398754	2.02434	-0.19698	0.843844	0.99616
Bacteria	Chloroflexi						Chloroflexi Phylum	1.12532	-1.14472	1.82512	-0.627201	0.530528	0.99616
Bacteria	Verrucomicrobiota						Verrucomicrobiota Phylum	0.39668	2.40511	3.94289	0.609986	0.541871	0.99616
Bacteria	Synergistota						Synergistota Phylum	0.185866	-0.126934	3.13055	-0.0405468	0.967657	0.99616

## Sheet: Post; Caphosol vs NaCl
Kingdom	Phylum	Class	Order	Family	Genus	Species	Print	baseMean	log2FoldChange	lfcSE	stat	pvalue	padj
Bacteria	Proteobacteria						Proteobacteria Phylum	11370.8	-1.19967	0.359199	-3.33985	0.000838247	0.0142502
Bacteria	Patescibacteria						Patescibacteria Phylum	147.015	1.1795	0.514357	2.29315	0.0218395	0.185636
Bacteria	Firmicutes						Firmicutes Phylum	61238.7	0.458273	0.306724	1.49409	0.135152	0.408446
Bacteria	Fusobacteriota						Fusobacteriota Phylum	1087.43	0.451461	0.315904	1.42911	0.152973	0.408446
Bacteria	Campylobacterota						Campylobacterota Phylum	72.4676	0.602465	0.437182	1.37806	0.168183	0.408446
Bacteria	Desulfobacterota						Desulfobacterota Phylum	32.9202	1.7646	1.26186	1.39841	0.161989	0.408446
Bacteria	Deferribacterota						Deferribacterota Phylum	4.05473	2.8099	2.0054	1.40116	0.161165	0.408446
Bacteria	Chloroflexi						Chloroflexi Phylum	1.12532	2.11624	1.7635	1.20003	0.230129	0.489025
Bacteria							Unknown Phylum_1	23.9145	-0.889841	0.903328	-0.98507	0.32459	0.613114
Bacteria	Cyanobacteria						Cyanobacteria Phylum	14.9992	0.735144	0.910912	0.807041	0.419643	0.713392
Bacteria	Nitrospirota						Nitrospirota Phylum	2.11769	1.60065	2.46179	0.650197	0.515565	0.779615
Bacteria	Verrucomicrobiota						Verrucomicrobiota Phylum	0.39668	-2.31874	3.88213	-0.597286	0.550316	0.779615
Bacteria	Bacteroidota						Bacteroidota Phylum	4776.8	-0.179147	0.3493	-0.512873	0.60804	0.795129
Bacteria	Synergistota						Synergistota Phylum	0.185866	-1.10281	3.10024	-0.355716	0.722053	0.876779
Bacteria	Actinobacteriota						Actinobacteriota Phylum	3440.53	-0.0179238	0.367492	-0.0487733	0.9611	0.9611
Bacteria	Myxococcota						Myxococcota Phylum	0.0893079	0.515091	3.5439	0.145346	0.884438	0.9611
Bacteria	Spirochaetota						Spirochaetota Phylum	0.777369	-0.195807	2.036	-0.0961727	0.923383	0.9611

## Sheet: Lesion; Post vs Pre
Kingdom	Phylum	Class	Order	Family	Genus	Species	Print	baseMean	log2FoldChange	lfcSE	stat	pvalue	padj
Bacteria	Proteobacteria						Proteobacteria Phylum	11370.8	1.12122	0.350096	3.20261	0.0013619	0.0231523
Bacteria	Firmicutes						Firmicutes Phylum	61238.7	-0.567942	0.291873	-1.94585	0.0516727	0.439218
Bacteria	Nitrospirota						Nitrospirota Phylum	3.9222	-3.03727	2.13096	-1.42531	0.154068	0.523831
Bacteria	Deferribacterota						Deferribacterota Phylum	2.82124	-3.2264	1.98856	-1.62248	0.1047	0.523831
Bacteria	Spirochaetota						Spirochaetota Phylum	0.777369	-2.70684	1.87054	-1.44709	0.147872	0.523831
Bacteria	Myxococcota						Myxococcota Phylum	0.78001	-3.65399	2.79791	-1.30597	0.191563	0.542761
Bacteria	Patescibacteria						Patescibacteria Phylum	147.015	-0.473806	0.489459	-0.96802	0.333034	0.808798
Bacteria	Bacteroidota						Bacteroidota Phylum	4776.8	-0.132173	0.315537	-0.418883	0.675302	0.957061
Bacteria	Actinobacteriota						Actinobacteriota Phylum	3440.53	-0.0353054	0.347042	-0.101732	0.918969	0.957061
Bacteria	Fusobacteriota						Fusobacteriota Phylum	1087.43	0.0867617	0.297519	0.291617	0.770579	0.957061
Bacteria	Cyanobacteria						Cyanobacteria Phylum	13.6915	0.113907	0.842848	0.135145	0.892497	0.957061
Bacteria	Campylobacterota						Campylobacterota Phylum	72.4676	-0.144362	0.404559	-0.356838	0.721213	0.957061
Bacteria	Desulfobacterota						Desulfobacterota Phylum	32.9202	-0.750923	1.21419	-0.618457	0.536274	0.957061
Bacteria							Unknown Phylum_1	23.9145	0.173886	0.852869	0.203884	0.838444	0.957061
Bacteria	Chloroflexi						Chloroflexi Phylum	1.12532	-0.0925591	1.71909	-0.0538419	0.957061	0.957061
Bacteria	Verrucomicrobiota						Verrucomicrobiota Phylum	0.39668	0.62238	3.67802	0.169216	0.865627	0.957061
Bacteria	Synergistota						Synergistota Phylum	0.185866	-0.537872	2.9232	-0.184001	0.854013	0.957061

## Sheet: No lesion; Post vs Pre
Kingdom	Phylum	Class	Order	Family	Genus	Species	Print	baseMean	log2FoldChange	lfcSE	stat	pvalue	padj
Bacteria	Campylobacterota						Campylobacterota Phylum	72.4676	1.12348	0.458505	2.45031	0.0142731	0.242643
Bacteria	Proteobacteria						Proteobacteria Phylum	11370.8	0.830815	0.397887	2.08807	0.0367916	0.312729
Bacteria	Firmicutes						Firmicutes Phylum	61238.7	-0.557868	0.331719	-1.68175	0.0926174	0.524832
Bacteria	Bacteroidota						Bacteroidota Phylum	4776.8	-0.38228	0.358566	-1.06613	0.286363	0.812267
Bacteria	Fusobacteriota						Fusobacteriota Phylum	1087.43	0.364966	0.338173	1.07923	0.280486	0.812267
Bacteria	Deferribacterota						Deferribacterota Phylum	2.82124	2.41302	2.26484	1.06543	0.286682	0.812267
Bacteria	Patescibacteria						Patescibacteria Phylum	147.015	0.505974	0.555587	0.910701	0.362453	0.880242
Bacteria	Actinobacteriota						Actinobacteriota Phylum	3440.53	0.252246	0.394424	0.639531	0.522477	0.954702
Bacteria	Cyanobacteria						Cyanobacteria Phylum	13.6915	-0.320874	0.972333	-0.330004	0.741397	0.954702
Bacteria	Desulfobacterota						Desulfobacterota Phylum	32.9202	0.414848	1.38256	0.300059	0.764132	0.954702
Bacteria	Myxococcota						Myxococcota Phylum	0.78001	-0.358848	3.19992	-0.112143	0.91071	0.954702
Bacteria							Unknown Phylum_1	23.9145	-0.253775	0.969092	-0.261868	0.793423	0.954702
Bacteria	Nitrospirota						Nitrospirota Phylum	3.9222	0.936933	2.43357	0.385003	0.700235	0.954702
Bacteria	Spirochaetota						Spirochaetota Phylum	0.777369	0.734973	2.15143	0.341621	0.732636	0.954702
Bacteria	Chloroflexi						Chloroflexi Phylum	1.12532	0.777747	1.93635	0.401655	0.687938	0.954702
Bacteria	Verrucomicrobiota						Verrucomicrobiota Phylum	0.39668	-0.335079	4.19383	-0.079898	0.936318	0.954702
Bacteria	Synergistota						Synergistota Phylum	0.185866	0.188839	3.32442	0.0568037	0.954702	0.954702

## Sheet: Caphosol; Post vs Pre
Kingdom	Phylum	Class	Order	Family	Genus	Species	Print	baseMean	log2FoldChange	lfcSE	stat	pvalue	padj
Bacteria	Campylobacterota						Campylobacterota Phylum	72.4676	0.968393	0.425567	2.27554	0.0228737	0.194426
Bacteria	Deferribacterota						Deferribacterota Phylum	4.05473	4.89542	1.96706	2.4887	0.012821	0.194426
Bacteria	Patescibacteria						Patescibacteria Phylum	147.015	1.05366	0.500076	2.107	0.0351175	0.198999
Bacteria	Bacteroidota						Bacteroidota Phylum	4776.8	-0.609126	0.339635	-1.79348	0.0728969	0.309812
Bacteria	Desulfobacterota						Desulfobacterota Phylum	32.9202	1.92851	1.22735	1.57128	0.116117	0.394797
Bacteria	Fusobacteriota						Fusobacteriota Phylum	1087.43	0.411014	0.307169	1.33807	0.180873	0.512473
Bacteria	Chloroflexi						Chloroflexi Phylum	1.12532	1.79716	1.7129	1.04919	0.294091	0.71422
Bacteria	Proteobacteria						Proteobacteria Phylum	11370.8	0.271035	0.349276	0.77599	0.437755	0.797533
Bacteria	Actinobacteriota						Actinobacteriota Phylum	3440.53	0.29405	0.357339	0.822888	0.410572	0.797533
Bacteria	Cyanobacteria						Cyanobacteria Phylum	14.9992	-0.612589	0.883067	-0.693705	0.487867	0.797533
Bacteria	Spirochaetota						Spirochaetota Phylum	0.777369	-1.28073	1.97203	-0.649445	0.51605	0.797533
Bacteria							Unknown Phylum_1	23.9145	-0.415204	0.879093	-0.472309	0.636706	0.822164
Bacteria	Nitrospirota						Nitrospirota Phylum	2.11769	-1.00696	2.37836	-0.423386	0.672013	0.822164
Bacteria	Verrucomicrobiota						Verrucomicrobiota Phylum	0.39668	-1.57443	3.78056	-0.416456	0.677077	0.822164
Bacteria	Synergistota						Synergistota Phylum	0.185866	-0.744693	3.01719	-0.246817	0.80505	0.91239
Bacteria	Firmicutes						Firmicutes Phylum	61238.7	-0.0300003	0.298241	-0.100591	0.919875	0.966768
Bacteria	Myxococcota						Myxococcota Phylum	0.0893079	0.143563	3.44587	0.0416624	0.966768	0.966768

[truncated: 6 more sheets: NaCl; Post vs Pre, Interaction; Lesion term & Samp, Interaction; Rinse & Sampling, Paired; Post vs Pre, Paired; Lesion vs No lesion, Paired; Caphosol vs. NaCl]
