# Supplementary material for: Oral microbiome diversity and composition before and after chemotherapy treatment in pediatric oncology patients
Source: BMC Oral Health. 2025 Jul 2;25:981. doi: 10.1186/s12903-025-06405-4 (PMC12220142; doi:10.1186/s12903-025-06405-4)
Supplement: Supplementary file 4 — Supplementary Material 4. [file 12903_2025_6405_MOESM4_ESM.xlsx]

## Sheet: Post vs Pre
Kingdom	Phylum	Class	Order	Family	Genus	Species	Print	baseMean	log2FoldChange	lfcSE	stat	pvalue	padj
Bacteria	Bacteroidota	Bacteroidia	Bacteroidales	Porphyromonadaceae	Porphyromonas		Porphyromonas sp.	1289.79	-1.25703	0.308115	-4.07974	4.50867e-05	0.013526
Bacteria	Bacteroidota	Bacteroidia	Bacteroidales	Prevotellaceae	Alloprevotella		Alloprevotella sp.	307.418	1.06586	0.322731	3.30264	0.000957793	0.143669
Bacteria	Bacteroidota	Bacteroidia	Bacteroidales	Prevotellaceae	Prevotella_7		Prevotella_7 sp.	679.308	1.02568	0.339586	3.0204	0.00252443	0.154873
Bacteria	Proteobacteria	Alphaproteobacteria	Rhizobiales	Beijerinckiaceae	Methylobacterium-Methylorubrum		Methylobacterium-Methylorubrum sp.	36.7582	1.74009	0.570234	3.05154	0.00227669	0.154873
Bacteria	Proteobacteria	Gammaproteobacteria	Pseudomonadales	Moraxellaceae	Enhydrobacter		Enhydrobacter sp.	19.97	-2.46523	0.818021	-3.01365	0.00258121	0.154873
Bacteria	Proteobacteria	Gammaproteobacteria					Gammaproteobacteria Class	0.974917	2.72873	0.938465	2.90765	0.00364156	0.182078
Bacteria	Proteobacteria	Gammaproteobacteria	Cardiobacteriales	Cardiobacteriaceae	Cardiobacterium		Cardiobacterium sp.	43.2051	1.00306	0.376221	2.66615	0.00767252	0.328822
Bacteria	Proteobacteria	Gammaproteobacteria	Enterobacterales	Yersiniaceae	Serratia		Serratia sp.	140.167	2.28785	0.892395	2.56371	0.0103559	0.345195
Bacteria	Patescibacteria	Gracilibacteria	Absconditabacteriales (SR1)				Absconditabacteriales (SR1) Order	13.9002	1.91494	0.744647	2.57161	0.0101227	0.345195
Bacteria	Firmicutes	Clostridia	Peptococcales	Peptococcaceae	Peptococcus		Peptococcus sp.	1.23356	2.24386	0.936297	2.39653	0.0165513	0.496538
Bacteria	Firmicutes	Bacilli	Lactobacillales	Streptococcaceae	Streptococcus		Streptococcus sp.	44548.4	-0.518776	0.222134	-2.33542	0.0195213	0.532398
Bacteria	Proteobacteria	Gammaproteobacteria	Enterobacterales	Yersiniaceae			Yersiniaceae Family	9.9897	2.75446	1.21325	2.27032	0.0231884	0.579709
Bacteria	Proteobacteria	Gammaproteobacteria	Burkholderiales	Burkholderiaceae	Lautropia		Lautropia sp.	573.286	0.739358	0.351176	2.10537	0.0352587	0.651366
Bacteria	Actinobacteriota	Actinobacteria	Actinomycetales	Actinomycetaceae	Actinomyces		Actinomyces sp.	691.404	0.542468	0.254362	2.13266	0.0329522	0.651366
Bacteria	Campylobacterota	Campylobacteria	Campylobacterales	Campylobacteraceae	Campylobacter		Campylobacter sp.	66.6632	0.674873	0.322818	2.09056	0.0365671	0.651366
Bacteria	Firmicutes	Clostridia	Lachnospirales	Lachnospiraceae	Johnsonella		Johnsonella sp.	5.17733	1.13879	0.544356	2.09199	0.0364397	0.651366
Bacteria	Firmicutes	Clostridia	Lachnospirales	Lachnospiraceae	Lachnospiraceae NC2004 group		Lachnospiraceae NC2004 group sp.	1.31184	2.3831	1.14201	2.08675	0.0369107	0.651366
Bacteria	Proteobacteria	Gammaproteobacteria	Enterobacterales	Pasteurellaceae	Actinobacillus		Actinobacillus sp.	127.508	1.24807	0.617549	2.02101	0.0432792	0.721321
Bacteria	Firmicutes	Clostridia	Lachnospirales	Lachnospiraceae	Agathobacter		Agathobacter sp.	4.34978	2.12802	1.1059	1.92425	0.0543232	0.784126
Bacteria	Firmicutes	Clostridia	Lachnospirales	Lachnospiraceae	Lachnospira		Lachnospira sp.	1.37226	3.12674	1.60931	1.94291	0.0520271	0.784126
Bacteria	Actinobacteriota	Actinobacteria	Propionibacteriales	Propionibacteriaceae	Pseudopropionibacterium		Pseudopropionibacterium sp.	5.11166	0.880512	0.458658	1.91976	0.0548888	0.784126
Bacteria	Patescibacteria	Saccharimonadia	Saccharimonadales	Saccharimonadaceae	TM7x		TM7x sp.	29.5231	0.771746	0.407623	1.89328	0.05832	0.795273
Bacteria	Firmicutes	Bacilli	Lactobacillales	Aerococcaceae	Abiotrophia		Abiotrophia sp.	666.826	0.546251	0.292945	1.86469	0.0622248	0.811628
Bacteria	Proteobacteria	Gammaproteobacteria	Burkholderiales	Alcaligenaceae	Parapusillimonas		Parapusillimonas sp.	7.20234	1.85842	1.01592	1.8293	0.0673552	0.84194
Bacteria	Bacteroidota	Bacteroidia	Bacteroidales	Rikenellaceae	Alistipes		Alistipes sp.	48.5	-1.80028	0.994438	-1.81035	0.0702417	0.8429
Bacteria	Proteobacteria	Gammaproteobacteria	Pseudomonadales	Pseudomonadaceae	Pseudomonas		Pseudomonas sp.	212.034	1.15071	0.663002	1.73561	0.0826334	0.870427
Bacteria	Proteobacteria	Gammaproteobacteria	Burkholderiales	Neisseriaceae	Kingella		Kingella sp.	54.3065	0.671183	0.390348	1.71945	0.0855329	0.870427
Bacteria	Patescibacteria	Saccharimonadia	Saccharimonadales				Saccharimonadales Order	24.0778	-0.964823	0.573729	-1.68167	0.0926327	0.870427
Bacteria	Proteobacteria	Gammaproteobacteria	Enterobacterales	Erwiniaceae	Pantoea		Pantoea sp.	2.06253	2.73442	1.62693	1.68073	0.0928157	0.870427
Bacteria	Proteobacteria	Gammaproteobacteria	Enterobacterales	Enterobacteriaceae			Enterobacteriaceae Family	4.71066	2.34463	1.40995	1.66292	0.096328	0.870427
Bacteria	Proteobacteria	Alphaproteobacteria	Rickettsiales	Mitochondria			Mitochondria Family	15.4149	-1.01183	0.588	-1.72079	0.0852886	0.870427
Bacteria	Firmicutes	Negativicutes	Veillonellales-Selenomonadales	Veillonellaceae	Dialister		Dialister sp.	1.56837	1.35599	0.776281	1.74678	0.0806763	0.870427
Bacteria	Proteobacteria						Proteobacteria Phylum	0.694238	1.98031	1.18802	1.6669	0.0955342	0.870427
Bacteria	Actinobacteriota	Actinobacteria	Micrococcales				Micrococcales Order	1.11646	1.04089	0.63029	1.65144	0.0986484	0.870427
Bacteria	Firmicutes	Bacilli	Lactobacillales	Carnobacteriaceae	Granulicatella		Granulicatella sp.	1396.54	-0.339413	0.21451	-1.58227	0.113587	0.946562
Bacteria	Firmicutes	Bacilli	Lactobacillales	Lactobacillaceae			Lactobacillaceae Family	1.7191	-0.808896	0.511165	-1.58246	0.113545	0.946562
Bacteria	Bacteroidota	Bacteroidia	Bacteroidales	Tannerellaceae	Tannerella		Tannerella sp.	9.21204	0.986531	0.635522	1.55232	0.120587	0.967077
Bacteria	Firmicutes	Clostridia	Oscillospirales	Oscillospiraceae	Intestinimonas		Intestinimonas sp.	5.25277	-2.5432	1.64675	-1.54438	0.122496	0.967077
Bacteria	Firmicutes	Clostridia	Clostridia UCG-014				Clostridia UCG-014 Order	44.1793	-0.907575	0.595858	-1.52314	0.127724	0.968659
Bacteria	Firmicutes	Clostridia	Lachnospirales	Lachnospiraceae	Fusicatenibacter		Fusicatenibacter sp.	1.41416	2.3956	1.57871	1.51744	0.129155	0.968659
Bacteria	Firmicutes	Bacilli	Staphylococcales	Gemellaceae	Gemella		Gemella sp.	7114.03	0.235254	0.261227	0.900573	0.367815	0.992143
Bacteria	Proteobacteria	Gammaproteobacteria	Enterobacterales	Pasteurellaceae	Haemophilus		Haemophilus sp.	3661.48	0.2189	0.346453	0.631833	0.527496	0.992143
Bacteria	Bacteroidota	Bacteroidia	Flavobacteriales	Weeksellaceae	Bergeyella		Bergeyella sp.	244.312	-0.545899	0.427351	-1.2774	0.20146	0.992143
Bacteria	Actinobacteriota	Actinobacteria	Micrococcales	Micrococcaceae	Rothia		Rothia sp.	2313.5	0.281219	0.305248	0.921278	0.356905	0.992143
Bacteria	Proteobacteria	Gammaproteobacteria	Burkholderiales	Burkholderiaceae	Burkholderia-Caballeronia-Paraburkholderia		Burkholderia-Caballeronia-Paraburkholderia sp.	139.559	0.661526	0.548719	1.20558	0.227978	0.992143
Bacteria	Firmicutes	Negativicutes	Veillonellales-Selenomonadales	Veillonellaceae	Veillonella		Veillonella sp.	991.721	0.177556	0.246237	0.721076	0.470863	0.992143
Bacteria	Proteobacteria	Gammaproteobacteria	Burkholderiales	Neisseriaceae	Neisseria		Neisseria sp.	2101.14	0.258896	0.288987	0.895874	0.37032	0.992143
Bacteria	Fusobacteriota	Fusobacteriia	Fusobacteriales	Fusobacteriaceae	Fusobacterium		Fusobacterium sp.	840.807	-0.0117541	0.276278	-0.0425445	0.966065	0.992143
Bacteria	Proteobacteria	Gammaproteobacteria	Xanthomonadales	Xanthomonadaceae	Stenotrophomonas		Stenotrophomonas sp.	16.2154	1.13618	0.96669	1.17533	0.239864	0.992143
Bacteria	Proteobacteria	Gammaproteobacteria	Burkholderiales	Alcaligenaceae	Castellaniella		Castellaniella sp.	53.3719	0.693176	0.72959	0.950089	0.342067	0.992143
Bacteria	Bacteroidota	Bacteroidia	Flavobacteriales	Weeksellaceae	Chryseobacterium		Chryseobacterium sp.	4.05591	0.159082	2.7801	0.0572215	0.954369	0.992143
Bacteria	Firmicutes	Bacilli	Staphylococcales	Staphylococcaceae	Staphylococcus		Staphylococcus sp.	46.4088	-0.856644	0.60371	-1.41897	0.155909	0.992143
Bacteria	Fusobacteriota	Fusobacteriia	Fusobacteriales	Leptotrichiaceae	Leptotrichia		Leptotrichia sp.	251.514	0.238771	0.304054	0.785292	0.432282	0.992143
Bacteria	Bacteroidota	Bacteroidia	Bacteroidales	Prevotellaceae	Prevotella		Prevotella sp.	282.694	-0.335083	0.280028	-1.19661	0.23146	0.992143
Bacteria	Proteobacteria	Alphaproteobacteria	Sphingomonadales	Sphingomonadaceae	Sphingomonas		Sphingomonas sp.	77.1792	0.564541	0.59726	0.945219	0.344547	0.992143
Bacteria	Bacteroidota	Bacteroidia	Flavobacteriales	Flavobacteriaceae	Capnocytophaga		Capnocytophaga sp.	247.623	0.342527	0.326984	1.04753	0.294853	0.992143
Bacteria	Actinobacteriota	Actinobacteria	Propionibacteriales	Propionibacteriaceae	Cutibacterium		Cutibacterium sp.	12.0459	0.669802	0.622353	1.07624	0.281819	0.992143
Bacteria	Firmicutes	Clostridia	Peptostreptococcales-Tissierellales	Peptostreptococcaceae	Romboutsia		Romboutsia sp.	39.5707	-0.117975	0.786681	-0.149965	0.880792	0.992143
Bacteria	Proteobacteria	Gammaproteobacteria	Pseudomonadales	Moraxellaceae	Acinetobacter		Acinetobacter sp.	39.4573	0.987748	0.68046	1.45159	0.146616	0.992143
Bacteria	Firmicutes	Bacilli	Lactobacillales	Streptococcaceae	Lactococcus		Lactococcus sp.	22.9267	0.261821	1.01167	0.258801	0.795789	0.992143
Bacteria	Actinobacteriota	Actinobacteria	Actinomycetales	Actinomycetaceae	F0332		F0332 sp.	21.0382	0.207292	0.498246	0.416043	0.677378	0.992143
Bacteria	Firmicutes	Clostridia	Lachnospirales	Lachnospiraceae	Lachnoanaerobaculum		Lachnoanaerobaculum sp.	61.3905	0.123189	0.260528	0.472846	0.636323	0.992143
Bacteria	Bacteroidota	Bacteroidia	Bacteroidales	Prevotellaceae	Prevotella_9		Prevotella_9 sp.	31.5051	1.25445	1.11359	1.12649	0.259959	0.992143
Bacteria	Firmicutes	Bacilli	Erysipelotrichales	Erysipelotrichaceae	Solobacterium		Solobacterium sp.	19.087	0.529461	0.364375	1.45307	0.146205	0.992143
Bacteria	Proteobacteria	Gammaproteobacteria	Pseudomonadales	Moraxellaceae	Moraxella		Moraxella sp.	9.35455	-0.788355	0.98841	-0.797599	0.425103	0.992143
Bacteria	Proteobacteria	Gammaproteobacteria	Burkholderiales	Neisseriaceae	Eikenella		Eikenella sp.	52.7748	0.348038	0.54931	0.633593	0.526347	0.992143
Bacteria	Fusobacteriota	Fusobacteriia	Fusobacteriales	Leptotrichiaceae	Streptobacillus		Streptobacillus sp.	29.309	0.648041	0.638971	1.01419	0.31049	0.992143
Bacteria	Actinobacteriota	Actinobacteria	Corynebacteriales	Corynebacteriaceae	Corynebacterium		Corynebacterium sp.	93.9788	0.0650789	0.330504	0.196908	0.8439	0.992143
Bacteria	Proteobacteria	Alphaproteobacteria	Rickettsiales	Anaplasmataceae	Wolbachia		Wolbachia sp.	0.113158	-0.276398	2.50474	-0.11035	0.912132	0.992143
Bacteria	Firmicutes	Bacilli	Lactobacillales	Lactobacillaceae	Ligilactobacillus		Ligilactobacillus sp.	121.597	0.0285401	0.500831	0.0569855	0.954557	0.992143
Bacteria	Firmicutes	Bacilli	Lactobacillales	Lactobacillaceae	Lactobacillus		Lactobacillus sp.	83.0473	-0.346509	0.574751	-0.602886	0.546585	0.992143
Bacteria	Cyanobacteria	Cyanobacteriia	Chloroplast				Chloroplast Order	6.47283	-0.206979	0.645785	-0.320508	0.748583	0.992143
Bacteria	Actinobacteriota	Coriobacteriia	Coriobacteriales	Atopobiaceae	Atopobium		Atopobium sp.	24.1433	0.269159	0.299888	0.897532	0.369435	0.992143
Bacteria	Firmicutes	Bacilli	Lactobacillales	Lactobacillaceae	Lacticaseibacillus		Lacticaseibacillus sp.	19.0426	-0.82112	0.821192	-0.999913	0.317352	0.992143
Bacteria	Actinobacteriota	Actinobacteria	Micrococcales	Microbacteriaceae	Leifsonia		Leifsonia sp.	6.32685	-2.3235	2.03456	-1.14201	0.253448	0.992143
Bacteria	Firmicutes	Bacilli	Erysipelotrichales	Erysipelotrichaceae	Turicibacter		Turicibacter sp.	30.4473	-0.255315	0.871571	-0.292936	0.769571	0.992143
Bacteria	Actinobacteriota	Actinobacteria	Micrococcales	Microbacteriaceae	Microbacterium		Microbacterium sp.	15.6676	-0.644599	1.45526	-0.442944	0.657806	0.992143
Bacteria	Firmicutes	Clostridia	Oscillospirales	Oscillospiraceae	Flavonifractor		Flavonifractor sp.	1.69965	1.42583	1.96644	0.725081	0.468403	0.992143
Bacteria	Actinobacteriota	Actinobacteria	Actinomycetales	Actinomycetaceae	Flaviflexus		Flaviflexus sp.	3.90767	2.32906	1.854	1.25624	0.20903	0.992143
Bacteria	Firmicutes	Clostridia	Lachnospirales	Lachnospiraceae	Oribacterium		Oribacterium sp.	19.5971	0.171283	0.391458	0.437552	0.661711	0.992143
Bacteria	Actinobacteriota	Actinobacteria	Frankiales	Geodermatophilaceae	Blastococcus		Blastococcus sp.	1.13471	0.310139	2.04568	0.151607	0.879497	0.992143
Bacteria	Proteobacteria	Gammaproteobacteria	Burkholderiales	Comamonadaceae	Diaphorobacter		Diaphorobacter sp.	9.39976	1.16352	0.931031	1.24971	0.211407	0.992143
Bacteria	Firmicutes	Clostridia	Lachnospirales	Lachnospiraceae	Catonella		Catonella sp.	7.40977	0.673224	0.490266	1.37318	0.169696	0.992143
Bacteria	Bacteroidota	Bacteroidia	Bacteroidales	Bacteroidaceae	Bacteroides		Bacteroides sp.	22.7916	0.0162929	0.532362	0.0306049	0.975585	0.992143
Bacteria	Proteobacteria	Gammaproteobacteria	Methylococcales	Methylomonadaceae	Methyloprofundus		Methyloprofundus sp.	1.50931	-3.95966	2.90119	-1.36484	0.172304	0.992143
Bacteria	Proteobacteria	Gammaproteobacteria	Enterobacterales	Enterobacteriaceae	Escherichia-Shigella		Escherichia-Shigella sp.	3.84577	-0.28043	1.19612	-0.23445	0.814636	0.992143
Bacteria	Proteobacteria	Gammaproteobacteria	Burkholderiales	Neisseriaceae			Neisseriaceae Family	8.33061	-0.547427	0.718319	-0.762094	0.446004	0.992143
Bacteria	Firmicutes	Bacilli	Erysipelotrichales	Erysipelotrichaceae	Faecalibaculum		Faecalibaculum sp.	4.53441	-1.36615	1.26271	-1.08192	0.279288	0.992143
Bacteria	Bacteroidota	Bacteroidia	Bacteroidales	Paludibacteraceae	F0058		F0058 sp.	4.60559	-0.0637393	1.07949	-0.0590457	0.952916	0.992143
Bacteria	Desulfobacterota	Desulfovibrionia	Desulfovibrionales	Desulfovibrionaceae			Desulfovibrionaceae Family	10.7845	-1.34006	1.08896	-1.23058	0.21848	0.992143
Bacteria	Proteobacteria	Gammaproteobacteria	Enterobacterales	Enterobacteriaceae	Cronobacter		Cronobacter sp.	4.44268	1.31082	1.81771	0.721138	0.470824	0.992143
Bacteria	Firmicutes	Bacilli	Lactobacillales	Lactobacillaceae	HT002		HT002 sp.	30.4112	-0.827966	0.936229	-0.884363	0.3765	0.992143
Bacteria	Bacteroidota	Bacteroidia	Bacteroidales	Muribaculaceae			Muribaculaceae Family	148.263	-0.716242	0.794453	-0.901553	0.367294	0.992143
Bacteria	Firmicutes	Clostridia	Oscillospirales	Butyricicoccaceae	Butyricicoccus		Butyricicoccus sp.	1.29461	-2.03325	1.67941	-1.21069	0.226014	0.992143
Bacteria	Proteobacteria	Gammaproteobacteria	Enterobacterales	Enterobacteriaceae	Citrobacter		Citrobacter sp.	1.98751	1.94086	1.66237	1.16753	0.242997	0.992143
Bacteria	Proteobacteria	Alphaproteobacteria	Caulobacterales	Caulobacteraceae	Brevundimonas		Brevundimonas sp.	3.09647	2.07858	1.59087	1.30657	0.191359	0.992143
Bacteria	Firmicutes	Clostridia	Peptostreptococcales-Tissierellales	Family XI	Parvimonas		Parvimonas sp.	8.72203	-0.339819	0.434077	-0.782855	0.433712	0.992143
Bacteria	Proteobacteria	Gammaproteobacteria	Burkholderiales	Comamonadaceae			Comamonadaceae Family	3.85989	0.106986	1.38339	0.0773366	0.938356	0.992143
Bacteria	Firmicutes	Bacilli	Lactobacillales	Aerococcaceae	Aerococcus		Aerococcus sp.	3.04696	-1.67422	2.50186	-0.669189	0.503375	0.992143
Bacteria	Firmicutes	Clostridia	Oscillospirales	Ruminococcaceae	Faecalibacterium		Faecalibacterium sp.	6.66256	1.49271	1.07488	1.38871	0.16492	0.992143
Bacteria	Desulfobacterota	Desulfovibrionia	Desulfovibrionales	Desulfovibrionaceae	Desulfovibrio		Desulfovibrio sp.	5.87182	-0.303277	1.10926	-0.273406	0.784541	0.992143
Bacteria	Firmicutes	Bacilli	Lactobacillales	Lactobacillaceae	Lactiplantibacillus		Lactiplantibacillus sp.	2.42624	-0.332398	1.27821	-0.26005	0.794825	0.992143
Bacteria	Proteobacteria	Alphaproteobacteria	Rhodospirillales	Magnetospirillaceae	Magnetospirillum		Magnetospirillum sp.	1.93953	2.30816	1.94456	1.18698	0.235235	0.992143
Bacteria	Proteobacteria	Gammaproteobacteria	Enterobacterales	Enterobacteriaceae	Salmonella		Salmonella sp.	1.17285	2.18308	2.30622	0.946605	0.34384	0.992143
Bacteria	Firmicutes	Clostridia	Lachnospirales	Lachnospiraceae	Lachnospiraceae NK4A136 group		Lachnospiraceae NK4A136 group sp.	80.5494	-0.612548	0.805009	-0.760922	0.446704	0.992143
Bacteria	Firmicutes	Bacilli	Lactobacillales	Lactobacillaceae	Limosilactobacillus		Limosilactobacillus sp.	7.12505	-0.0959484	0.939179	-0.102162	0.918628	0.992143
Bacteria	Firmicutes	Bacilli	Bacillales	Bacillaceae	Anoxybacillus		Anoxybacillus sp.	2.22373	-1.13335	1.70735	-0.663804	0.506816	0.992143
Bacteria	Campylobacterota	Campylobacteria	Campylobacterales	Helicobacteraceae	Helicobacter		Helicobacter sp.	6.2966	-1.2257	1.16854	-1.04891	0.294218	0.992143
Bacteria	Actinobacteriota	Actinobacteria	Micrococcales	Micrococcaceae	Glutamicibacter		Glutamicibacter sp.	3.5194	-1.14504	1.89305	-0.604867	0.545268	0.992143
Bacteria	Firmicutes	Negativicutes	Acidaminococcales	Acidaminococcaceae	Phascolarctobacterium		Phascolarctobacterium sp.	2.07232	1.45545	1.25084	1.16357	0.244596	0.992143
Bacteria	Proteobacteria	Gammaproteobacteria	Burkholderiales	Comamonadaceae	Alicycliphilus		Alicycliphilus sp.	3.13546	-1.55014	1.21424	-1.27663	0.201734	0.992143
Bacteria	Proteobacteria	Gammaproteobacteria	Enterobacterales	Morganellaceae	Providencia		Providencia sp.	1.41766	-1.14464	1.72299	-0.664332	0.506478	0.992143
Bacteria	Bacteroidota	Bacteroidia	Bacteroidales				Bacteroidales Order	12.9562	-0.601325	0.896036	-0.671095	0.50216	0.992143
Bacteria	Firmicutes	Bacilli	Bacillales	Bacillaceae	Amphibacillus		Amphibacillus sp.	1.32185	2.17232	2.01984	1.07549	0.282155	0.992143
Bacteria	Proteobacteria	Alphaproteobacteria	Rhodobacterales	Rhodobacteraceae	Thalassobius		Thalassobius sp.	1.09783	1.55391	2.54082	0.611577	0.540817	0.992143
Bacteria	Myxococcota	Polyangia	Haliangiales	Haliangiaceae	Haliangium		Haliangium sp.	0.713724	-2.58783	2.21124	-1.17031	0.241876	0.992143
Bacteria	Proteobacteria	Gammaproteobacteria	Enterobacterales	Pasteurellaceae	Conservatibacter		Conservatibacter sp.	1.90764	0.657699	0.709694	0.926736	0.354064	0.992143
Bacteria	Firmicutes	Clostridia	Oscillospirales	Ruminococcaceae	Subdoligranulum		Subdoligranulum sp.	2.26639	1.19927	1.0686	1.12228	0.261742	0.992143
Bacteria	Firmicutes	Clostridia	Lachnospirales	Lachnospiraceae	Stomatobaculum		Stomatobaculum sp.	12.7786	0.231779	0.641803	0.361137	0.717997	0.992143
Bacteria	Actinobacteriota	Actinobacteria	Bifidobacteriales	Bifidobacteriaceae	Bifidobacterium		Bifidobacterium sp.	6.6532	-0.16064	1.03073	-0.155851	0.876151	0.992143
Bacteria	Firmicutes	Clostridia	Lachnospirales	Lachnospiraceae			Lachnospiraceae Family	33.4327	-0.195623	0.684601	-0.285747	0.775072	0.992143
Bacteria	Firmicutes	Bacilli	Lactobacillales	Lactobacillaceae	Latilactobacillus		Latilactobacillus sp.	3.33672	-0.5503	1.78123	-0.308944	0.757364	0.992143
Bacteria	Firmicutes	Bacilli	Bacillales	Bacillaceae	Bacillus		Bacillus sp.	3.56474	2.28631	1.9511	1.1718	0.241275	0.992143
Bacteria	Patescibacteria	Saccharimonadia	Saccharimonadales	Saccharimonadaceae			Saccharimonadaceae Family	5.83971	0.692793	0.827312	0.837402	0.402367	0.992143
Bacteria	Bacteroidota	Bacteroidia	Bacteroidales	Rikenellaceae	Rikenellaceae RC9 gut group		Rikenellaceae RC9 gut group sp.	9.99463	-0.60482	1.26139	-0.479489	0.631591	0.992143
Bacteria	Bacteroidota	Bacteroidia	Bacteroidales	Tannerellaceae	Parabacteroides		Parabacteroides sp.	3.5657	-0.768597	0.961245	-0.799585	0.423951	0.992143
Bacteria	Proteobacteria	Gammaproteobacteria	Burkholderiales	Sutterellaceae	Sutterella		Sutterella sp.	3.48783	0.532179	1.01063	0.526583	0.598483	0.992143
Bacteria	Firmicutes	Bacilli	Bacillales	Planococcaceae	Psychrobacillus		Psychrobacillus sp.	2.84102	-0.084765	2.52041	-0.0336314	0.973171	0.992143
Bacteria	Proteobacteria	Gammaproteobacteria	Enterobacterales				Enterobacterales Order	1.19071	0.804005	1.17546	0.683993	0.493979	0.992143
Bacteria							Unknown Phylum_1	18.9244	-0.3292	0.621004	-0.530108	0.596037	0.992143
Bacteria	Firmicutes	Clostridia	Lachnospirales	Lachnospiraceae	[Eubacterium] eligens group		[Eubacterium] eligens group sp.	2.25609	1.06752	1.25916	0.847808	0.396545	0.992143
Bacteria	Firmicutes	Clostridia	Peptostreptococcales-Tissierellales	Peptostreptococcaceae	[Eubacterium] yurii group		[Eubacterium] yurii group sp.	2.80815	0.769803	0.64306	1.19709	0.231271	0.992143
Bacteria	Bacteroidota	Bacteroidia	Bacteroidales	Prevotellaceae	Paraprevotella		Paraprevotella sp.	0.449308	-1.30112	1.40904	-0.923409	0.355794	0.992143
Bacteria	Firmicutes	Bacilli	Lactobacillales	P5D1-392			P5D1-392 Family	2.25943	0.0182846	1.04985	0.0174164	0.986104	0.992143
Bacteria	Proteobacteria	Gammaproteobacteria	Enterobacterales	Pasteurellaceae	Aggregatibacter		Aggregatibacter sp.	1.93937	0.70181	0.939525	0.746984	0.455073	0.992143
Bacteria	Proteobacteria	Gammaproteobacteria	Pseudomonadales	Marinobacteraceae	Marinobacter		Marinobacter sp.	0.447501	1.65159	1.83898	0.898101	0.369132	0.992143
Bacteria	Firmicutes	Clostridia	Oscillospirales	Oscillospiraceae			Oscillospiraceae Family	18.6711	-0.843166	1.14835	-0.734239	0.462803	0.992143
Bacteria	Actinobacteriota	Actinobacteria	Bifidobacteriales	Bifidobacteriaceae	Scardovia		Scardovia sp.	0.914249	-0.243085	1.07896	-0.225295	0.82175	0.992143
Bacteria	Firmicutes	Bacilli					Bacilli Class	1.00887	0.313456	0.844776	0.371052	0.710599	0.992143
Bacteria	Firmicutes	Clostridia	Oscillospirales	Ruminococcaceae	[Eubacterium] siraeum group		[Eubacterium] siraeum group sp.	2.24121	-0.85852	1.23919	-0.692808	0.48843	0.992143
Bacteria	Firmicutes	Clostridia	Clostridiales	Clostridiaceae	Clostridium sensu stricto 1		Clostridium sensu stricto 1 sp.	3.42464	0.42492	0.989285	0.429522	0.667543	0.992143
Bacteria	Firmicutes	Bacilli	Staphylococcales	Staphylococcaceae			Staphylococcaceae Family	3.72729	-0.522973	1.46854	-0.356117	0.721753	0.992143
Bacteria	Actinobacteriota	Actinobacteria	Micrococcales	Micrococcaceae	Kocuria		Kocuria sp.	1.69323	2.25879	1.80567	1.25094	0.210957	0.992143
Bacteria	Actinobacteriota	Coriobacteriia	Coriobacteriales	Atopobiaceae	Coriobacteriaceae UCG-002		Coriobacteriaceae UCG-002 sp.	1.21526	0.45027	1.93058	0.233231	0.815582	0.992143
Bacteria	Proteobacteria	Gammaproteobacteria	Burkholderiales	Hydrogenophilaceae	Tepidiphilus		Tepidiphilus sp.	0.533442	-0.401643	1.39182	-0.288574	0.772907	0.992143
Bacteria	Actinobacteriota	Coriobacteriia	Coriobacteriales	Eggerthellaceae	Enterorhabdus		Enterorhabdus sp.	9.83944	-0.897825	1.18829	-0.755563	0.449911	0.992143
Bacteria	Bacteroidota	Bacteroidia	Bacteroidales	Prevotellaceae	Prevotellaceae UCG-001		Prevotellaceae UCG-001 sp.	2.19332	-0.600619	1.49378	-0.40208	0.687625	0.992143
Bacteria	Patescibacteria	Gracilibacteria	JGI 0000069-P22				JGI 0000069-P22 Order	1.83797	-1.1028	1.15411	-0.95554	0.339305	0.992143
Bacteria	Firmicutes	Bacilli	Erysipelotrichales	Erysipelotrichaceae	Dubosiella		Dubosiella sp.	11.6729	-0.271638	0.881963	-0.307993	0.758088	0.992143
Bacteria	Actinobacteriota	Actinobacteria	Corynebacteriales	Nocardiaceae	Rhodococcus		Rhodococcus sp.	0.719915	-1.06087	2.09187	-0.507138	0.612058	0.992143
Bacteria	Firmicutes	Bacilli	Bacillales	Planococcaceae	Solibacillus		Solibacillus sp.	1.88137	-0.907228	2.27135	-0.399422	0.689582	0.992143
Bacteria	Firmicutes	Clostridia	Oscillospirales	Oscillospiraceae	Colidextribacter		Colidextribacter sp.	10.828	-0.906072	1.19845	-0.756035	0.449628	0.992143
Bacteria	Firmicutes	Clostridia	Peptostreptococcales-Tissierellales	Peptostreptococcaceae	Peptostreptococcus		Peptostreptococcus sp.	1.89662	0.229994	0.585503	0.392814	0.694457	0.992143
Bacteria	Fusobacteriota	Fusobacteriia	Fusobacteriales	Fusobacteriaceae	Cetobacterium		Cetobacterium sp.	2.02319	0.109795	0.962405	0.114084	0.909171	0.992143
Bacteria	Firmicutes	Clostridia	Lachnospirales	Lachnospiraceae	Roseburia		Roseburia sp.	3.80585	0.0301148	1.06131	0.0283752	0.977363	0.992143
Bacteria	Firmicutes	Clostridia	Oscillospirales	Oscillospiraceae	Oscillibacter		Oscillibacter sp.	3.52555	-0.444654	0.996375	-0.446271	0.655401	0.992143
Bacteria	Proteobacteria	Alphaproteobacteria					Alphaproteobacteria Class	1.5461	1.03303	1.17435	0.879667	0.379039	0.992143
Bacteria	Nitrospirota	Nitrospiria	Nitrospirales	Nitrospiraceae	Nitrospira		Nitrospira sp.	2.81923	-0.572294	1.75973	-0.325217	0.745017	0.992143
Bacteria	Deferribacterota	Deferribacteres	Deferribacterales	Deferribacteraceae	Mucispirillum		Mucispirillum sp.	1.9972	-0.679903	1.5665	-0.434027	0.664269	0.992143
Bacteria	Proteobacteria	Gammaproteobacteria	Burkholderiales	Neisseriaceae	Simonsiella		Simonsiella sp.	0.677686	-0.509012	1.70119	-0.299209	0.764781	0.992143
Bacteria	Proteobacteria	Gammaproteobacteria	Enterobacterales	Shewanellaceae	Shewanella		Shewanella sp.	0.279871	0.816216	2.09641	0.38934	0.697025	0.992143
Bacteria	Proteobacteria	Gammaproteobacteria	Burkholderiales	Comamonadaceae	Comamonas		Comamonas sp.	2.66665	0.903115	0.82008	1.10125	0.270787	0.992143
Bacteria	Firmicutes	Clostridia	Lachnospirales	Lachnospiraceae	Lachnoclostridium		Lachnoclostridium sp.	5.53385	0.605389	0.946503	0.639607	0.522428	0.992143
Bacteria	Firmicutes	Bacilli	Lactobacillales	Lactobacillaceae	Schleiferilactobacillus		Schleiferilactobacillus sp.	0.634726	-1.38076	1.83955	-0.750595	0.452896	0.992143
Bacteria	Proteobacteria	Alphaproteobacteria	Rhodobacterales	Rhodobacteraceae			Rhodobacteraceae Family	0.0808997	-0.0895396	1.83876	-0.0486955	0.961162	0.992143
Bacteria	Spirochaetota	Spirochaetia	Spirochaetales	Spirochaetaceae	Treponema		Treponema sp.	0.622093	-1.43991	1.30235	-1.10563	0.268887	0.992143
Bacteria	Proteobacteria	Gammaproteobacteria	Enterobacterales	Enterobacteriaceae	Shimwellia		Shimwellia sp.	0.962708	0.835436	1.3842	0.60355	0.546143	0.992143
Bacteria	Firmicutes	Clostridia	Peptostreptococcales-Tissierellales	Sedimentibacteraceae	Sedimentibacter		Sedimentibacter sp.	0.772715	0.432801	1.52091	0.284567	0.775976	0.992143
Bacteria	Firmicutes	Bacilli	Lactobacillales	Carnobacteriaceae	Trichococcus		Trichococcus sp.	0.671451	0.267892	1.50668	0.177802	0.858878	0.992143
Bacteria	Firmicutes	Bacilli	Lactobacillales				Lactobacillales Order	6.11007	-0.402058	0.563159	-0.713933	0.475269	0.992143
Bacteria	Firmicutes	Clostridia	Peptostreptococcales-Tissierellales	Anaerovoracaceae	[Eubacterium] brachy group		[Eubacterium] brachy group sp.	0.505236	-0.129047	1.49688	-0.0862109	0.931299	0.992143
Bacteria	Firmicutes	Negativicutes	Veillonellales-Selenomonadales	Selenomonadaceae	Selenomonas		Selenomonas sp.	6.13042	0.0682927	0.527645	0.129429	0.897018	0.992143
Bacteria	Actinobacteriota	Actinobacteria	Micrococcales	Micrococcaceae	Micrococcus		Micrococcus sp.	1.95051	-1.23285	1.59485	-0.773022	0.439509	0.992143
Bacteria	Firmicutes	Clostridia	Lachnospirales	Lachnospiraceae	Mobilitalea		Mobilitalea sp.	1.12947	0.0274951	1.05463	0.0260709	0.979201	0.992143
Bacteria	Firmicutes	Bacilli	Lactobacillales	Lactobacillaceae	Weissella		Weissella sp.	0.183671	-0.454095	2.23005	-0.203625	0.838646	0.992143
Bacteria	Firmicutes	Clostridia	Lachnospirales	Lachnospiraceae	[Eubacterium] xylanophilum group		[Eubacterium] xylanophilum group sp.	3.53961	-0.146725	1.18763	-0.123545	0.901676	0.992143
Bacteria	Bacteroidota	Bacteroidia	Bacteroidales	Rikenellaceae	Bact-08		Bact-08 sp.	0.415527	-0.466462	1.45063	-0.321559	0.747787	0.992143
Bacteria	Bacteroidota	Bacteroidia	Bacteroidales	Marinifilaceae	Odoribacter		Odoribacter sp.	4.64974	-1.12195	1.33201	-0.8423	0.39962	0.992143
Bacteria	Bacteroidota	Bacteroidia	Flavobacteriales	Flavobacteriaceae			Flavobacteriaceae Family	0.38979	1.32341	1.68705	0.784451	0.432776	0.992143
Bacteria	Firmicutes	Bacilli	Lactobacillales	Carnobacteriaceae	Atopostipes		Atopostipes sp.	0.607607	0.056577	1.65736	0.0341368	0.972768	0.992143
Bacteria	Actinobacteriota	Coriobacteriia	Coriobacteriales	Atopobiaceae	Olsenella		Olsenella sp.	0.584863	-1.13086	1.77364	-0.637589	0.523741	0.992143
Bacteria	Firmicutes	Negativicutes	Acidaminococcales	Acidaminococcaceae			Acidaminococcaceae Family	0.236084	-0.198706	2.26765	-0.0876264	0.930174	0.992143
Bacteria	Firmicutes	Bacilli	Mycoplasmatales	Mycoplasmataceae	Mycoplasma		Mycoplasma sp.	0.921517	0.882231	1.02143	0.863721	0.387741	0.992143
Bacteria	Firmicutes	Bacilli	Acholeplasmatales	Acholeplasmataceae	Acholeplasma		Acholeplasma sp.	0.509707	-0.352914	1.54048	-0.229093	0.818797	0.992143
Bacteria	Firmicutes	Bacilli	Lactobacillales	Enterococcaceae	Enterococcus		Enterococcus sp.	2.27005	-0.081223	1.64568	-0.0493554	0.960636	0.992143
Bacteria	Firmicutes	Clostridia	Oscillospirales	Ruminococcaceae	Caproiciproducens		Caproiciproducens sp.	0.878227	0.769406	1.1704	0.657386	0.510933	0.992143
Bacteria	Firmicutes	Negativicutes	Veillonellales-Selenomonadales	Veillonellaceae	Megasphaera		Megasphaera sp.	2.36905	-0.0399805	0.757652	-0.0527689	0.957916	0.992143
Bacteria	Proteobacteria	Gammaproteobacteria	Burkholderiales	Comamonadaceae	Ottowia		Ottowia sp.	0.257188	0.141894	2.03775	0.0696325	0.944486	0.992143
Bacteria	Firmicutes	Bacilli	Brevibacillales	Brevibacillaceae	Brevibacillus		Brevibacillus sp.	0.1841	0.759914	2.28634	0.332372	0.739609	0.992143
Bacteria	Campylobacterota	Campylobacteria	Campylobacterales	Sulfurimonadaceae	Sulfuricurvum		Sulfuricurvum sp.	0.0862166	0.314315	2.29825	0.136763	0.891218	0.992143
Bacteria	Firmicutes	Clostridia	Lachnospirales	Lachnospiraceae	Cellulosilyticum		Cellulosilyticum sp.	0.410401	0.102615	1.69055	0.0606992	0.951599	0.992143
Bacteria	Proteobacteria	Alphaproteobacteria	Rhodobacterales	Rhodobacteraceae	Paracoccus		Paracoccus sp.	0.571951	2.16778	1.84788	1.17312	0.240748	0.992143
Bacteria	Bacteroidota	Bacteroidia	Bacteroidales	Tannerellaceae	Macellibacteroides		Macellibacteroides sp.	0.964661	0.0244172	1.05635	0.0231148	0.981559	0.992143
Bacteria	Firmicutes	Bacilli	Lactobacillales	Lactobacillaceae	Fructobacillus		Fructobacillus sp.	0.237715	1.3117	1.91681	0.684314	0.493777	0.992143
Bacteria	Firmicutes	Clostridia	Peptostreptococcales-Tissierellales	Anaerovoracaceae	[Eubacterium] nodatum group		[Eubacterium] nodatum group sp.	1.41181	0.0859339	0.697827	0.123145	0.901992	0.992143
Bacteria	Actinobacteriota	Actinobacteria	Bifidobacteriales	Bifidobacteriaceae			Bifidobacteriaceae Family	0.427805	-0.844193	1.45552	-0.579993	0.561919	0.992143
Bacteria	Firmicutes	Clostridia	Lachnospirales	Lachnospiraceae	Lachnospiraceae UCG-004		Lachnospiraceae UCG-004 sp.	1.55683	2.46506	1.79214	1.37548	0.168981	0.992143
Bacteria	Chloroflexi	Anaerolineae	Anaerolineales	Anaerolineaceae			Anaerolineaceae Family	0.479917	-0.402286	1.32555	-0.303486	0.761519	0.992143
Bacteria	Firmicutes	Clostridia	Lachnospirales	Lachnospiraceae	Blautia		Blautia sp.	1.43881	1.67738	1.46536	1.14469	0.252336	0.992143
Bacteria	Firmicutes	Clostridia	Clostridiales	Clostridiaceae	Clostridium sensu stricto 12		Clostridium sensu stricto 12 sp.	0.5218	-1.18593	1.05287	-1.12637	0.260008	0.992143
Bacteria	Firmicutes	Clostridia	Lachnospirales	Lachnospiraceae	[Eubacterium] ruminantium group		[Eubacterium] ruminantium group sp.	0.465757	1.79137	2.13693	0.838291	0.401867	0.992143
Bacteria	Firmicutes	Bacilli	Lactobacillales	Carnobacteriaceae	Desemzia		Desemzia sp.	1.04135	-1.70536	1.98905	-0.857372	0.391239	0.992143
Bacteria	Patescibacteria	Saccharimonadia	Saccharimonadales	Saccharimonadaceae	TM7a		TM7a sp.	0.214175	0.139739	2.15004	0.0649936	0.948179	0.992143
Bacteria	Firmicutes	Clostridia	Oscillospirales	Ethanoligenenaceae	Incertae Sedis		Ethanoligenenaceae Family	0.275759	-0.89163	1.93918	-0.459798	0.645661	0.992143
Bacteria	Proteobacteria	Gammaproteobacteria	Xanthomonadales	Xanthomonadaceae	Xanthomonas		Xanthomonas sp.	0.497598	0.551445	1.81737	0.303431	0.761562	0.992143
Bacteria	Actinobacteriota	Actinobacteria	Micrococcales	Micrococcaceae	Neomicrococcus		Neomicrococcus sp.	0.228829	1.3691	1.75041	0.78216	0.434121	0.992143
Bacteria	Proteobacteria	Gammaproteobacteria	Burkholderiales	Comamonadaceae	Aquincola		Aquincola sp.	0.250006	0.871355	1.41833	0.614354	0.538981	0.992143
Bacteria	Proteobacteria	Gammaproteobacteria	Burkholderiales	Neisseriaceae	Alysiella		Alysiella sp.	0.208194	0.867841	2.33276	0.372023	0.709876	0.992143
Bacteria	Firmicutes	Clostridia	Clostridia vadinBB60 group				Clostridia vadinBB60 group Order	5.87642	-1.23825	1.12941	-1.09636	0.272919	0.992143
Bacteria	Patescibacteria	Saccharimonadia	Saccharimonadales	Saccharimonadaceae	Candidatus Saccharimonas		Candidatus Saccharimonas sp.	3.35543	0.427741	0.80538	0.531105	0.595346	0.992143
Bacteria	Firmicutes	Clostridia	Oscillospirales	Ruminococcaceae	Negativibacillus		Negativibacillus sp.	1.12454	-0.841782	1.55254	-0.542197	0.587683	0.992143
Bacteria	Desulfobacterota	Desulfovibrionia	Desulfovibrionales	Desulfovibrionaceae	Bilophila		Bilophila sp.	1.29208	-2.29663	1.86495	-1.23147	0.218148	0.992143
Bacteria	Firmicutes	Clostridia	Oscillospirales	Ruminococcaceae	Incertae Sedis		Ruminococcaceae Family_1	2.13553	-0.742706	1.26934	-0.585114	0.558471	0.992143
Bacteria	Firmicutes	Clostridia	Lachnospirales	Lachnospiraceae	GCA-900066575		GCA-900066575 sp.	2.57675	0.111824	1.46245	0.0764637	0.93905	0.992143
Bacteria	Proteobacteria	Gammaproteobacteria	Burkholderiales	Neisseriaceae	Conchiformibius		Conchiformibius sp.	0.285483	-0.618997	2.01633	-0.306991	0.75885	0.992143
Bacteria	Patescibacteria	Gracilibacteria					Gracilibacteria Class	0.465693	1.65813	2.2199	0.746941	0.455099	0.992143
Bacteria	Firmicutes	Negativicutes	Veillonellales-Selenomonadales	Selenomonadaceae	Centipeda		Centipeda sp.	1.83771	0.876471	1.03067	0.850394	0.395106	0.992143
Bacteria	Actinobacteriota	Actinobacteria	Corynebacteriales	Corynebacteriaceae	Lawsonella		Lawsonella sp.	0.238436	0.142834	1.60645	0.0889127	0.929151	0.992143
Bacteria	Proteobacteria	Gammaproteobacteria	Enterobacterales	Enterobacteriaceae	Klebsiella		Klebsiella sp.	0.473317	0.117563	2.36035	0.0498074	0.960276	0.992143
Bacteria	Firmicutes	Clostridia	Oscillospirales	Ruminococcaceae	Ruminococcus		Ruminococcus sp.	3.44901	-1.03975	1.22467	-0.849008	0.395877	0.992143
Bacteria	Firmicutes	Clostridia	Oscillospirales	Butyricicoccaceae	UCG-009		UCG-009 sp.	0.788001	-2.06495	1.66725	-1.23854	0.215517	0.992143
Bacteria	Firmicutes	Clostridia	Lachnospirales	Lachnospiraceae	Tuzzerella		Tuzzerella sp.	0.973916	-0.698096	1.38672	-0.503416	0.614672	0.992143
Bacteria	Actinobacteriota	Coriobacteriia	Coriobacteriales	Eggerthellaceae	Gordonibacter		Gordonibacter sp.	0.700122	-2.47226	1.8715	-1.32101	0.1865	0.992143
Bacteria	Firmicutes	Clostridia	Oscillospirales	Oscillospiraceae	UCG-003		UCG-003 sp.	0.795614	-1.95665	2.24427	-0.871846	0.383292	0.992143
Bacteria	Proteobacteria	Alphaproteobacteria	Rhodospirillales				Rhodospirillales Order	0.616113	-0.769123	1.19572	-0.643232	0.520074	0.992143
Bacteria	Firmicutes	Bacilli	Staphylococcales	Staphylococcaceae	Jeotgalicoccus		Jeotgalicoccus sp.	0.663575	-2.08195	1.8672	-1.11501	0.264846	0.992143
Bacteria	Firmicutes	Bacilli	RF39				RF39 Order	2.48509	0.224746	0.913006	0.24616	0.805558	0.992143
Bacteria	Proteobacteria	Gammaproteobacteria	Burkholderiales				Burkholderiales Order	0.818974	0.746901	1.04543	0.714446	0.474951	0.992143
Bacteria	Proteobacteria	Gammaproteobacteria	Enterobacterales	Enterobacteriaceae	Aquamonas		Aquamonas sp.	0.182383	-0.416387	1.9004	-0.219105	0.826568	0.992143
Bacteria	Firmicutes	Clostridia	Lachnospirales	Lachnospiraceae	[Eubacterium] ventriosum group		[Eubacterium] ventriosum group sp.	0.49971	-0.623785	1.40392	-0.444316	0.656814	0.992143
Bacteria	Firmicutes	Clostridia	Lachnospirales	Lachnospiraceae	Lachnospiraceae FCS020 group		Lachnospiraceae FCS020 group sp.	0.474755	-2.23451	2.35453	-0.949027	0.342607	0.992143
Bacteria	Firmicutes	Bacilli	Bacillales				Bacillales Order	0.406087	0.798223	1.53315	0.520642	0.602616	0.992143
Bacteria	Actinobacteriota	Coriobacteriia	Coriobacteriales	Coriobacteriaceae	Collinsella		Collinsella sp.	0.586404	1.10393	1.90242	0.580275	0.561729	0.992143
Bacteria	Cyanobacteria	Vampirivibrionia	Gastranaerophilales				Gastranaerophilales Order	0.688985	0.765338	1.29927	0.58905	0.555828	0.992143
Bacteria	Firmicutes	Clostridia	Peptococcales	Peptococcaceae			Peptococcaceae Family	1.4004	-1.6935	1.27582	-1.32738	0.184382	0.992143
Bacteria	Proteobacteria	Gammaproteobacteria	Burkholderiales	Burkholderiaceae	Ralstonia		Ralstonia sp.	0.685962	-0.114195	2.11231	-0.0540618	0.956886	0.992143
Bacteria	Firmicutes	Clostridia	Oscillospirales	Ruminococcaceae			Ruminococcaceae Family_2	3.94787	-0.668774	0.950139	-0.70387	0.481514	0.992143
Bacteria	Proteobacteria	Gammaproteobacteria	Enterobacterales	Succinivibrionaceae	Anaerobiospirillum		Anaerobiospirillum sp.	0.383093	-0.472149	1.39232	-0.339109	0.734527	0.992143
Bacteria	Firmicutes	Clostridia	Oscillospirales	Oscillospiraceae	UCG-002		UCG-002 sp.	0.716414	-1.83954	2.07593	-0.886125	0.37555	0.992143
Bacteria	Firmicutes	Clostridia	Lachnospirales	Lachnospiraceae	Dorea		Dorea sp.	0.590486	0.483925	1.74824	0.276807	0.781928	0.992143
Bacteria	Bacteroidota	Bacteroidia	Bacteroidales	Prevotellaceae			Prevotellaceae Family	0.161212	0.427572	2.10089	0.203519	0.838729	0.992143
Bacteria	Firmicutes	Negativicutes	Veillonellales-Selenomonadales	Veillonellaceae			Veillonellaceae Family	0.41122	-0.294451	1.48615	-0.19813	0.842943	0.992143
Bacteria	Firmicutes	Clostridia	Oscillospirales	Ruminococcaceae	UBA1819		UBA1819 sp.	0.618548	0.0383559	1.70864	0.0224481	0.98209	0.992143
Bacteria	Proteobacteria	Gammaproteobacteria	Enterobacterales	Enterobacteriaceae	Enterobacter		Enterobacter sp.	0.343383	1.30773	1.35879	0.962424	0.335837	0.992143
Bacteria	Firmicutes	Clostridia	Oscillospirales	Oscillospiraceae	NK4A214 group		NK4A214 group sp.	0.558908	-0.925895	1.35017	-0.685763	0.492863	0.992143
Bacteria	Proteobacteria	Alphaproteobacteria	Rhizobiales	Rhizobiaceae	Allorhizobium-Neorhizobium-Pararhizobium-Rhizobium		Allorhizobium-Neorhizobium-Pararhizobium-Rhizobium sp.	0.312539	-0.712317	1.335	-0.533572	0.593637	0.992143
Bacteria	Bacteroidota	Bacteroidia	Bacteroidales	Rikenellaceae	Rikenella		Rikenella sp.	0.894966	-1.1463	1.12684	-1.01727	0.309027	0.992143
Bacteria	Firmicutes	Bacilli	Erysipelotrichales	Erysipelatoclostridiaceae			Erysipelatoclostridiaceae Family	0.0942222	0.168554	2.28091	0.0738975	0.941092	0.992143
Bacteria	Firmicutes	Clostridia	Clostridiales	Clostridiaceae	Candidatus Arthromitus		Candidatus Arthromitus sp.	0.368786	-0.785198	1.76192	-0.44565	0.65585	0.992143
Bacteria	Firmicutes	Clostridia	Lachnospirales	Lachnospiraceae	A2		A2 sp.	1.22476	-0.935888	1.31459	-0.711925	0.476511	0.992143
Bacteria	Firmicutes	Clostridia	Lachnospirales	Lachnospiraceae	Lachnospiraceae UCG-001		Lachnospiraceae UCG-001 sp.	1.82361	-1.42915	1.58133	-0.903765	0.36612	0.992143
Bacteria	Proteobacteria	Alphaproteobacteria	Rhizobiales	Rhizobiaceae	Ochrobactrum		Ochrobactrum sp.	0.18383	-0.117891	2.24329	-0.052553	0.958088	0.992143
Bacteria	Bacteroidota	Bacteroidia	Bacteroidales	Porphyromonadaceae			Porphyromonadaceae Family	0.709795	-2.36584	1.85671	-1.27421	0.20259	0.992143
Bacteria	Actinobacteriota	Coriobacteriia	Coriobacteriales	Eggerthellaceae	Cryptobacterium		Cryptobacterium sp.	0.249287	0.549371	1.50825	0.364245	0.715675	0.992143
Bacteria	Firmicutes	Clostridia	Oscillospirales	UCG-010			UCG-010 Family	1.12139	0.613141	1.12707	0.544014	0.586432	0.992143
Bacteria	Firmicutes	Clostridia	Lachnospirales	Lachnospiraceae	Coprococcus		Coprococcus sp.	0.358159	1.80435	2.35962	0.764679	0.444463	0.992143
Bacteria	Actinobacteriota	Actinobacteria					Actinobacteria Class	0.687833	0.846255	0.792628	1.06766	0.285675	0.992143
Bacteria	Actinobacteriota	Actinobacteria	Corynebacteriales				Corynebacteriales Order	0.0992829	0.0359291	1.85292	0.0193906	0.98453	0.992143
Bacteria	Firmicutes	Clostridia	Lachnospirales	Lachnospiraceae	Butyrivibrio		Butyrivibrio sp.	0.239808	0.744863	1.90217	0.391586	0.695364	0.992143
Bacteria	Proteobacteria	Alphaproteobacteria	Rickettsiales				Rickettsiales Order	0.257716	-0.0416417	1.86198	-0.0223643	0.982157	0.992143
Bacteria	Firmicutes	Negativicutes	Veillonellales-Selenomonadales	Selenomonadaceae	Megamonas		Megamonas sp.	0.332483	0.862448	1.82522	0.472516	0.636558	0.992143
Bacteria	Firmicutes	Bacilli	Acholeplasmatales	Acholeplasmataceae	Anaeroplasma		Anaeroplasma sp.	0.221971	-0.281334	1.82762	-0.153934	0.877661	0.992143
Bacteria	Firmicutes	Bacilli	Lactobacillales	Aerococcaceae	Facklamia		Facklamia sp.	0.411214	-1.02195	2.08866	-0.489284	0.624641	0.992143
Bacteria	Proteobacteria	Alphaproteobacteria	Micavibrionales	Micavibrionaceae			Micavibrionaceae Family	0.35231	-0.593228	2.13249	-0.278185	0.78087	0.992143
Bacteria	Firmicutes	Clostridia	Peptostreptococcales-Tissierellales	Anaerovoracaceae	Mogibacterium		Mogibacterium sp.	0.180713	1.1048	2.08102	0.530897	0.59549	0.992143
Bacteria	Proteobacteria	Gammaproteobacteria	Gammaproteobacteria Incertae Sedis	Unknown Family			Unknown Family Family	0.33469	0.915211	2.35806	0.388121	0.697927	0.992143
Bacteria	Proteobacteria	Gammaproteobacteria	Enterobacterales	Pasteurellaceae			Pasteurellaceae Family	0.630289	-0.464815	0.735174	-0.632251	0.527223	0.992143
Bacteria	Proteobacteria	Alphaproteobacteria	Rhodospirillales	Rhodospirillaceae	Novispirillum		Novispirillum sp.	0.176901	0.498056	2.0644	0.241259	0.809354	0.992143
Bacteria	Firmicutes	Bacilli	Erysipelotrichales	Erysipelatoclostridiaceae	Erysipelatoclostridium		Erysipelatoclostridium sp.	0.414292	-0.217927	1.52444	-0.142955	0.886326	0.992143
Bacteria	Actinobacteriota	Actinobacteria	Micrococcales	Micrococcaceae			Micrococcaceae Family	0.218762	-0.352125	1.35327	-0.260202	0.794708	0.992143
Bacteria	Firmicutes	Clostridia	Christensenellales	Christensenellaceae			Christensenellaceae Family	0.209496	0.549262	1.54515	0.355474	0.722234	0.992143
Bacteria	Firmicutes	Clostridia	Lachnospirales	Lachnospiraceae	Marvinbryantia		Marvinbryantia sp.	0.44412	0.650226	2.04615	0.31778	0.750652	0.992143
Bacteria	Bacteroidota	Bacteroidia	Bacteroidales	Dysgonomonadaceae	Proteiniphilum		Proteiniphilum sp.	0.398068	-0.0248717	1.77749	-0.0139927	0.988836	0.992143
Bacteria	Firmicutes	Clostridia	Peptostreptococcales-Tissierellales	Anaerovoracaceae	Family XIII UCG-001		Family XIII UCG-001 sp.	0.299491	-0.560037	1.717	-0.326172	0.744294	0.992143
Bacteria	Firmicutes	Clostridia	Lachnospirales	Lachnospiraceae	ASF356		ASF356 sp.	0.167616	-0.790885	2.28678	-0.34585	0.729455	0.992143
Bacteria	Firmicutes	Clostridia	Oscillospirales	Ruminococcaceae	Anaerotruncus		Anaerotruncus sp.	0.53665	-1.40816	1.46428	-0.961674	0.336214	0.992143
Bacteria	Firmicutes	Clostridia	Monoglobales	Monoglobaceae	Monoglobus		Monoglobus sp.	0.387781	-0.130654	1.61857	-0.0807221	0.935663	0.992143
Bacteria	Firmicutes	Clostridia	Lachnospirales	Lachnospiraceae	[Ruminococcus] torques group		[Ruminococcus] torques group sp.	0.355005	1.05027	1.96129	0.5355	0.592304	0.992143
Bacteria	Firmicutes	Bacilli	Bacillales	Sporolactobacillaceae	Sporolactobacillus		Sporolactobacillus sp.	0.224084	0.271565	2.05515	0.132139	0.894874	0.992143
Bacteria	Bacteroidota	Bacteroidia	Bacteroidales	Muribaculaceae	Muribaculum		Muribaculum sp.	0.250619	-0.234659	1.83643	-0.12778	0.898323	0.992143
Bacteria	Firmicutes						Firmicutes Phylum	0.535624	0.0192856	1.19871	0.0160887	0.987164	0.992143
Bacteria	Firmicutes	Bacilli	Lactobacillales	Streptococcaceae			Streptococcaceae Family	0.377031	0.978612	1.27303	0.768726	0.442056	0.992143
Bacteria	Firmicutes	Clostridia	Oscillospirales	Oscillospiraceae	UCG-005		UCG-005 sp.	0.783532	-1.95943	1.88869	-1.03745	0.299524	0.992143
Bacteria	Actinobacteriota	Coriobacteriia	Coriobacteriales	Eggerthellaceae	Parvibacter		Parvibacter sp.	0.231879	-0.656087	2.02912	-0.323336	0.746441	0.992143
Bacteria	Firmicutes	Clostridia	Oscillospirales	[Eubacterium] coprostanoligenes group			[Eubacterium] coprostanoligenes group Family	0.379259	0.0791338	1.66325	0.0475777	0.962053	0.992143
Bacteria	Firmicutes	Clostridia	Peptostreptococcales-Tissierellales	Peptostreptococcaceae			Peptostreptococcaceae Family	0.148674	0.568059	2.0413	0.278283	0.780795	0.992143
Bacteria	Firmicutes	Bacilli	Erysipelotrichales	Erysipelotrichaceae			Erysipelotrichaceae Family	0.407581	-0.191655	1.30827	-0.146495	0.883531	0.992143
Bacteria	Bacteroidota	Bacteroidia					Bacteroidia Class	0.33057	0.266393	1.31568	0.202476	0.839545	0.992143
Bacteria	Firmicutes	Clostridia	Peptostreptococcales-Tissierellales	Anaerovoracaceae	Family XIII AD3011 group		Family XIII AD3011 group sp.	0.143487	-0.0803772	1.83836	-0.0437222	0.965126	0.992143
Bacteria	Firmicutes	Clostridia	Christensenellales	Christensenellaceae	Christensenellaceae R-7 group		Christensenellaceae R-7 group sp.	0.309792	1.44034	1.93452	0.744548	0.456545	0.992143
Bacteria	Proteobacteria	Gammaproteobacteria	Methylococcales	Methylomonadaceae	Milano-WF1B-42		Milano-WF1B-42 sp.	0.365332	-1.26793	2.13617	-0.593554	0.552811	0.992143
Bacteria	Firmicutes	Clostridia	Lachnospirales	Lachnospiraceae	[Eubacterium] oxidoreducens group		[Eubacterium] oxidoreducens group sp.	0.616887	-1.58606	1.24661	-1.27229	0.203268	0.992143
Bacteria	Firmicutes	Clostridia					Clostridia Class	0.389487	-0.260726	1.2259	-0.212681	0.831576	0.992143
Bacteria	Firmicutes	Bacilli	Bacillales	Bacillaceae			Bacillaceae Family	0.181724	-0.0332146	1.81509	-0.0182991	0.9854	0.992143
Bacteria	Fusobacteriota	Fusobacteriia	Fusobacteriales	Fusobacteriaceae			Fusobacteriaceae Family	0.347289	-0.0421807	1.06042	-0.0397773	0.968271	0.992143
Bacteria	Campylobacterota	Campylobacteria	Campylobacterales	Helicobacteraceae			Helicobacteraceae Family	0.124419	-0.19134	2.01377	-0.0950156	0.924302	0.992143
Bacteria	Proteobacteria	Gammaproteobacteria	Pseudomonadales				Pseudomonadales Order	0.11867	-0.116577	2.03354	-0.0573269	0.954285	0.992143
Bacteria	Actinobacteriota	Coriobacteriia	Coriobacteriales	Eggerthellaceae			Eggerthellaceae Family	0.157613	0.27742	1.82037	0.152398	0.878873	0.992143
Bacteria	Proteobacteria	Gammaproteobacteria	Enterobacterales	Yersiniaceae	Rahnella		Rahnella sp.	0.0769539	0.0472263	2.04709	0.02307	0.981594	0.992143
Bacteria	Firmicutes	Clostridia	Lachnospirales	Lachnospiraceae	Shuttleworthia		Shuttleworthia sp.	0.182372	0.00677138	1.63197	0.00414919	0.996689	0.996689

## Sheet: Lesion vs No lesion
Kingdom	Phylum	Class	Order	Family	Genus	Species	Print	baseMean	log2FoldChange	lfcSE	stat	pvalue	padj
Bacteria	Bacteroidota	Bacteroidia	Flavobacteriales	Weeksellaceae	Bergeyella		Bergeyella sp.	778.325	-3.11357	0.481671	-6.46411	1.01896e-10	1.28389e-08
Bacteria	Proteobacteria	Alphaproteobacteria	Rhizobiales	Beijerinckiaceae	Methylobacterium-Methylorubrum		Methylobacterium-Methylorubrum sp.	38.4654	2.82459	0.555114	5.08831	3.61272e-07	2.27602e-05
Bacteria	Proteobacteria	Gammaproteobacteria	Burkholderiales	Alcaligenaceae	Castellaniella		Castellaniella sp.	129.086	3.66671	0.751814	4.87715	1.07629e-06	4.52042e-05
Bacteria	Proteobacteria	Gammaproteobacteria	Burkholderiales	Burkholderiaceae	Burkholderia-Caballeronia-Paraburkholderia		Burkholderia-Caballeronia-Paraburkholderia sp.	331.053	2.76533	0.589772	4.68881	2.74796e-06	8.65607e-05
Bacteria	Proteobacteria	Alphaproteobacteria	Sphingomonadales	Sphingomonadaceae	Sphingomonas		Sphingomonas sp.	77.1792	2.52395	0.567006	4.45135	8.53306e-06	0.000215033
Bacteria	Proteobacteria	Gammaproteobacteria	Enterobacterales	Yersiniaceae	Serratia		Serratia sp.	141.168	3.32721	0.880802	3.77748	0.000158421	0.00285157
Bacteria	Firmicutes	Bacilli	Erysipelotrichales	Erysipelotrichaceae	Solobacterium		Solobacterium sp.	19.087	1.33254	0.352514	3.78011	0.000156757	0.00285157
Bacteria	Proteobacteria	Gammaproteobacteria	Burkholderiales	Alcaligenaceae	Parapusillimonas		Parapusillimonas sp.	10.6178	3.81152	1.02398	3.72226	0.00019745	0.00310984
Bacteria	Firmicutes	Bacilli	Staphylococcales	Staphylococcaceae	Staphylococcus		Staphylococcus sp.	59.8509	2.19779	0.608538	3.61159	0.000304327	0.00383452
Bacteria	Proteobacteria	Gammaproteobacteria	Pseudomonadales	Moraxellaceae	Enhydrobacter		Enhydrobacter sp.	15.4236	2.84677	0.786553	3.6193	0.000295405	0.00383452
Bacteria	Proteobacteria	Gammaproteobacteria	Burkholderiales	Burkholderiaceae	Lautropia		Lautropia sp.	573.286	1.23702	0.345856	3.57669	0.000347966	0.00398579
Bacteria	Firmicutes	Clostridia	Lachnospirales	Lachnospiraceae	Oribacterium		Oribacterium sp.	25.2043	1.47245	0.415174	3.54658	0.000390273	0.00409786
Bacteria	Cyanobacteria	Cyanobacteriia	Chloroplast				Chloroplast Order	8.99211	2.09838	0.663855	3.16089	0.00157286	0.0152447
Bacteria	Proteobacteria	Gammaproteobacteria	Cardiobacteriales	Cardiobacteriaceae	Cardiobacterium		Cardiobacterium sp.	60.4749	1.28647	0.41474	3.10187	0.00192304	0.0173073
Bacteria	Actinobacteriota	Actinobacteria	Micrococcales	Micrococcaceae	Rothia		Rothia sp.	2313.5	0.911248	0.299744	3.04009	0.00236506	0.0198665
Bacteria	Bacteroidota	Bacteroidia	Flavobacteriales	Flavobacteriaceae	Capnocytophaga		Capnocytophaga sp.	247.623	0.961643	0.321965	2.98679	0.00281922	0.0222013
Bacteria	Bacteroidota	Bacteroidia	Bacteroidales	Porphyromonadaceae	Porphyromonas		Porphyromonas sp.	1092.99	-0.865689	0.294518	-2.93934	0.0032891	0.0230237
Bacteria	Firmicutes	Clostridia	Peptostreptococcales-Tissierellales	Peptostreptococcaceae	Romboutsia		Romboutsia sp.	77.6111	2.41843	0.82224	2.94127	0.00326872	0.0230237
Bacteria	Firmicutes	Bacilli	Staphylococcales	Gemellaceae	Gemella		Gemella sp.	7114.03	0.721803	0.256955	2.80906	0.00496857	0.0322008
Bacteria	Bacteroidota	Bacteroidia	Bacteroidales	Tannerellaceae	Tannerella		Tannerella sp.	7.52833	-1.67569	0.598476	-2.79994	0.00511123	0.0322008
Bacteria	Firmicutes	Bacilli	Lactobacillales	Lactobacillaceae	Ligilactobacillus		Ligilactobacillus sp.	121.597	1.33161	0.493669	2.69738	0.00698881	0.0419329
Bacteria	Bacteroidota	Bacteroidia	Bacteroidales	Bacteroidaceae	Bacteroides		Bacteroides sp.	37.3829	1.5445	0.577308	2.67535	0.00746513	0.0427549
Bacteria	Firmicutes	Clostridia	Oscillospirales	Ruminococcaceae	Faecalibacterium		Faecalibacterium sp.	18.2606	3.02646	1.14974	2.63229	0.00848112	0.0464618
Bacteria	Firmicutes	Bacilli	Lactobacillales	Lactobacillaceae	Lacticaseibacillus		Lacticaseibacillus sp.	23.616	-1.92462	0.820068	-2.3469	0.0189304	0.0993848
Bacteria	Campylobacterota	Campylobacteria	Campylobacterales	Campylobacteraceae	Campylobacter		Campylobacter sp.	66.6632	-0.735464	0.324582	-2.26588	0.0234585	0.118231
Bacteria	Firmicutes	Bacilli	Lactobacillales				Lactobacillales Order	6.11007	1.2317	0.561294	2.1944	0.0282069	0.136695
Bacteria	Firmicutes	Negativicutes	Veillonellales-Selenomonadales	Veillonellaceae	Veillonella		Veillonella sp.	991.721	-0.517326	0.244855	-2.11279	0.0346191	0.161556
Bacteria	Firmicutes	Bacilli	Lactobacillales	Carnobacteriaceae	Granulicatella		Granulicatella sp.	1625.3	0.485797	0.24827	1.95672	0.0503798	0.224838
Bacteria	Firmicutes	Clostridia	Lachnospirales	Lachnospiraceae	Roseburia		Roseburia sp.	7.13703	2.09521	1.07711	1.94522	0.0517484	0.224838
Bacteria	Proteobacteria	Gammaproteobacteria	Enterobacterales	Yersiniaceae			Yersiniaceae Family	13.0052	2.37129	1.2411	1.91064	0.0560511	0.227821
Bacteria	Actinobacteriota	Actinobacteria	Propionibacteriales	Propionibacteriaceae	Pseudopropionibacterium		Pseudopropionibacterium sp.	5.11166	0.890206	0.46484	1.91508	0.0554825	0.227821
Bacteria	Fusobacteriota	Fusobacteriia	Fusobacteriales	Fusobacteriaceae	Cetobacterium		Cetobacterium sp.	3.49896	-1.82824	0.970662	-1.8835	0.0596332	0.234806
Bacteria	Firmicutes	Bacilli	Bacillales	Bacillaceae	Bacillus		Bacillus sp.	4.41185	3.64324	1.96006	1.85874	0.0630639	0.240789
Bacteria	Firmicutes	Bacilli	Erysipelotrichales	Erysipelotrichaceae	Turicibacter		Turicibacter sp.	22.8036	1.54382	0.842972	1.8314	0.0670416	0.248448
Bacteria	Actinobacteriota	Actinobacteria	Propionibacteriales	Propionibacteriaceae	Cutibacterium		Cutibacterium sp.	13.3828	1.10725	0.642999	1.72201	0.0850681	0.297738
Bacteria	Firmicutes	Clostridia	Oscillospirales	Ruminococcaceae			Ruminococcaceae Family_2	3.94787	1.62629	0.943264	1.72411	0.0846879	0.297738
Bacteria	Bacteroidota	Bacteroidia	Bacteroidales	Prevotellaceae	Prevotella_7		Prevotella_7 sp.	779.799	-0.622211	0.364516	-1.70695	0.0878305	0.299098
Bacteria	Proteobacteria	Gammaproteobacteria	Xanthomonadales	Xanthomonadaceae	Stenotrophomonas		Stenotrophomonas sp.	31.8109	1.6334	0.985924	1.65672	0.0975765	0.323543
Bacteria	Firmicutes	Bacilli	Lactobacillales	Aerococcaceae	Abiotrophia		Abiotrophia sp.	666.826	0.47929	0.296462	1.6167	0.105944	0.341926
Bacteria	Bacteroidota	Bacteroidia	Bacteroidales	Prevotellaceae	Prevotella_9		Prevotella_9 sp.	51.0125	1.85184	1.15397	1.60475	0.108548	0.341926
Bacteria	Proteobacteria	Alphaproteobacteria	Rickettsiales	Mitochondria			Mitochondria Family	15.4149	0.937203	0.595201	1.5746	0.115349	0.354488
Bacteria	Fusobacteriota	Fusobacteriia	Fusobacteriales	Leptotrichiaceae	Streptobacillus		Streptobacillus sp.	36.8822	-1.03284	0.664086	-1.55528	0.119878	0.359635
Bacteria	Firmicutes	Clostridia	Peptostreptococcales-Tissierellales	Peptostreptococcaceae	[Eubacterium] yurii group		[Eubacterium] yurii group sp.	2.81211	1.00312	0.659047	1.52207	0.127991	0.375042
Bacteria	Proteobacteria	Gammaproteobacteria	Enterobacterales	Enterobacteriaceae			Enterobacteriaceae Family	2.52448	2.02626	1.38441	1.46363	0.143294	0.402151
Bacteria	Firmicutes	Clostridia	Lachnospirales	Lachnospiraceae			Lachnospiraceae Family	33.4327	1.00064	0.684236	1.46242	0.143625	0.402151
Bacteria	Bacteroidota	Bacteroidia	Bacteroidales	Prevotellaceae	Alloprevotella		Alloprevotella sp.	260.568	-0.430071	0.311454	-1.38085	0.167325	0.430945
Bacteria	Actinobacteriota	Actinobacteria	Corynebacteriales	Corynebacteriaceae	Corynebacterium		Corynebacterium sp.	93.9788	-0.457262	0.331189	-1.38067	0.167382	0.430945
Bacteria	Firmicutes	Clostridia	Lachnospirales	Lachnospiraceae	Stomatobaculum		Stomatobaculum sp.	12.7786	0.885825	0.641907	1.37999	0.16759	0.430945
Bacteria	Firmicutes	Bacilli	Erysipelotrichales	Erysipelotrichaceae	Dubosiella		Dubosiella sp.	10.0674	1.2258	0.879882	1.39314	0.163577	0.430945
Bacteria	Firmicutes	Clostridia	Lachnospirales	Lachnospiraceae	Lachnoclostridium		Lachnoclostridium sp.	7.22369	1.30154	0.961117	1.3542	0.175674	0.442698
Bacteria	Proteobacteria	Gammaproteobacteria	Pseudomonadales	Moraxellaceae	Acinetobacter		Acinetobacter sp.	40.0485	-0.872268	0.689349	-1.26535	0.205746	0.508314
Bacteria							Unknown Phylum_1	18.9244	0.776423	0.623518	1.24523	0.213047	0.516229
Bacteria	Firmicutes	Bacilli	Lactobacillales	P5D1-392			P5D1-392 Family	2.56168	-1.30283	1.06415	-1.22429	0.220842	0.525021
Bacteria	Firmicutes	Bacilli	Lactobacillales	Streptococcaceae	Streptococcus		Streptococcus sp.	44548.4	0.261528	0.226571	1.15429	0.248383	0.569023
Bacteria	Actinobacteriota	Actinobacteria	Actinomycetales	Actinomycetaceae	Flaviflexus		Flaviflexus sp.	2.45022	2.19899	1.89453	1.1607	0.245762	0.569023
Bacteria	Proteobacteria	Gammaproteobacteria	Burkholderiales	Comamonadaceae	Comamonas		Comamonas sp.	2.66665	-0.939976	0.825852	-1.13819	0.255042	0.573844
Bacteria	Bacteroidota	Bacteroidia	Bacteroidales	Tannerellaceae	Parabacteroides		Parabacteroides sp.	3.15359	1.07906	0.974893	1.10685	0.26836	0.585459
Bacteria	Deferribacterota	Deferribacteres	Deferribacterales	Deferribacteraceae	Mucispirillum		Mucispirillum sp.	2.86017	1.78647	1.61785	1.10422	0.269497	0.585459
Bacteria	Desulfobacterota	Desulfovibrionia	Desulfovibrionales	Desulfovibrionaceae	Desulfovibrio		Desulfovibrio sp.	4.79801	-1.13678	1.10742	-1.0265	0.304654	0.650617
Bacteria	Firmicutes	Bacilli	Lactobacillales	Streptococcaceae	Lactococcus		Lactococcus sp.	24.5502	1.00893	1.02086	0.988315	0.322998	0.651202
Bacteria	Firmicutes	Clostridia	Lachnospirales	Lachnospiraceae	Lachnospiraceae NK4A136 group		Lachnospiraceae NK4A136 group sp.	80.5494	0.800481	0.809701	0.988614	0.322852	0.651202
Bacteria	Bacteroidota	Bacteroidia	Bacteroidales				Bacteroidales Order	12.9562	0.886168	0.901481	0.983013	0.325601	0.651202
Bacteria	Proteobacteria	Gammaproteobacteria	Burkholderiales	Sutterellaceae	Sutterella		Sutterella sp.	4.33245	1.04487	1.05181	0.993398	0.320516	0.651202
Bacteria	Firmicutes	Clostridia	Clostridia vadinBB60 group				Clostridia vadinBB60 group Order	5.16054	1.09713	1.15725	0.948048	0.343105	0.675488
Bacteria	Fusobacteriota	Fusobacteriia	Fusobacteriales	Leptotrichiaceae	Leptotrichia		Leptotrichia sp.	251.514	0.286361	0.306473	0.934375	0.350111	0.678676
Bacteria	Fusobacteriota	Fusobacteriia	Fusobacteriales	Fusobacteriaceae	Fusobacterium		Fusobacterium sp.	840.807	0.247503	0.277961	0.890422	0.373239	0.709815
Bacteria	Firmicutes	Clostridia	Lachnospirales	Lachnospiraceae	Catonella		Catonella sp.	7.40977	0.43973	0.49821	0.88262	0.377441	0.709815
Bacteria	Campylobacterota	Campylobacteria	Campylobacterales	Helicobacteraceae	Helicobacter		Helicobacter sp.	6.2966	1.00496	1.18463	0.848326	0.396256	0.73424
Bacteria	Firmicutes	Clostridia	Clostridiales	Clostridiaceae	Clostridium sensu stricto 1		Clostridium sensu stricto 1 sp.	3.42464	0.81262	0.994937	0.816755	0.414068	0.747807
Bacteria	Nitrospirota	Nitrospiria	Nitrospirales	Nitrospiraceae	Nitrospira		Nitrospira sp.	2.81923	1.42836	1.75401	0.814343	0.415448	0.747807
Bacteria	Proteobacteria	Gammaproteobacteria	Enterobacterales	Pasteurellaceae	Haemophilus		Haemophilus sp.	3661.48	-0.256006	0.348987	-0.733571	0.463211	0.75004
Bacteria	Firmicutes	Clostridia	Lachnospirales	Lachnospiraceae	Lachnoanaerobaculum		Lachnoanaerobaculum sp.	61.3905	0.206104	0.262627	0.784778	0.432584	0.75004
Bacteria	Proteobacteria	Gammaproteobacteria	Pseudomonadales	Moraxellaceae	Moraxella		Moraxella sp.	11.7675	0.777747	1.00417	0.774517	0.438625	0.75004
Bacteria	Proteobacteria	Gammaproteobacteria	Enterobacterales	Enterobacteriaceae	Escherichia-Shigella		Escherichia-Shigella sp.	2.58464	0.875713	1.17082	0.747946	0.454493	0.75004
Bacteria	Bacteroidota	Bacteroidia	Bacteroidales	Paludibacteraceae	F0058		F0058 sp.	4.60559	0.812032	1.08381	0.749239	0.453713	0.75004
Bacteria	Firmicutes	Bacilli	Lactobacillales	Lactobacillaceae	HT002		HT002 sp.	30.4112	0.694366	0.945543	0.734357	0.462731	0.75004
Bacteria	Firmicutes	Clostridia	Peptostreptococcales-Tissierellales	Family XI	Parvimonas		Parvimonas sp.	8.72203	-0.320342	0.437765	-0.731768	0.46431	0.75004
Bacteria	Firmicutes	Bacilli	Lactobacillales	Lactobacillaceae	Limosilactobacillus		Limosilactobacillus sp.	7.12505	0.722318	0.943813	0.765319	0.444081	0.75004
Bacteria	Actinobacteriota	Coriobacteriia	Coriobacteriales	Eggerthellaceae	Enterorhabdus		Enterorhabdus sp.	9.83944	0.843352	1.20046	0.702521	0.482354	0.765152
Bacteria	Firmicutes	Bacilli	RF39				RF39 Order	2.48509	-0.638499	0.916085	-0.696987	0.485811	0.765152
Bacteria	Proteobacteria	Gammaproteobacteria	Burkholderiales	Comamonadaceae	Diaphorobacter		Diaphorobacter sp.	9.39976	-0.638611	0.947097	-0.674282	0.500132	0.768495
Bacteria	Proteobacteria	Gammaproteobacteria	Enterobacterales	Enterobacteriaceae	Cronobacter		Cronobacter sp.	3.23748	1.27598	1.86884	0.682763	0.494756	0.768495
Bacteria	Firmicutes	Clostridia	Oscillospirales	Oscillospiraceae	Oscillibacter		Oscillibacter sp.	4.3111	-0.659021	1.00592	-0.655145	0.512375	0.777822
Bacteria	Actinobacteriota	Actinobacteria	Micrococcales	Micrococcaceae	Glutamicibacter		Glutamicibacter sp.	3.5194	-1.21739	1.90153	-0.640214	0.522033	0.78305
Bacteria	Proteobacteria	Gammaproteobacteria	Enterobacterales	Erwiniaceae	Pantoea		Pantoea sp.	2.6786	1.0501	1.67336	0.627541	0.530305	0.786099
Bacteria	Firmicutes	Clostridia	Oscillospirales	Oscillospiraceae	Colidextribacter		Colidextribacter sp.	10.828	0.721016	1.21182	0.594988	0.551852	0.808527
Bacteria	Actinobacteriota	Coriobacteriia	Coriobacteriales	Atopobiaceae	Atopobium		Atopobium sp.	24.1433	0.171479	0.303565	0.564885	0.572152	0.828634
Bacteria	Firmicutes	Negativicutes	Veillonellales-Selenomonadales	Selenomonadaceae	Selenomonas		Selenomonas sp.	5.26536	-0.28082	0.511331	-0.549193	0.582873	0.834568
Bacteria	Proteobacteria	Gammaproteobacteria	Burkholderiales	Neisseriaceae	Neisseria		Neisseria sp.	2101.14	0.144952	0.291978	0.49645	0.619577	0.848551
Bacteria	Desulfobacterota	Desulfovibrionia	Desulfovibrionales	Desulfovibrionaceae			Desulfovibrionaceae Family	10.5389	0.55256	1.10806	0.498672	0.61801	0.848551
Bacteria	Patescibacteria	Saccharimonadia	Saccharimonadales	Saccharimonadaceae			Saccharimonadaceae Family	5.83971	-0.425408	0.837929	-0.50769	0.611671	0.848551
Bacteria	Firmicutes	Clostridia	Oscillospirales	Oscillospiraceae			Oscillospiraceae Family	18.6711	0.595893	1.16086	0.513321	0.607727	0.848551
Bacteria	Firmicutes	Clostridia	Lachnospirales	Lachnospiraceae	GCA-900066575		GCA-900066575 sp.	2.57675	0.708142	1.46975	0.481811	0.62994	0.853467
Bacteria	Firmicutes	Bacilli	Staphylococcales	Staphylococcaceae			Staphylococcaceae Family	3.72729	-0.682657	1.4776	-0.462003	0.644079	0.859494
Bacteria	Patescibacteria	Saccharimonadia	Saccharimonadales	Saccharimonadaceae	Candidatus Saccharimonas		Candidatus Saccharimonas sp.	3.35543	0.371895	0.814668	0.456499	0.648031	0.859494
Bacteria	Firmicutes	Bacilli	Lactobacillales	Aerococcaceae	Aerococcus		Aerococcus sp.	3.04696	-1.04564	2.52654	-0.413864	0.678974	0.891153
Bacteria	Bacteroidota	Bacteroidia	Bacteroidales	Rikenellaceae	Rikenellaceae RC9 gut group		Rikenellaceae RC9 gut group sp.	9.99463	0.500152	1.27331	0.392798	0.694469	0.902094
Bacteria	Actinobacteriota	Actinobacteria	Actinomycetales	Actinomycetaceae	Actinomyces		Actinomyces sp.	691.404	-0.086481	0.260774	-0.331632	0.740167	0.916035
Bacteria	Bacteroidota	Bacteroidia	Bacteroidales	Prevotellaceae	Prevotella		Prevotella sp.	282.694	0.0879104	0.283879	0.309676	0.756807	0.916035
Bacteria	Proteobacteria	Gammaproteobacteria	Burkholderiales	Neisseriaceae	Kingella		Kingella sp.	54.3065	-0.138328	0.398013	-0.347547	0.72818	0.916035
Bacteria	Actinobacteriota	Actinobacteria	Actinomycetales	Actinomycetaceae	F0332		F0332 sp.	21.0382	0.166686	0.503077	0.331333	0.740393	0.916035
Bacteria	Actinobacteriota	Actinobacteria	Micrococcales	Microbacteriaceae	Microbacterium		Microbacterium sp.	11.9085	-0.443719	1.43443	-0.309335	0.757067	0.916035
Bacteria	Firmicutes	Bacilli	Erysipelotrichales	Erysipelotrichaceae	Faecalibaculum		Faecalibaculum sp.	4.53441	-0.474567	1.28925	-0.368095	0.712802	0.916035
Bacteria	Bacteroidota	Bacteroidia	Bacteroidales	Muribaculaceae			Muribaculaceae Family	148.263	-0.244465	0.803145	-0.304384	0.760835	0.916035
Bacteria	Firmicutes	Clostridia	Oscillospirales	Oscillospiraceae	Intestinimonas		Intestinimonas sp.	3.6995	0.522159	1.73436	0.301068	0.763363	0.916035
Bacteria	Proteobacteria	Gammaproteobacteria	Burkholderiales	Comamonadaceae			Comamonadaceae Family	4.25921	-0.37913	1.41042	-0.268806	0.788079	0.936773
Bacteria	Patescibacteria	Gracilibacteria	Absconditabacteriales (SR1)				Absconditabacteriales (SR1) Order	13.9002	-0.182936	0.779827	-0.234586	0.81453	0.950285
Bacteria	Firmicutes	Clostridia	Lachnospirales	Lachnospiraceae	[Eubacterium] xylanophilum group		[Eubacterium] xylanophilum group sp.	3.53961	0.281813	1.19784	0.235268	0.814001	0.950285
Bacteria	Patescibacteria	Saccharimonadia	Saccharimonadales	Saccharimonadaceae	TM7x		TM7x sp.	23.9515	0.0860562	0.385929	0.222985	0.823547	0.951991
Bacteria	Actinobacteriota	Actinobacteria	Micrococcales	Microbacteriaceae	Leifsonia		Leifsonia sp.	5.90352	0.374313	2.08972	0.179121	0.857843	0.956225
Bacteria	Bacteroidota	Bacteroidia	Bacteroidales	Rikenellaceae	Alistipes		Alistipes sp.	37.227	0.20887	1.00249	0.208351	0.834955	0.956225
Bacteria	Firmicutes	Clostridia	Clostridia UCG-014				Clostridia UCG-014 Order	35.0673	0.106548	0.583749	0.182524	0.855171	0.956225
Bacteria	Firmicutes	Bacilli	Lactobacillales	Lactobacillaceae	Lactiplantibacillus		Lactiplantibacillus sp.	2.42624	0.231678	1.28985	0.179616	0.857454	0.956225
Bacteria	Firmicutes	Clostridia	Lachnospirales	Lachnospiraceae	Agathobacter		Agathobacter sp.	2.71738	0.189068	1.11337	0.169815	0.865156	0.956225
Bacteria	Proteobacteria	Gammaproteobacteria	Burkholderiales	Neisseriaceae			Neisseriaceae Family	8.33061	-0.115322	0.727411	-0.158537	0.874033	0.957637
Bacteria	Firmicutes	Bacilli	Lactobacillales	Lactobacillaceae	Lactobacillus		Lactobacillus sp.	83.0473	-0.0845648	0.580168	-0.145759	0.884112	0.960328
Bacteria	Proteobacteria	Gammaproteobacteria	Pseudomonadales	Pseudomonadaceae	Pseudomonas		Pseudomonas sp.	268.785	0.0838155	0.693446	0.120868	0.903796	0.96198
Bacteria	Proteobacteria	Gammaproteobacteria	Enterobacterales	Pasteurellaceae	Actinobacillus		Actinobacillus sp.	127.508	0.0616717	0.632599	0.0974894	0.922338	0.96198
Bacteria	Proteobacteria	Gammaproteobacteria	Burkholderiales	Neisseriaceae	Eikenella		Eikenella sp.	52.7748	0.0477374	0.554879	0.086032	0.931441	0.96198
Bacteria	Firmicutes	Clostridia	Lachnospirales	Lachnospiraceae	Johnsonella		Johnsonella sp.	4.23078	0.0470845	0.529967	0.0888441	0.929206	0.96198
Bacteria	Bacteroidota	Bacteroidia	Bacteroidales	Marinifilaceae	Odoribacter		Odoribacter sp.	4.64974	0.139418	1.35612	0.102807	0.918117	0.96198
Bacteria	Firmicutes	Clostridia	Oscillospirales	Ruminococcaceae	Ruminococcus		Ruminococcus sp.	3.44901	0.145412	1.24634	0.116671	0.907121	0.96198
Bacteria	Patescibacteria	Saccharimonadia	Saccharimonadales				Saccharimonadales Order	24.0778	-0.00412737	0.586653	-0.00703545	0.994387	0.994387
Bacteria	Actinobacteriota	Actinobacteria	Bifidobacteriales	Bifidobacteriaceae	Bifidobacterium		Bifidobacterium sp.	5.52121	0.0124408	1.04112	0.0119494	0.990466	0.994387
Bacteria	Firmicutes	Bacilli	Lactobacillales	Lactobacillaceae	Latilactobacillus		Latilactobacillus sp.	2.56475	-0.056073	1.84324	-0.030421	0.975731	0.994387
Bacteria	Firmicutes	Bacilli	Bacillales	Planococcaceae	Psychrobacillus		Psychrobacillus sp.	2.84102	0.0639574	2.52481	0.0253315	0.979791	0.994387
Bacteria	Bacteroidota	Bacteroidia	Flavobacteriales	Weeksellaceae	Chryseobacterium		Chryseobacterium sp.	1.91748	0.0436898	2.9174	0.0149756	0.988052
Bacteria	Proteobacteria	Alphaproteobacteria	Rickettsiales	Anaplasmataceae	Wolbachia		Wolbachia sp.	0.113158	-0.0565942	2.51815	-0.0224745	0.982069
Bacteria	Firmicutes	Clostridia	Oscillospirales	Oscillospiraceae	Flavonifractor		Flavonifractor sp.	1.9154	0.806143	2.01938	0.399203	0.689744
Bacteria	Actinobacteriota	Actinobacteria	Frankiales	Geodermatophilaceae	Blastococcus		Blastococcus sp.	1.35369	3.04059	1.97954	1.53601	0.124537
Bacteria	Proteobacteria	Gammaproteobacteria	Methylococcales	Methylomonadaceae	Methyloprofundus		Methyloprofundus sp.	1.50931	3.51904	2.92675	1.20237	0.229219
Bacteria	Firmicutes	Clostridia	Oscillospirales	Butyricicoccaceae	Butyricicoccus		Butyricicoccus sp.	1.29461	2.62697	1.66575	1.57705	0.114785
Bacteria	Proteobacteria	Gammaproteobacteria	Enterobacterales	Enterobacteriaceae	Citrobacter		Citrobacter sp.	1.98751	0.999745	1.70968	0.584757	0.558711
Bacteria	Proteobacteria	Alphaproteobacteria	Caulobacterales	Caulobacteraceae	Brevundimonas		Brevundimonas sp.	1.87726	1.59954	1.60837	0.994513	0.319973
Bacteria	Proteobacteria	Alphaproteobacteria	Rhodospirillales	Magnetospirillaceae	Magnetospirillum		Magnetospirillum sp.	1.93953	1.2709	2.0033	0.634403	0.525818
Bacteria	Proteobacteria	Gammaproteobacteria	Enterobacterales	Enterobacteriaceae	Salmonella		Salmonella sp.	1.17285	1.20824	2.36294	0.511329	0.609121
Bacteria	Firmicutes	Bacilli	Bacillales	Bacillaceae	Anoxybacillus		Anoxybacillus sp.	1.93154	0.474704	1.79981	0.263753	0.791971
Bacteria	Firmicutes	Negativicutes	Acidaminococcales	Acidaminococcaceae	Phascolarctobacterium		Phascolarctobacterium sp.	1.40165	-0.109033	1.26423	-0.0862448	0.931272
Bacteria	Proteobacteria	Gammaproteobacteria	Burkholderiales	Comamonadaceae	Alicycliphilus		Alicycliphilus sp.	1.33385	-0.595385	1.11361	-0.534642	0.592897
Bacteria	Proteobacteria	Gammaproteobacteria	Enterobacterales	Morganellaceae	Providencia		Providencia sp.	1.41766	0.366175	1.75396	0.20877	0.834628
Bacteria	Firmicutes	Bacilli	Bacillales	Bacillaceae	Amphibacillus		Amphibacillus sp.	0.745496	-1.35035	2.09076	-0.645866	0.518366
Bacteria	Proteobacteria	Alphaproteobacteria	Rhodobacterales	Rhodobacteraceae	Thalassobius		Thalassobius sp.	1.09783	2.41436	2.49983	0.965811	0.334139
Bacteria	Myxococcota	Polyangia	Haliangiales	Haliangiaceae	Haliangium		Haliangium sp.	2.29435	4.12233	2.18059	1.89047	0.0586957
Bacteria	Proteobacteria	Gammaproteobacteria	Enterobacterales	Pasteurellaceae	Conservatibacter		Conservatibacter sp.	1.40464	-0.316254	0.677626	-0.466708	0.640708
Bacteria	Firmicutes	Clostridia	Oscillospirales	Ruminococcaceae	Subdoligranulum		Subdoligranulum sp.	2.05117	1.16792	1.06189	1.09986	0.271394
Bacteria	Firmicutes	Clostridia	Lachnospirales	Lachnospiraceae	Lachnospiraceae NC2004 group		Lachnospiraceae NC2004 group sp.	2.38797	1.79959	1.24485	1.44563	0.148281
Bacteria	Proteobacteria	Gammaproteobacteria	Enterobacterales				Enterobacterales Order	1.19071	1.46118	1.17144	1.24734	0.212273
Bacteria	Firmicutes	Clostridia	Lachnospirales	Lachnospiraceae	[Eubacterium] eligens group		[Eubacterium] eligens group sp.	1.45967	0.122508	1.25088	0.0979376	0.921982
Bacteria	Firmicutes	Clostridia	Lachnospirales	Lachnospiraceae	Lachnospira		Lachnospira sp.	0.817772	0.568024	1.63946	0.34647	0.728989
Bacteria	Bacteroidota	Bacteroidia	Bacteroidales	Prevotellaceae	Paraprevotella		Paraprevotella sp.	0.449308	1.27854	1.43273	0.892381	0.372189
Bacteria	Proteobacteria	Gammaproteobacteria	Enterobacterales	Pasteurellaceae	Aggregatibacter		Aggregatibacter sp.	1.93937	-0.463652	0.951123	-0.487479	0.625919
Bacteria	Proteobacteria	Gammaproteobacteria	Pseudomonadales	Marinobacteraceae	Marinobacter		Marinobacter sp.	0.447501	-0.976102	1.85816	-0.525305	0.599371
Bacteria	Actinobacteriota	Actinobacteria	Bifidobacteriales	Bifidobacteriaceae	Scardovia		Scardovia sp.	0.914249	-0.673391	1.07594	-0.625862	0.531406
Bacteria	Firmicutes	Bacilli					Bacilli Class	1.00887	-0.942364	0.841349	-1.12006	0.262687
Bacteria	Firmicutes	Clostridia	Oscillospirales	Ruminococcaceae	[Eubacterium] siraeum group		[Eubacterium] siraeum group sp.	2.24121	-0.0591999	1.26076	-0.0469557	0.962549
Bacteria	Actinobacteriota	Actinobacteria	Micrococcales	Micrococcaceae	Kocuria		Kocuria sp.	1.69323	1.99949	1.83989	1.08675	0.277148
Bacteria	Firmicutes	Clostridia	Lachnospirales	Lachnospiraceae	Fusicatenibacter		Fusicatenibacter sp.	0.764452	-0.540936	1.63052	-0.331756	0.740074
Bacteria	Actinobacteriota	Coriobacteriia	Coriobacteriales	Atopobiaceae	Coriobacteriaceae UCG-002		Coriobacteriaceae UCG-002 sp.	1.21526	-0.0624829	1.94344	-0.0321506	0.974352
Bacteria	Proteobacteria	Gammaproteobacteria	Burkholderiales	Hydrogenophilaceae	Tepidiphilus		Tepidiphilus sp.	0.533442	1.68353	1.36108	1.23691	0.216122
Bacteria	Bacteroidota	Bacteroidia	Bacteroidales	Prevotellaceae	Prevotellaceae UCG-001		Prevotellaceae UCG-001 sp.	2.19332	0.162505	1.51083	0.10756	0.914344
Bacteria	Patescibacteria	Gracilibacteria	JGI 0000069-P22				JGI 0000069-P22 Order	1.83797	-0.542963	1.17236	-0.463135	0.643268
Bacteria	Actinobacteriota	Actinobacteria	Corynebacteriales	Nocardiaceae	Rhodococcus		Rhodococcus sp.	1.00019	-1.22777	1.99953	-0.614029	0.539196
Bacteria	Firmicutes	Bacilli	Bacillales	Planococcaceae	Solibacillus		Solibacillus sp.	1.88137	-0.63712	2.28416	-0.27893	0.780299
Bacteria	Firmicutes	Clostridia	Peptostreptococcales-Tissierellales	Peptostreptococcaceae	Peptostreptococcus		Peptostreptococcus sp.	1.89662	0.290004	0.591909	0.489947	0.624171
Bacteria	Proteobacteria	Alphaproteobacteria					Alphaproteobacteria Class	1.5461	2.58514	1.12993	2.28787	0.022145
Bacteria	Proteobacteria	Gammaproteobacteria	Burkholderiales	Neisseriaceae	Simonsiella		Simonsiella sp.	0.677686	1.39401	1.69269	0.823547	0.410197
Bacteria	Proteobacteria	Gammaproteobacteria	Enterobacterales	Shewanellaceae	Shewanella		Shewanella sp.	0.279871	0.188226	2.12615	0.0885289	0.929456
Bacteria	Firmicutes	Negativicutes	Veillonellales-Selenomonadales	Veillonellaceae	Dialister		Dialister sp.	1.56837	0.0313691	0.805282	0.0389542	0.968927
Bacteria	Firmicutes	Bacilli	Lactobacillales	Lactobacillaceae	Schleiferilactobacillus		Schleiferilactobacillus sp.	0.634726	1.65602	1.86494	0.887974	0.374555
Bacteria	Firmicutes	Clostridia	Peptococcales	Peptococcaceae	Peptococcus		Peptococcus sp.	1.23356	1.05066	0.999481	1.0512	0.293165
Bacteria	Proteobacteria	Alphaproteobacteria	Rhodobacterales	Rhodobacteraceae			Rhodobacteraceae Family	0.0808997	0.0820103	1.86143	0.0440577	0.964858
Bacteria	Spirochaetota	Spirochaetia	Spirochaetales	Spirochaetaceae	Treponema		Treponema sp.	0.622093	1.60014	1.30509	1.22607	0.220173
Bacteria	Proteobacteria	Gammaproteobacteria	Enterobacterales	Enterobacteriaceae	Shimwellia		Shimwellia sp.	0.962708	0.300555	1.4109	0.213024	0.831308
Bacteria	Firmicutes	Clostridia	Peptostreptococcales-Tissierellales	Sedimentibacteraceae	Sedimentibacter		Sedimentibacter sp.	0.772715	-1.54335	1.51632	-1.01783	0.308761
Bacteria	Firmicutes	Bacilli	Lactobacillales	Carnobacteriaceae	Trichococcus		Trichococcus sp.	0.671451	-0.995049	1.51335	-0.657513	0.510851
Bacteria	Firmicutes	Clostridia	Peptostreptococcales-Tissierellales	Anaerovoracaceae	[Eubacterium] brachy group		[Eubacterium] brachy group sp.	0.505236	-1.47114	1.47263	-0.998988	0.3178
Bacteria	Actinobacteriota	Actinobacteria	Micrococcales	Micrococcaceae	Micrococcus		Micrococcus sp.	1.95051	0.779924	1.61765	0.482133	0.629712
Bacteria	Firmicutes	Clostridia	Lachnospirales	Lachnospiraceae	Mobilitalea		Mobilitalea sp.	1.12947	-0.774021	1.05269	-0.735279	0.462169
Bacteria	Firmicutes	Bacilli	Lactobacillales	Lactobacillaceae	Weissella		Weissella sp.	0.456408	0.916163	2.09401	0.437517	0.661736
Bacteria	Bacteroidota	Bacteroidia	Bacteroidales	Rikenellaceae	Bact-08		Bact-08 sp.	0.415527	0.709439	1.45683	0.486974	0.626277
Bacteria	Bacteroidota	Bacteroidia	Flavobacteriales	Flavobacteriaceae			Flavobacteriaceae Family	0.889022	2.54327	1.71491	1.48304	0.138064
Bacteria	Firmicutes	Bacilli	Lactobacillales	Carnobacteriaceae	Atopostipes		Atopostipes sp.	0.607607	-1.068	1.66381	-0.641899	0.520939
Bacteria	Actinobacteriota	Coriobacteriia	Coriobacteriales	Atopobiaceae	Olsenella		Olsenella sp.	0.584863	2.04396	1.72273	1.18647	0.235437
Bacteria	Firmicutes	Negativicutes	Acidaminococcales	Acidaminococcaceae			Acidaminococcaceae Family	0.236084	0.444897	2.27953	0.195171	0.845259
Bacteria	Firmicutes	Bacilli	Mycoplasmatales	Mycoplasmataceae	Mycoplasma		Mycoplasma sp.	0.921517	-1.70927	0.994578	-1.71859	0.08569
Bacteria	Firmicutes	Bacilli	Acholeplasmatales	Acholeplasmataceae	Acholeplasma		Acholeplasma sp.	0.509707	1.35389	1.52653	0.886907	0.375129
Bacteria	Firmicutes	Bacilli	Lactobacillales	Enterococcaceae	Enterococcus		Enterococcus sp.	2.27005	-0.178872	1.65692	-0.107955	0.914032
Bacteria	Firmicutes	Clostridia	Oscillospirales	Ruminococcaceae	Caproiciproducens		Caproiciproducens sp.	0.878227	-0.0488828	1.18613	-0.0412122	0.967127
Bacteria	Firmicutes	Negativicutes	Veillonellales-Selenomonadales	Veillonellaceae	Megasphaera		Megasphaera sp.	2.36905	0.851889	0.759862	1.12111	0.262241
Bacteria	Proteobacteria	Gammaproteobacteria	Burkholderiales	Comamonadaceae	Ottowia		Ottowia sp.	0.257188	0.444807	2.05171	0.216799	0.828365
Bacteria	Firmicutes	Bacilli	Brevibacillales	Brevibacillaceae	Brevibacillus		Brevibacillus sp.	0.1841	0.878408	2.29651	0.382497	0.702093
Bacteria	Campylobacterota	Campylobacteria	Campylobacterales	Sulfurimonadaceae	Sulfuricurvum		Sulfuricurvum sp.	0.0862166	0.0287668	2.31799	0.0124102	0.990098
Bacteria	Firmicutes	Clostridia	Lachnospirales	Lachnospiraceae	Cellulosilyticum		Cellulosilyticum sp.	0.410401	1.2662	1.71537	0.738148	0.460425
Bacteria	Proteobacteria	Alphaproteobacteria	Rhodobacterales	Rhodobacteraceae	Paracoccus		Paracoccus sp.	0.64846	-0.980682	1.86506	-0.525818	0.599015
Bacteria	Bacteroidota	Bacteroidia	Bacteroidales	Tannerellaceae	Macellibacteroides		Macellibacteroides sp.	0.964661	0.637949	1.05617	0.604024	0.545828
Bacteria	Firmicutes	Bacilli	Lactobacillales	Lactobacillaceae	Fructobacillus		Fructobacillus sp.	0.237715	-0.635337	1.93328	-0.328632	0.742434
Bacteria	Firmicutes	Clostridia	Peptostreptococcales-Tissierellales	Anaerovoracaceae	[Eubacterium] nodatum group		[Eubacterium] nodatum group sp.	1.41181	0.829966	0.702171	1.182	0.237206
Bacteria	Actinobacteriota	Actinobacteria	Bifidobacteriales	Bifidobacteriaceae			Bifidobacteriaceae Family	0.427805	0.951664	1.47947	0.643248	0.520063
Bacteria	Firmicutes	Clostridia	Lachnospirales	Lachnospiraceae	Lachnospiraceae UCG-004		Lachnospiraceae UCG-004 sp.	1.55683	3.04286	1.78067	1.70883	0.0874834
Bacteria	Chloroflexi	Anaerolineae	Anaerolineales	Anaerolineaceae			Anaerolineaceae Family	0.479917	1.23109	1.33018	0.925506	0.354703
Bacteria	Firmicutes	Clostridia	Lachnospirales	Lachnospiraceae	Blautia		Blautia sp.	2.01361	2.03714	1.45908	1.39618	0.162661
Bacteria	Firmicutes	Clostridia	Clostridiales	Clostridiaceae	Clostridium sensu stricto 12		Clostridium sensu stricto 12 sp.	0.5218	0.656872	1.08368	0.606148	0.544417
Bacteria	Firmicutes	Clostridia	Lachnospirales	Lachnospiraceae	[Eubacterium] ruminantium group		[Eubacterium] ruminantium group sp.	0.686026	2.27046	2.03962	1.11318	0.265631
Bacteria	Firmicutes	Bacilli	Lactobacillales	Carnobacteriaceae	Desemzia		Desemzia sp.	1.4736	-0.0944505	1.97695	-0.0477757	0.961895
Bacteria	Patescibacteria	Saccharimonadia	Saccharimonadales	Saccharimonadaceae	TM7a		TM7a sp.	0.214175	1.27488	2.12233	0.600697	0.548042
Bacteria	Firmicutes	Clostridia	Oscillospirales	Ethanoligenenaceae	Incertae Sedis		Ethanoligenenaceae Family	0.275759	0.334276	1.94806	0.171594	0.863757
Bacteria	Proteobacteria	Gammaproteobacteria	Xanthomonadales	Xanthomonadaceae	Xanthomonas		Xanthomonas sp.	0.497598	1.6488	1.83074	0.900618	0.367791
Bacteria	Actinobacteriota	Actinobacteria	Micrococcales	Micrococcaceae	Neomicrococcus		Neomicrococcus sp.	0.228829	-0.522699	1.7699	-0.295327	0.767744
Bacteria	Proteobacteria	Gammaproteobacteria	Burkholderiales	Comamonadaceae	Aquincola		Aquincola sp.	0.250006	-0.935893	1.42012	-0.659024	0.50988
Bacteria	Proteobacteria	Gammaproteobacteria	Burkholderiales	Neisseriaceae	Alysiella		Alysiella sp.	0.208194	1.29345	2.33609	0.553681	0.579797
Bacteria	Firmicutes	Clostridia	Oscillospirales	Ruminococcaceae	Negativibacillus		Negativibacillus sp.	1.12454	-0.0854161	1.58928	-0.053745	0.957138
Bacteria	Desulfobacterota	Desulfovibrionia	Desulfovibrionales	Desulfovibrionaceae	Bilophila		Bilophila sp.	1.29208	0.540255	1.94602	0.277621	0.781303
Bacteria	Firmicutes	Clostridia	Oscillospirales	Ruminococcaceae	Incertae Sedis		Ruminococcaceae Family_1	2.13553	-0.216853	1.28607	-0.168617	0.866098
Bacteria	Proteobacteria	Gammaproteobacteria	Burkholderiales	Neisseriaceae	Conchiformibius		Conchiformibius sp.	0.285483	0.865473	1.98563	0.435868	0.662932
Bacteria	Patescibacteria	Gracilibacteria					Gracilibacteria Class	0.253564	-1.04625	2.33577	-0.447926	0.654207
Bacteria	Firmicutes	Negativicutes	Veillonellales-Selenomonadales	Selenomonadaceae	Centipeda		Centipeda sp.	1.54546	-1.37724	1.03045	-1.33654	0.181371
Bacteria	Actinobacteriota	Actinobacteria	Corynebacteriales	Corynebacteriaceae	Lawsonella		Lawsonella sp.	0.238436	0.310318	1.62483	0.190985	0.848537
Bacteria	Proteobacteria	Gammaproteobacteria	Enterobacterales	Enterobacteriaceae	Klebsiella		Klebsiella sp.	0.112994	-0.472	2.59212	-0.18209	0.855512
Bacteria	Firmicutes	Clostridia	Oscillospirales	Butyricicoccaceae	UCG-009		UCG-009 sp.	0.788001	-0.693387	1.71759	-0.403696	0.686436
Bacteria	Firmicutes	Clostridia	Lachnospirales	Lachnospiraceae	Tuzzerella		Tuzzerella sp.	0.973916	-0.180106	1.41209	-0.127545	0.898509
Bacteria	Actinobacteriota	Coriobacteriia	Coriobacteriales	Eggerthellaceae	Gordonibacter		Gordonibacter sp.	0.933897	0.424392	1.85604	0.228655	0.819137
Bacteria	Firmicutes	Clostridia	Oscillospirales	Oscillospiraceae	UCG-003		UCG-003 sp.	0.512809	-1.11331	2.36817	-0.470112	0.638275
Bacteria	Proteobacteria	Alphaproteobacteria	Rhodospirillales				Rhodospirillales Order	0.616113	1.0029	1.20883	0.829651	0.406736
Bacteria	Firmicutes	Bacilli	Staphylococcales	Staphylococcaceae	Jeotgalicoccus		Jeotgalicoccus sp.	0.663575	-1.80721	1.89325	-0.954554	0.339803
Bacteria	Proteobacteria	Gammaproteobacteria	Burkholderiales				Burkholderiales Order	1.07705	1.60314	1.0464	1.53206	0.125508
Bacteria	Proteobacteria	Gammaproteobacteria					Gammaproteobacteria Class	1.54476	2.36242	1.00298	2.35539	0.0185031
Bacteria	Proteobacteria	Gammaproteobacteria	Enterobacterales	Enterobacteriaceae	Aquamonas		Aquamonas sp.	0.182383	0.769257	1.91171	0.402392	0.687395
Bacteria	Firmicutes	Clostridia	Lachnospirales	Lachnospiraceae	[Eubacterium] ventriosum group		[Eubacterium] ventriosum group sp.	0.49971	-1.35168	1.38786	-0.973932	0.33009
Bacteria	Firmicutes	Clostridia	Lachnospirales	Lachnospiraceae	Lachnospiraceae FCS020 group		Lachnospiraceae FCS020 group sp.	0.474755	0.568553	2.34003	0.242969	0.80803
Bacteria	Firmicutes	Bacilli	Bacillales				Bacillales Order	0.406087	0.652992	1.54776	0.421894	0.673103
Bacteria	Actinobacteriota	Coriobacteriia	Coriobacteriales	Coriobacteriaceae	Collinsella		Collinsella sp.	0.586404	0.722148	1.95603	0.36919	0.711986
Bacteria	Cyanobacteria	Vampirivibrionia	Gastranaerophilales				Gastranaerophilales Order	0.688985	-1.22258	1.31117	-0.932436	0.351111
Bacteria	Firmicutes	Clostridia	Peptococcales	Peptococcaceae			Peptococcaceae Family	1.4004	0.284321	1.32081	0.215263	0.829563
Bacteria	Proteobacteria	Gammaproteobacteria	Burkholderiales	Burkholderiaceae	Ralstonia		Ralstonia sp.	0.685962	2.6395	2.03828	1.29497	0.195331
Bacteria	Firmicutes	Bacilli	Lactobacillales	Lactobacillaceae			Lactobacillaceae Family	1.7191	0.348901	0.521659	0.66883	0.503604
Bacteria	Proteobacteria	Gammaproteobacteria	Enterobacterales	Succinivibrionaceae	Anaerobiospirillum		Anaerobiospirillum sp.	0.383093	1.22924	1.42513	0.862551	0.388384
Bacteria	Firmicutes	Clostridia	Oscillospirales	Oscillospiraceae	UCG-002		UCG-002 sp.	0.716414	2.32365	2.07169	1.12162	0.262024
Bacteria	Firmicutes	Clostridia	Lachnospirales	Lachnospiraceae	Shuttleworthia		Shuttleworthia sp.	0.182372	-0.206742	1.65049	-0.125261	0.900317
Bacteria	Firmicutes	Clostridia	Lachnospirales	Lachnospiraceae	Dorea		Dorea sp.	0.801635	1.76389	1.70927	1.03196	0.302092
Bacteria	Bacteroidota	Bacteroidia	Bacteroidales	Prevotellaceae			Prevotellaceae Family	0.161212	-0.569256	2.11779	-0.268797	0.788086
Bacteria	Firmicutes	Negativicutes	Veillonellales-Selenomonadales	Veillonellaceae			Veillonellaceae Family	0.41122	1.00961	1.49354	0.675985	0.49905
Bacteria	Firmicutes	Clostridia	Oscillospirales	Ruminococcaceae	UBA1819		UBA1819 sp.	0.618548	-0.0228658	1.73346	-0.0131908	0.989476
Bacteria	Proteobacteria	Gammaproteobacteria	Enterobacterales	Enterobacteriaceae	Enterobacter		Enterobacter sp.	0.343383	-1.01324	1.38044	-0.733993	0.462953
Bacteria	Firmicutes	Clostridia	Oscillospirales	Oscillospiraceae	NK4A214 group		NK4A214 group sp.	0.558908	-1.17259	1.34955	-0.868869	0.384919
Bacteria	Proteobacteria	Alphaproteobacteria	Rhizobiales	Rhizobiaceae	Allorhizobium-Neorhizobium-Pararhizobium-Rhizobium		Allorhizobium-Neorhizobium-Pararhizobium-Rhizobium sp.	0.312539	-1.18779	1.35489	-0.876668	0.380667
Bacteria	Bacteroidota	Bacteroidia	Bacteroidales	Rikenellaceae	Rikenella		Rikenella sp.	0.894966	-0.29922	1.1593	-0.258103	0.796327
Bacteria	Firmicutes	Bacilli	Erysipelotrichales	Erysipelatoclostridiaceae			Erysipelatoclostridiaceae Family	0.0942222	0.403139	2.3	0.175278	0.860862
Bacteria	Firmicutes	Clostridia	Clostridiales	Clostridiaceae	Candidatus Arthromitus		Candidatus Arthromitus sp.	0.368786	-0.821302	1.77071	-0.463826	0.642772
Bacteria	Firmicutes	Clostridia	Lachnospirales	Lachnospiraceae	A2		A2 sp.	1.22476	1.21549	1.3311	0.913144	0.361167
Bacteria	Firmicutes	Clostridia	Lachnospirales	Lachnospiraceae	Lachnospiraceae UCG-001		Lachnospiraceae UCG-001 sp.	1.82361	0.230255	1.61629	0.142459	0.886717
Bacteria	Proteobacteria	Alphaproteobacteria	Rhizobiales	Rhizobiaceae	Ochrobactrum		Ochrobactrum sp.	0.18383	0.180205	2.25629	0.0798678	0.936342
Bacteria	Bacteroidota	Bacteroidia	Bacteroidales	Porphyromonadaceae			Porphyromonadaceae Family	0.709795	0.54378	1.87805	0.289545	0.772164
Bacteria	Actinobacteriota	Coriobacteriia	Coriobacteriales	Eggerthellaceae	Cryptobacterium		Cryptobacterium sp.	0.249287	0.576849	1.52582	0.378058	0.705388
Bacteria	Firmicutes	Clostridia	Oscillospirales	UCG-010			UCG-010 Family	1.12139	0.574209	1.14079	0.503343	0.614723
Bacteria	Firmicutes	Clostridia	Lachnospirales	Lachnospiraceae	Coprococcus		Coprococcus sp.	0.358159	1.4872	2.37916	0.625095	0.531908
Bacteria	Actinobacteriota	Actinobacteria					Actinobacteria Class	0.687833	-0.244823	0.815157	-0.300339	0.763919
Bacteria	Actinobacteriota	Actinobacteria	Corynebacteriales				Corynebacteriales Order	0.0992829	-0.281045	1.87403	-0.149968	0.88079
Bacteria	Firmicutes	Clostridia	Lachnospirales	Lachnospiraceae	Butyrivibrio		Butyrivibrio sp.	0.239808	0.269516	1.92212	0.140218	0.888487
Bacteria	Proteobacteria	Alphaproteobacteria	Rickettsiales				Rickettsiales Order	0.257716	0.397509	1.891	0.210211	0.833503
Bacteria	Firmicutes	Negativicutes	Veillonellales-Selenomonadales	Selenomonadaceae	Megamonas		Megamonas sp.	0.332483	1.07283	1.82601	0.587524	0.556852
Bacteria	Firmicutes	Bacilli	Acholeplasmatales	Acholeplasmataceae	Anaeroplasma		Anaeroplasma sp.	0.221971	-0.227113	1.84061	-0.12339	0.901799
Bacteria	Firmicutes	Bacilli	Lactobacillales	Aerococcaceae	Facklamia		Facklamia sp.	0.411214	0.0319618	2.10081	0.015214	0.987861
Bacteria	Proteobacteria	Alphaproteobacteria	Micavibrionales	Micavibrionaceae			Micavibrionaceae Family	0.35231	1.70638	2.15294	0.792584	0.42802
Bacteria	Firmicutes	Clostridia	Peptostreptococcales-Tissierellales	Anaerovoracaceae	Mogibacterium		Mogibacterium sp.	0.180713	0.243554	2.08844	0.11662	0.907161
Bacteria	Proteobacteria	Gammaproteobacteria	Gammaproteobacteria Incertae Sedis	Unknown Family			Unknown Family Family	0.33469	1.72323	2.35005	0.733275	0.463391
Bacteria	Proteobacteria	Gammaproteobacteria	Enterobacterales	Pasteurellaceae			Pasteurellaceae Family	0.832718	1.23384	0.7904	1.56103	0.118516
Bacteria	Proteobacteria	Alphaproteobacteria	Rhodospirillales	Rhodospirillaceae	Novispirillum		Novispirillum sp.	0.176901	-0.306219	2.0827	-0.14703	0.883108
Bacteria	Firmicutes	Bacilli	Erysipelotrichales	Erysipelatoclostridiaceae	Erysipelatoclostridium		Erysipelatoclostridium sp.	0.414292	0.9477	1.56229	0.606609	0.544111
Bacteria	Actinobacteriota	Actinobacteria	Micrococcales	Micrococcaceae			Micrococcaceae Family	0.218762	-0.0979334	1.36618	-0.0716841	0.942853
Bacteria	Firmicutes	Clostridia	Christensenellales	Christensenellaceae			Christensenellaceae Family	0.209496	0.0497598	1.56554	0.0317844	0.974644
Bacteria	Proteobacteria						Proteobacteria Phylum	0.694238	2.37905	1.19652	1.98832	0.0467765
Bacteria	Firmicutes	Clostridia	Lachnospirales	Lachnospiraceae	Marvinbryantia		Marvinbryantia sp.	0.44412	0.341402	2.07834	0.164267	0.869521
Bacteria	Bacteroidota	Bacteroidia	Bacteroidales	Dysgonomonadaceae	Proteiniphilum		Proteiniphilum sp.	0.398068	0.717677	1.78954	0.401041	0.68839
Bacteria	Firmicutes	Clostridia	Peptostreptococcales-Tissierellales	Anaerovoracaceae	Family XIII UCG-001		Family XIII UCG-001 sp.	0.299491	-0.297812	1.71655	-0.173494	0.862263
Bacteria	Firmicutes	Clostridia	Lachnospirales	Lachnospiraceae	ASF356		ASF356 sp.	0.401391	0.165862	2.10865	0.078658	0.937305
Bacteria	Firmicutes	Clostridia	Oscillospirales	Ruminococcaceae	Anaerotruncus		Anaerotruncus sp.	0.53665	0.379958	1.48962	0.255071	0.798668
Bacteria	Firmicutes	Clostridia	Monoglobales	Monoglobaceae	Monoglobus		Monoglobus sp.	0.387781	-0.446271	1.63458	-0.273019	0.784839
Bacteria	Firmicutes	Clostridia	Lachnospirales	Lachnospiraceae	[Ruminococcus] torques group		[Ruminococcus] torques group sp.	0.355005	0.740271	1.96725	0.376298	0.706696
Bacteria	Actinobacteriota	Actinobacteria	Micrococcales				Micrococcales Order	1.11646	0.666212	0.640686	1.03984	0.298413
Bacteria	Firmicutes	Bacilli	Bacillales	Sporolactobacillaceae	Sporolactobacillus		Sporolactobacillus sp.	0.224084	0.763561	2.07061	0.368761	0.712306
Bacteria	Bacteroidota	Bacteroidia	Bacteroidales	Muribaculaceae	Muribaculum		Muribaculum sp.	0.250619	-0.0681188	1.85207	-0.0367799	0.970661
Bacteria	Firmicutes						Firmicutes Phylum	0.535624	1.25694	1.21041	1.03843	0.299068
Bacteria	Firmicutes	Bacilli	Lactobacillales	Streptococcaceae			Streptococcaceae Family	0.377031	0.205967	1.2984	0.158631	0.87396
Bacteria	Firmicutes	Clostridia	Oscillospirales	Oscillospiraceae	UCG-005		UCG-005 sp.	0.191823	-0.119807	2.03594	-0.0588461	0.953075
Bacteria	Actinobacteriota	Coriobacteriia	Coriobacteriales	Eggerthellaceae	Parvibacter		Parvibacter sp.	0.231879	-0.255725	2.0381	-0.125472	0.90015
Bacteria	Firmicutes	Clostridia	Oscillospirales	[Eubacterium] coprostanoligenes group			[Eubacterium] coprostanoligenes group Family	0.379259	0.261085	1.66995	0.156342	0.875763
Bacteria	Firmicutes	Clostridia	Peptostreptococcales-Tissierellales	Peptostreptococcaceae			Peptostreptococcaceae Family	0.148674	0.522754	2.05957	0.253817	0.799637
Bacteria	Firmicutes	Bacilli	Erysipelotrichales	Erysipelotrichaceae			Erysipelotrichaceae Family	0.407581	-1.02792	1.30094	-0.790131	0.429451
Bacteria	Bacteroidota	Bacteroidia					Bacteroidia Class	0.33057	0.360718	1.33183	0.270843	0.786512
Bacteria	Firmicutes	Clostridia	Peptostreptococcales-Tissierellales	Anaerovoracaceae	Family XIII AD3011 group		Family XIII AD3011 group sp.	0.143487	-0.125553	1.85609	-0.0676435	0.946069
Bacteria	Firmicutes	Clostridia	Christensenellales	Christensenellaceae	Christensenellaceae R-7 group		Christensenellaceae R-7 group sp.	0.309792	-0.0911269	1.92695	-0.0472908	0.962281
Bacteria	Proteobacteria	Gammaproteobacteria	Methylococcales	Methylomonadaceae	Milano-WF1B-42		Milano-WF1B-42 sp.	0.365332	1.62572	2.15385	0.754799	0.450369
Bacteria	Firmicutes	Clostridia	Lachnospirales	Lachnospiraceae	[Eubacterium] oxidoreducens group		[Eubacterium] oxidoreducens group sp.	0.616887	-0.441455	1.26631	-0.348616	0.727377
Bacteria	Firmicutes	Clostridia					Clostridia Class	0.389487	0.343721	1.24987	0.275005	0.783313
Bacteria	Firmicutes	Bacilli	Bacillales	Bacillaceae			Bacillaceae Family	0.181724	-0.108412	1.84156	-0.0588693	0.953056
Bacteria	Fusobacteriota	Fusobacteriia	Fusobacteriales	Fusobacteriaceae			Fusobacteriaceae Family	0.347289	-0.334847	1.07828	-0.310539	0.756151
Bacteria	Campylobacterota	Campylobacteria	Campylobacterales	Helicobacteraceae			Helicobacteraceae Family	0.124419	-0.209084	2.03395	-0.102797	0.918124
Bacteria	Proteobacteria	Gammaproteobacteria	Pseudomonadales				Pseudomonadales Order	0.11867	0.421109	2.05253	0.205166	0.837443
Bacteria	Actinobacteriota	Coriobacteriia	Coriobacteriales	Eggerthellaceae			Eggerthellaceae Family	0.157613	-0.0879043	1.83824	-0.0478199	0.96186
Bacteria	Proteobacteria	Gammaproteobacteria	Enterobacterales	Yersiniaceae	Rahnella		Rahnella sp.	0.0769539	0.0261245	2.06946	0.0126239	0.989928

## Sheet: Caphosol vs NaCl
Kingdom	Phylum	Class	Order	Family	Genus	Species	Print	baseMean	log2FoldChange	lfcSE	stat	pvalue	padj
Bacteria	Fusobacteriota	Fusobacteriia	Fusobacteriales	Leptotrichiaceae	Leptotrichia		Leptotrichia sp.	303.786	-1.53119	0.308468	-4.96386	6.91075e-07	8.70755e-05
Bacteria	Proteobacteria	Alphaproteobacteria	Rhizobiales	Beijerinckiaceae	Methylobacterium-Methylorubrum		Methylobacterium-Methylorubrum sp.	39.4427	2.50523	0.561046	4.46528	7.99643e-06	0.000503775
Bacteria	Proteobacteria	Gammaproteobacteria	Burkholderiales	Burkholderiaceae	Burkholderia-Caballeronia-Paraburkholderia		Burkholderia-Caballeronia-Paraburkholderia sp.	286.141	2.32173	0.584965	3.969	7.21742e-05	0.00303132
Bacteria	Firmicutes	Bacilli	Staphylococcales	Gemellaceae	Gemella		Gemella sp.	7114.03	-0.915426	0.250432	-3.6554	0.000256786	0.00808875
Bacteria	Proteobacteria	Gammaproteobacteria	Cardiobacteriales	Cardiobacteriaceae	Cardiobacterium		Cardiobacterium sp.	51.9704	-1.39179	0.391976	-3.5507	0.000384207	0.00968202
Bacteria	Bacteroidota	Bacteroidia	Bacteroidales	Prevotellaceae	Alloprevotella		Alloprevotella sp.	260.568	-0.939291	0.301408	-3.11634	0.00183108	0.0384527
Bacteria	Proteobacteria	Gammaproteobacteria	Burkholderiales	Alcaligenaceae	Castellaniella		Castellaniella sp.	50.4931	2.03272	0.704342	2.88598	0.00390192	0.0702345
Bacteria	Bacteroidota	Bacteroidia	Bacteroidales	Porphyromonadaceae	Porphyromonas		Porphyromonas sp.	1289.79	-0.866829	0.317216	-2.73262	0.00628336	0.092308
Bacteria	Proteobacteria	Alphaproteobacteria	Sphingomonadales	Sphingomonadaceae	Sphingomonas		Sphingomonas sp.	67.5833	1.53164	0.574349	2.66675	0.00765889	0.092308
Bacteria	Proteobacteria	Gammaproteobacteria	Burkholderiales	Comamonadaceae			Comamonadaceae Family	3.83429	3.61782	1.33214	2.7158	0.00661164	0.092308
Bacteria	Firmicutes	Bacilli	Bacillales	Bacillaceae	Bacillus		Bacillus sp.	3.93912	4.82881	1.82247	2.6496	0.00805864	0.092308
Bacteria	Proteobacteria	Gammaproteobacteria	Burkholderiales	Burkholderiaceae	Lautropia		Lautropia sp.	495.726	-0.851789	0.331863	-2.56669	0.0102673	0.0995142
Bacteria	Proteobacteria	Gammaproteobacteria	Pseudomonadales	Moraxellaceae	Moraxella		Moraxella sp.	11.7675	2.48348	0.957552	2.59358	0.00949837	0.0995142
Bacteria	Bacteroidota	Bacteroidia	Flavobacteriales	Weeksellaceae	Bergeyella		Bergeyella sp.	244.312	1.06094	0.422354	2.51196	0.0120063	0.108057
Bacteria	Patescibacteria	Saccharimonadia	Saccharimonadales				Saccharimonadales Order	24.0778	-1.39609	0.56611	-2.46611	0.013659	0.114736
Bacteria	Firmicutes	Bacilli	Lactobacillales	Aerococcaceae	Abiotrophia		Abiotrophia sp.	666.826	-0.639154	0.292292	-2.18669	0.0287649	0.174575
Bacteria	Firmicutes	Bacilli	Staphylococcales	Staphylococcaceae	Staphylococcus		Staphylococcus sp.	46.4088	-1.3049	0.597979	-2.18218	0.0290959	0.174575
Bacteria	Proteobacteria	Gammaproteobacteria	Pseudomonadales	Moraxellaceae	Acinetobacter		Acinetobacter sp.	40.0485	-1.47776	0.6753	-2.18831	0.0286471	0.174575
Bacteria	Patescibacteria	Saccharimonadia	Saccharimonadales	Saccharimonadaceae	TM7x		TM7x sp.	34.9097	0.939563	0.427922	2.19564	0.0281177	0.174575
Bacteria	Bacteroidota	Bacteroidia	Bacteroidales	Tannerellaceae	Tannerella		Tannerella sp.	9.21204	-1.4124	0.627742	-2.24996	0.0244512	0.174575
Bacteria	Firmicutes	Clostridia	Lachnospirales	Lachnospiraceae			Lachnospiraceae Family	33.4327	-1.46478	0.671168	-2.18244	0.0290769	0.174575
Bacteria	Fusobacteriota	Fusobacteriia	Fusobacteriales	Fusobacteriaceae	Fusobacterium		Fusobacterium sp.	840.807	0.572263	0.272708	2.09844	0.035866	0.205415
Bacteria	Firmicutes	Bacilli	Lactobacillales	Streptococcaceae	Lactococcus		Lactococcus sp.	23.9621	2.03918	0.988523	2.06286	0.039126	0.214342
Bacteria	Firmicutes	Clostridia	Lachnospirales	Lachnospiraceae	Lachnoanaerobaculum		Lachnoanaerobaculum sp.	61.3905	-0.518721	0.257425	-2.01503	0.043901	0.23048
Bacteria	Proteobacteria	Gammaproteobacteria	Enterobacterales	Enterobacteriaceae			Enterobacteriaceae Family	4.71066	2.72266	1.39988	1.94493	0.0517832	0.260987
Bacteria	Actinobacteriota	Actinobacteria	Propionibacteriales	Propionibacteriaceae	Cutibacterium		Cutibacterium sp.	12.0459	1.17109	0.617157	1.89756	0.0577545	0.279887
Bacteria	Bacteroidota	Bacteroidia	Bacteroidales	Prevotellaceae	Prevotella_7		Prevotella_7 sp.	654.908	0.634752	0.340916	1.8619	0.0626169	0.281776
Bacteria	Firmicutes	Clostridia	Clostridia UCG-014				Clostridia UCG-014 Order	44.1793	-1.11215	0.593918	-1.87256	0.0611285	0.281776
Bacteria	Proteobacteria	Gammaproteobacteria	Enterobacterales	Pasteurellaceae	Haemophilus		Haemophilus sp.	3661.48	-0.607316	0.343842	-1.76626	0.0773517	0.3099
Bacteria	Proteobacteria	Gammaproteobacteria	Burkholderiales	Comamonadaceae	Alicycliphilus		Alicycliphilus sp.	3.13546	-2.10929	1.19723	-1.7618	0.078103	0.3099
Bacteria	Firmicutes	Clostridia	Lachnospirales	Lachnospiraceae	Stomatobaculum		Stomatobaculum sp.	12.7786	1.11453	0.633887	1.75825	0.0787047	0.3099
Bacteria	Firmicutes	Bacilli	Lactobacillales	Lactobacillaceae	Latilactobacillus		Latilactobacillus sp.	2.9927	3.11981	1.77414	1.7585	0.0786631	0.3099
Bacteria	Cyanobacteria	Cyanobacteriia	Chloroplast				Chloroplast Order	6.47283	1.07266	0.638954	1.67877	0.093196	0.348333
Bacteria							Unknown Phylum_1	18.9244	-1.02987	0.614961	-1.67469	0.0939945	0.348333
Bacteria	Actinobacteriota	Actinobacteria	Actinomycetales	Actinomycetaceae	F0332		F0332 sp.	21.0382	-0.785385	0.494319	-1.58882	0.1121	0.392351
Bacteria	Firmicutes	Bacilli	Lactobacillales				Lactobacillales Order	6.11007	-0.889949	0.55972	-1.58999	0.111837	0.392351
Bacteria	Proteobacteria	Gammaproteobacteria	Pseudomonadales	Pseudomonadaceae	Pseudomonas		Pseudomonas sp.	268.785	-1.0562	0.682853	-1.54674	0.121925	0.412779
Bacteria	Proteobacteria	Gammaproteobacteria	Xanthomonadales	Xanthomonadaceae	Stenotrophomonas		Stenotrophomonas sp.	28.7267	1.51143	0.983877	1.5362	0.124489	0.412779
Bacteria	Proteobacteria	Gammaproteobacteria	Enterobacterales	Yersiniaceae	Serratia		Serratia sp.	79.1642	1.18042	0.86133	1.37046	0.170543	0.438539
Bacteria	Firmicutes	Clostridia	Peptostreptococcales-Tissierellales	Peptostreptococcaceae	Romboutsia		Romboutsia sp.	51.9269	1.10357	0.804709	1.37139	0.170254	0.438539
Bacteria	Proteobacteria	Gammaproteobacteria	Burkholderiales	Neisseriaceae			Neisseriaceae Family	8.33061	-1.06245	0.713594	-1.48887	0.136522	0.438539
Bacteria	Desulfobacterota	Desulfovibrionia	Desulfovibrionales	Desulfovibrionaceae			Desulfovibrionaceae Family	10.7845	-1.52611	1.08597	-1.4053	0.159932	0.438539
Bacteria	Firmicutes	Bacilli	Lactobacillales	P5D1-392			P5D1-392 Family	3.92911	1.53518	1.05625	1.45343	0.146105	0.438539
Bacteria	Firmicutes	Clostridia	Clostridiales	Clostridiaceae	Clostridium sensu stricto 1		Clostridium sensu stricto 1 sp.	4.87547	1.38332	1.00657	1.37429	0.16935	0.438539
Bacteria	Firmicutes	Bacilli	Erysipelotrichales	Erysipelotrichaceae	Dubosiella		Dubosiella sp.	11.6729	-1.19864	0.872285	-1.37414	0.169398	0.438539
Bacteria	Firmicutes	Clostridia	Lachnospirales	Lachnospiraceae	Roseburia		Roseburia sp.	3.80585	-1.4914	1.04119	-1.4324	0.15203	0.438539
Bacteria	Firmicutes	Clostridia	Oscillospirales	Oscillospiraceae	Oscillibacter		Oscillibacter sp.	4.3111	-1.41024	0.984203	-1.43288	0.151893	0.438539
Bacteria	Firmicutes	Clostridia	Lachnospirales	Lachnospiraceae	Lachnoclostridium		Lachnoclostridium sp.	7.22369	-1.39646	0.949846	-1.4702	0.141508	0.438539
Bacteria	Firmicutes	Clostridia	Clostridia vadinBB60 group				Clostridia vadinBB60 group Order	5.87642	-1.54647	1.12328	-1.37674	0.168591	0.438539
Bacteria	Firmicutes	Clostridia	Oscillospirales	Ruminococcaceae	Faecalibacterium		Faecalibacterium sp.	12.9385	-1.51552	1.13968	-1.32978	0.183592	0.462651
Bacteria	Firmicutes	Bacilli	Lactobacillales	Lactobacillaceae	Limosilactobacillus		Limosilactobacillus sp.	7.12505	1.22456	0.929071	1.31805	0.187486	0.463201
Bacteria	Proteobacteria	Gammaproteobacteria	Burkholderiales	Alcaligenaceae	Parapusillimonas		Parapusillimonas sp.	9.24321	1.3191	1.04127	1.26681	0.205222	0.49647
Bacteria	Proteobacteria	Alphaproteobacteria	Caulobacterales	Caulobacteraceae	Brevundimonas		Brevundimonas sp.	3.09647	2.00771	1.5975	1.25678	0.208832	0.49647
Bacteria	Firmicutes	Bacilli	Lactobacillales	Lactobacillaceae	Lacticaseibacillus		Lacticaseibacillus sp.	16.9063	1.00198	0.811973	1.23401	0.217201	0.501454
Bacteria	Firmicutes	Clostridia	Lachnospirales	Lachnospiraceae	Oribacterium		Oribacterium sp.	19.5971	0.48019	0.390561	1.22949	0.218889	0.501454
Bacteria	Firmicutes	Negativicutes	Veillonellales-Selenomonadales	Selenomonadaceae	Selenomonas		Selenomonas sp.	6.13042	-0.623345	0.525088	-1.18713	0.235178	0.52915
Bacteria	Firmicutes	Clostridia	Lachnospirales	Lachnospiraceae	Lachnospiraceae NK4A136 group		Lachnospiraceae NK4A136 group sp.	80.5494	-0.93155	0.802948	-1.16016	0.245983	0.539319
Bacteria	Actinobacteriota	Actinobacteria	Propionibacteriales	Propionibacteriaceae	Pseudopropionibacterium		Pseudopropionibacterium sp.	5.11166	-0.537268	0.465332	-1.15459	0.248258	0.539319
Bacteria	Proteobacteria	Gammaproteobacteria	Enterobacterales	Enterobacteriaceae	Cronobacter		Cronobacter sp.	3.91184	2.09311	1.86198	1.12413	0.260957	0.551614
Bacteria	Campylobacterota	Campylobacteria	Campylobacterales	Helicobacteraceae	Helicobacter		Helicobacter sp.	6.2966	-1.30861	1.1683	-1.1201	0.262673	0.551614
Bacteria	Bacteroidota	Bacteroidia	Bacteroidales	Muribaculaceae			Muribaculaceae Family	148.263	-0.865322	0.794153	-1.08962	0.275882	0.560664
Bacteria	Firmicutes	Clostridia	Peptostreptococcales-Tissierellales	Peptostreptococcaceae	[Eubacterium] yurii group		[Eubacterium] yurii group sp.	3.2823	0.733144	0.669043	1.09581	0.273162	0.560664
Bacteria	Firmicutes	Bacilli	Erysipelotrichales	Erysipelotrichaceae	Solobacterium		Solobacterium sp.	19.087	0.376788	0.367216	1.02607	0.304859	0.573317
Bacteria	Actinobacteriota	Actinobacteria	Actinomycetales	Actinomycetaceae	Flaviflexus		Flaviflexus sp.	3.90767	1.93012	1.87204	1.03102	0.30253	0.573317
Bacteria	Bacteroidota	Bacteroidia	Bacteroidales	Rikenellaceae	Alistipes		Alistipes sp.	37.227	-1.05309	0.988476	-1.06537	0.286709	0.573317
Bacteria	Firmicutes	Bacilli	Erysipelotrichales	Erysipelotrichaceae	Faecalibaculum		Faecalibaculum sp.	4.53441	-1.33064	1.26518	-1.05174	0.29292	0.573317
Bacteria	Firmicutes	Clostridia	Oscillospirales	Ruminococcaceae	Ruminococcus		Ruminococcus sp.	3.44901	-1.26611	1.22135	-1.03665	0.2999	0.573317
Bacteria	Actinobacteriota	Actinobacteria	Corynebacteriales	Corynebacteriaceae	Corynebacterium		Corynebacterium sp.	93.9788	-0.326492	0.330181	-0.988827	0.322748	0.589653
Bacteria	Actinobacteriota	Actinobacteria	Micrococcales	Microbacteriaceae	Leifsonia		Leifsonia sp.	6.88313	-2.0223	2.0597	-0.981845	0.326176	0.589653
Bacteria	Proteobacteria	Gammaproteobacteria	Burkholderiales	Sutterellaceae	Sutterella		Sutterella sp.	4.82497	-1.00911	1.03076	-0.97899	0.327585	0.589653
Bacteria	Firmicutes	Clostridia	Oscillospirales	Oscillospiraceae	Intestinimonas		Intestinimonas sp.	3.96729	-1.63457	1.70809	-0.956957	0.338589	0.600876
Bacteria	Firmicutes	Clostridia	Oscillospirales	Oscillospiraceae			Oscillospiraceae Family	18.6711	-1.08194	1.14585	-0.944226	0.345054	0.603845
Bacteria	Bacteroidota	Bacteroidia	Bacteroidales	Marinifilaceae	Odoribacter		Odoribacter sp.	4.64974	-1.23341	1.33101	-0.926675	0.354095	0.611178
Bacteria	Proteobacteria	Gammaproteobacteria	Enterobacterales	Pasteurellaceae	Actinobacillus		Actinobacillus sp.	89.8644	0.532302	0.592889	0.89781	0.369287	0.620402
Bacteria	Bacteroidota	Bacteroidia	Bacteroidales	Prevotellaceae	Prevotella_9		Prevotella_9 sp.	48.2193	-1.04044	1.15589	-0.900119	0.368057	0.620402
Bacteria	Fusobacteriota	Fusobacteriia	Fusobacteriales	Leptotrichiaceae	Streptobacillus		Streptobacillus sp.	36.8822	-0.560944	0.665636	-0.842718	0.399386	0.6477
Bacteria	Bacteroidota	Bacteroidia	Bacteroidales	Paludibacteraceae	F0058		F0058 sp.	4.60559	0.904069	1.07478	0.841168	0.400254	0.6477
Bacteria	Firmicutes	Clostridia	Oscillospirales	Oscillospiraceae	Colidextribacter		Colidextribacter sp.	10.828	-1.00644	1.19826	-0.839913	0.400957	0.6477
Bacteria	Proteobacteria	Gammaproteobacteria	Burkholderiales	Neisseriaceae	Kingella		Kingella sp.	54.3065	-0.322145	0.394633	-0.816315	0.41432	0.657863
Bacteria	Actinobacteriota	Actinobacteria	Micrococcales	Micrococcaceae	Glutamicibacter		Glutamicibacter sp.	3.5194	-1.49788	1.88098	-0.796327	0.425842	0.657863
Bacteria	Bacteroidota	Bacteroidia	Bacteroidales				Bacteroidales Order	12.9562	-0.722753	0.896448	-0.806241	0.420104	0.657863
Bacteria	Firmicutes	Clostridia	Lachnospirales	Lachnospiraceae	Johnsonella		Johnsonella sp.	5.17733	-0.441286	0.556905	-0.79239	0.428133	0.657863
Bacteria	Firmicutes	Bacilli	Lactobacillales	Lactobacillaceae	Ligilactobacillus		Ligilactobacillus sp.	121.597	0.389697	0.500763	0.778207	0.436447	0.662558
Bacteria	Bacteroidota	Bacteroidia	Bacteroidales	Tannerellaceae	Parabacteroides		Parabacteroides sp.	3.5657	-0.711184	0.964513	-0.73735	0.460909	0.691364
Bacteria	Campylobacterota	Campylobacteria	Campylobacterales	Campylobacteraceae	Campylobacter		Campylobacter sp.	66.6632	0.238259	0.327859	0.726713	0.467402	0.692855
Bacteria	Bacteroidota	Bacteroidia	Flavobacteriales	Flavobacteriaceae	Capnocytophaga		Capnocytophaga sp.	221.198	-0.221033	0.313967	-0.704	0.481433	0.701132
Bacteria	Nitrospirota	Nitrospiria	Nitrospirales	Nitrospiraceae	Nitrospira		Nitrospira sp.	2.48354	1.27272	1.81895	0.6997	0.484115	0.701132
Bacteria	Firmicutes	Negativicutes	Veillonellales-Selenomonadales	Veillonellaceae	Veillonella		Veillonella sp.	879.017	-0.150668	0.22173	-0.679511	0.496814	0.710261
Bacteria	Proteobacteria	Gammaproteobacteria	Burkholderiales	Neisseriaceae	Neisseria		Neisseria sp.	2101.14	-0.187163	0.289867	-0.645687	0.518482	0.710261
Bacteria	Actinobacteriota	Coriobacteriia	Coriobacteriales	Atopobiaceae	Atopobium		Atopobium sp.	24.1433	0.194323	0.301334	0.644875	0.519008	0.710261
Bacteria	Firmicutes	Bacilli	Lactobacillales	Aerococcaceae	Aerococcus		Aerococcus sp.	3.04696	-1.58817	2.4939	-0.636823	0.52424	0.710261
Bacteria	Actinobacteriota	Actinobacteria	Bifidobacteriales	Bifidobacteriaceae	Bifidobacterium		Bifidobacterium sp.	5.52121	-0.670846	1.02956	-0.651588	0.514667	0.710261
Bacteria	Firmicutes	Bacilli	Staphylococcales	Staphylococcaceae			Staphylococcaceae Family	3.72729	0.956297	1.46456	0.652959	0.513783	0.710261
Bacteria	Bacteroidota	Bacteroidia	Bacteroidales	Prevotellaceae	Prevotella		Prevotella sp.	282.694	0.176609	0.281773	0.626776	0.530806	0.711506
Bacteria	Actinobacteriota	Actinobacteria	Micrococcales	Micrococcaceae	Rothia		Rothia sp.	2313.5	-0.161541	0.306317	-0.527366	0.59794	0.776705
Bacteria	Bacteroidota	Bacteroidia	Flavobacteriales	Weeksellaceae	Chryseobacterium		Chryseobacterium sp.	4.05591	1.46756	2.73858	0.535883	0.592039	0.776705
Bacteria	Firmicutes	Bacilli	Erysipelotrichales	Erysipelotrichaceae	Turicibacter		Turicibacter sp.	30.4473	0.474673	0.871912	0.544405	0.586163	0.776705
Bacteria	Firmicutes	Clostridia	Oscillospirales	Ruminococcaceae	Subdoligranulum		Subdoligranulum sp.	2.60657	0.538294	1.07126	0.502486	0.615326	0.791133
Bacteria	Actinobacteriota	Actinobacteria	Micrococcales	Microbacteriaceae	Microbacterium		Microbacterium sp.	11.9085	0.591793	1.423	0.415876	0.677501	0.848622
Bacteria	Actinobacteriota	Coriobacteriia	Coriobacteriales	Eggerthellaceae	Enterorhabdus		Enterorhabdus sp.	9.83944	-0.488733	1.1951	-0.408948	0.682578	0.848622
Bacteria	Patescibacteria	Saccharimonadia	Saccharimonadales	Saccharimonadaceae	Candidatus Saccharimonas		Candidatus Saccharimonas sp.	3.35543	-0.329446	0.808526	-0.407465	0.683666	0.848622
Bacteria	Firmicutes	Clostridia	Oscillospirales	Ruminococcaceae			Ruminococcaceae Family_2	3.94787	-0.385029	0.955508	-0.402957	0.68698	0.848622
Bacteria	Firmicutes	Clostridia	Peptostreptococcales-Tissierellales	Family XI	Parvimonas		Parvimonas sp.	8.72203	0.168782	0.436172	0.386962	0.698784	0.854823
Bacteria	Firmicutes	Clostridia	Lachnospirales	Lachnospiraceae	Agathobacter		Agathobacter sp.	2.85934	-0.385412	1.11414	-0.345929	0.729396	0.883692
Bacteria	Firmicutes	Clostridia	Lachnospirales	Lachnospiraceae	Catonella		Catonella sp.	7.40977	0.161727	0.496779	0.325551	0.744764	0.893717
Bacteria	Proteobacteria	Gammaproteobacteria	Pseudomonadales	Moraxellaceae	Enhydrobacter		Enhydrobacter sp.	10.0056	0.242928	0.779284	0.311733	0.755244	0.897742
Bacteria	Firmicutes	Bacilli	Lactobacillales	Carnobacteriaceae	Granulicatella		Granulicatella sp.	1396.54	-0.0358816	0.217076	-0.165295	0.868712	0.924309
Bacteria	Actinobacteriota	Actinobacteria	Actinomycetales	Actinomycetaceae	Actinomyces		Actinomyces sp.	617.023	-0.0618255	0.237623	-0.260183	0.794723	0.924309
Bacteria	Proteobacteria	Gammaproteobacteria	Enterobacterales	Yersiniaceae			Yersiniaceae Family	9.01593	0.199282	1.26267	0.157826	0.874594	0.924309
Bacteria	Firmicutes	Bacilli	Lactobacillales	Lactobacillaceae	Lactobacillus		Lactobacillus sp.	83.0473	-0.110364	0.576465	-0.19145	0.848173	0.924309
Bacteria	Proteobacteria	Gammaproteobacteria	Burkholderiales	Comamonadaceae	Diaphorobacter		Diaphorobacter sp.	9.39976	-0.213989	0.943739	-0.226746	0.820621	0.924309
Bacteria	Bacteroidota	Bacteroidia	Bacteroidales	Bacteroidaceae	Bacteroides		Bacteroides sp.	22.7916	0.0995478	0.533541	0.186579	0.85199	0.924309
Bacteria	Proteobacteria	Gammaproteobacteria	Enterobacterales	Enterobacteriaceae	Escherichia-Shigella		Escherichia-Shigella sp.	3.84577	-0.260632	1.19877	-0.217417	0.827883	0.924309
Bacteria	Firmicutes	Bacilli	Lactobacillales	Lactobacillaceae	HT002		HT002 sp.	30.4112	-0.162028	0.942331	-0.171943	0.863482	0.924309
Bacteria	Proteobacteria	Gammaproteobacteria	Enterobacterales	Erwiniaceae	Pantoea		Pantoea sp.	2.6786	0.450513	1.67234	0.26939	0.787629	0.924309
Bacteria	Proteobacteria	Alphaproteobacteria	Rickettsiales	Mitochondria			Mitochondria Family	12.6295	0.0866986	0.575701	0.150596	0.880294	0.924309
Bacteria	Bacteroidota	Bacteroidia	Bacteroidales	Rikenellaceae	Rikenellaceae RC9 gut group		Rikenellaceae RC9 gut group sp.	9.99463	-0.212675	1.26593	-0.167999	0.866584	0.924309
Bacteria	Proteobacteria	Gammaproteobacteria	Burkholderiales	Comamonadaceae	Comamonas		Comamonas sp.	2.66665	-0.177932	0.829582	-0.214483	0.83017	0.924309
Bacteria	Firmicutes	Clostridia	Lachnospirales	Lachnospiraceae	[Eubacterium] xylanophilum group		[Eubacterium] xylanophilum group sp.	3.53961	-0.279141	1.18964	-0.234644	0.814485	0.924309
Bacteria	Firmicutes	Clostridia	Lachnospirales	Lachnospiraceae	GCA-900066575		GCA-900066575 sp.	2.57675	-0.347777	1.46306	-0.237705	0.81211	0.924309
Bacteria	Firmicutes	Bacilli	Lactobacillales	Streptococcaceae	Streptococcus		Streptococcus sp.	44548.4	0.0200304	0.226183	0.0885581	0.929433	0.956552
Bacteria	Patescibacteria	Gracilibacteria	Absconditabacteriales (SR1)				Absconditabacteriales (SR1) Order	11.6358	0.0668028	0.757419	0.088198	0.929719	0.956552
Bacteria	Desulfobacterota	Desulfovibrionia	Desulfovibrionales	Desulfovibrionaceae	Desulfovibrio		Desulfovibrio sp.	5.87182	-0.0924286	1.11234	-0.0830939	0.933777	0.956552
Bacteria	Firmicutes	Bacilli	Bacillales	Planococcaceae	Psychrobacillus		Psychrobacillus sp.	2.84102	0.144031	2.51006	0.0573817	0.954241	0.969632
Bacteria	Proteobacteria	Gammaproteobacteria	Burkholderiales	Neisseriaceae	Eikenella		Eikenella sp.	52.7748	-0.0250442	0.551341	-0.0454242	0.963769	0.971479
Bacteria	Patescibacteria	Saccharimonadia	Saccharimonadales	Saccharimonadaceae			Saccharimonadaceae Family	5.83971	0.00617663	0.834398	0.0074025	0.994094	0.994094
Bacteria	Proteobacteria	Alphaproteobacteria	Rickettsiales	Anaplasmataceae	Wolbachia		Wolbachia sp.	0.113158	-0.31046	2.49694	-0.124336	0.901049
Bacteria	Firmicutes	Clostridia	Oscillospirales	Oscillospiraceae	Flavonifractor		Flavonifractor sp.	1.69965	3.85496	1.8366	2.09896	0.0358201
Bacteria	Actinobacteriota	Actinobacteria	Frankiales	Geodermatophilaceae	Blastococcus		Blastococcus sp.	0.92044	2.31019	2.06986	1.11611	0.264376
Bacteria	Proteobacteria	Gammaproteobacteria	Methylococcales	Methylomonadaceae	Methyloprofundus		Methyloprofundus sp.	0.0488667	-0.0845747	2.91572	-0.0290065	0.976859
Bacteria	Firmicutes	Clostridia	Oscillospirales	Butyricicoccaceae	Butyricicoccus		Butyricicoccus sp.	0.723095	-1.58106	1.67156	-0.945857	0.344221
Bacteria	Proteobacteria	Gammaproteobacteria	Enterobacterales	Enterobacteriaceae	Citrobacter		Citrobacter sp.	1.79583	2.17126	1.72817	1.25639	0.208975
Bacteria	Firmicutes	Bacilli	Lactobacillales	Lactobacillaceae	Lactiplantibacillus		Lactiplantibacillus sp.	2.42624	-0.748916	1.27579	-0.58702	0.55719
Bacteria	Proteobacteria	Alphaproteobacteria	Rhodospirillales	Magnetospirillaceae	Magnetospirillum		Magnetospirillum sp.	1.93953	1.35237	1.98779	0.680339	0.49629
Bacteria	Proteobacteria	Gammaproteobacteria	Enterobacterales	Enterobacteriaceae	Salmonella		Salmonella sp.	1.03064	2.29705	2.48842	0.923094	0.355958
Bacteria	Firmicutes	Bacilli	Bacillales	Bacillaceae	Anoxybacillus		Anoxybacillus sp.	1.93154	-0.718264	1.78573	-0.402225	0.687518
Bacteria	Firmicutes	Negativicutes	Acidaminococcales	Acidaminococcaceae	Phascolarctobacterium		Phascolarctobacterium sp.	2.07232	0.196406	1.27618	0.153902	0.877687
Bacteria	Proteobacteria	Gammaproteobacteria	Enterobacterales	Morganellaceae	Providencia		Providencia sp.	1.41766	0.416184	1.74337	0.238725	0.811319
Bacteria	Firmicutes	Bacilli	Bacillales	Bacillaceae	Amphibacillus		Amphibacillus sp.	1.32185	-0.520776	2.06047	-0.252747	0.800464
Bacteria	Proteobacteria	Alphaproteobacteria	Rhodobacterales	Rhodobacteraceae	Thalassobius		Thalassobius sp.	1.09783	2.41267	2.47974	0.972955	0.330576
Bacteria	Myxococcota	Polyangia	Haliangiales	Haliangiaceae	Haliangium		Haliangium sp.	1.69609	-3.83012	2.27583	-1.68296	0.0923833
Bacteria	Proteobacteria	Gammaproteobacteria	Enterobacterales	Pasteurellaceae	Conservatibacter		Conservatibacter sp.	1.90764	-0.925869	0.711128	-1.30197	0.192926
Bacteria	Firmicutes	Clostridia	Lachnospirales	Lachnospiraceae	Lachnospiraceae NC2004 group		Lachnospiraceae NC2004 group sp.	2.41175	-1.84557	1.23113	-1.49908	0.133853
Bacteria	Proteobacteria	Gammaproteobacteria	Enterobacterales				Enterobacterales Order	1.19071	0.758878	1.18807	0.638746	0.522988
Bacteria	Firmicutes	Clostridia	Lachnospirales	Lachnospiraceae	[Eubacterium] eligens group		[Eubacterium] eligens group sp.	2.25609	-0.398155	1.2737	-0.312596	0.754587
Bacteria	Firmicutes	Clostridia	Lachnospirales	Lachnospiraceae	Lachnospira		Lachnospira sp.	1.48844	-0.836159	1.64292	-0.508946	0.61079
Bacteria	Bacteroidota	Bacteroidia	Bacteroidales	Prevotellaceae	Paraprevotella		Paraprevotella sp.	0.449308	-1.18189	1.42077	-0.831863	0.405486
Bacteria	Proteobacteria	Gammaproteobacteria	Enterobacterales	Pasteurellaceae	Aggregatibacter		Aggregatibacter sp.	1.93937	-0.0842949	0.947617	-0.0889547	0.929118
Bacteria	Proteobacteria	Gammaproteobacteria	Pseudomonadales	Marinobacteraceae	Marinobacter		Marinobacter sp.	0.315771	0.670872	1.97	0.340543	0.733447
Bacteria	Actinobacteriota	Actinobacteria	Bifidobacteriales	Bifidobacteriaceae	Scardovia		Scardovia sp.	0.914249	1.07847	1.06208	1.01543	0.309903
Bacteria	Firmicutes	Bacilli					Bacilli Class	1.00887	-0.473173	0.850977	-0.556035	0.578187
Bacteria	Firmicutes	Clostridia	Oscillospirales	Ruminococcaceae	[Eubacterium] siraeum group		[Eubacterium] siraeum group sp.	2.24121	-0.774167	1.24336	-0.622641	0.53352
Bacteria	Actinobacteriota	Actinobacteria	Micrococcales	Micrococcaceae	Kocuria		Kocuria sp.	1.69323	1.89959	1.82609	1.04025	0.298224
Bacteria	Firmicutes	Clostridia	Lachnospirales	Lachnospiraceae	Fusicatenibacter		Fusicatenibacter sp.	1.41416	-0.669859	1.63868	-0.40878	0.682701
Bacteria	Actinobacteriota	Coriobacteriia	Coriobacteriales	Atopobiaceae	Coriobacteriaceae UCG-002		Coriobacteriaceae UCG-002 sp.	1.21526	-0.0693543	1.93219	-0.0358942	0.971367
Bacteria	Proteobacteria	Gammaproteobacteria	Burkholderiales	Hydrogenophilaceae	Tepidiphilus		Tepidiphilus sp.	0.533442	-1.63715	1.3508	-1.21198	0.225519
Bacteria	Bacteroidota	Bacteroidia	Bacteroidales	Prevotellaceae	Prevotellaceae UCG-001		Prevotellaceae UCG-001 sp.	2.19332	-1.05879	1.48626	-0.712387	0.476225
Bacteria	Patescibacteria	Gracilibacteria	JGI 0000069-P22				JGI 0000069-P22 Order	1.83797	-0.305062	1.16839	-0.261096	0.794018
Bacteria	Actinobacteriota	Actinobacteria	Corynebacteriales	Nocardiaceae	Rhodococcus		Rhodococcus sp.	1.00019	1.39633	1.9879	0.702418	0.482418
Bacteria	Firmicutes	Bacilli	Bacillales	Planococcaceae	Solibacillus		Solibacillus sp.	1.88137	0.872545	2.26836	0.384659	0.70049
Bacteria	Firmicutes	Clostridia	Peptostreptococcales-Tissierellales	Peptostreptococcaceae	Peptostreptococcus		Peptostreptococcus sp.	1.89662	0.220676	0.589123	0.374584	0.70797
Bacteria	Fusobacteriota	Fusobacteriia	Fusobacteriales	Fusobacteriaceae	Cetobacterium		Cetobacterium sp.	2.02319	0.380436	0.964713	0.394351	0.693322
Bacteria	Proteobacteria	Alphaproteobacteria					Alphaproteobacteria Class	1.5461	0.22657	1.18621	0.191004	0.848523
Bacteria	Deferribacterota	Deferribacteres	Deferribacterales	Deferribacteraceae	Mucispirillum		Mucispirillum sp.	1.9972	-0.970776	1.56222	-0.621409	0.534331
Bacteria	Proteobacteria	Gammaproteobacteria	Burkholderiales	Neisseriaceae	Simonsiella		Simonsiella sp.	0.677686	-0.558672	1.70335	-0.327985	0.742923
Bacteria	Proteobacteria	Gammaproteobacteria	Enterobacterales	Shewanellaceae	Shewanella		Shewanella sp.	0.279871	1.2014	2.10163	0.571653	0.567557
Bacteria	Firmicutes	Negativicutes	Veillonellales-Selenomonadales	Veillonellaceae	Dialister		Dialister sp.	1.56837	-2.11697	0.748826	-2.82705	0.0046979
Bacteria	Firmicutes	Bacilli	Lactobacillales	Lactobacillaceae	Schleiferilactobacillus		Schleiferilactobacillus sp.	1.16064	2.3074	1.83768	1.25561	0.209259
Bacteria	Firmicutes	Clostridia	Peptococcales	Peptococcaceae	Peptococcus		Peptococcus sp.	0.989287	0.525256	0.984043	0.533774	0.593498
Bacteria	Proteobacteria	Alphaproteobacteria	Rhodobacterales	Rhodobacteraceae			Rhodobacteraceae Family	0.0808997	0.090846	1.84368	0.0492742	0.960701
Bacteria	Spirochaetota	Spirochaetia	Spirochaetales	Spirochaetaceae	Treponema		Treponema sp.	0.622093	-0.193985	1.34429	-0.144303	0.885262
Bacteria	Proteobacteria	Gammaproteobacteria	Enterobacterales	Enterobacteriaceae	Shimwellia		Shimwellia sp.	1.23927	-2.46764	1.31563	-1.87562	0.0607069
Bacteria	Firmicutes	Clostridia	Peptostreptococcales-Tissierellales	Sedimentibacteraceae	Sedimentibacter		Sedimentibacter sp.	0.772715	-1.09668	1.5271	-0.718144	0.472669
Bacteria	Firmicutes	Bacilli	Lactobacillales	Carnobacteriaceae	Trichococcus		Trichococcus sp.	0.671451	-0.583123	1.51286	-0.385444	0.699908
Bacteria	Firmicutes	Clostridia	Peptostreptococcales-Tissierellales	Anaerovoracaceae	[Eubacterium] brachy group		[Eubacterium] brachy group sp.	0.505236	1.44419	1.46388	0.986548	0.323864
Bacteria	Actinobacteriota	Actinobacteria	Micrococcales	Micrococcaceae	Micrococcus		Micrococcus sp.	1.95051	0.665137	1.60995	0.413141	0.679504
Bacteria	Firmicutes	Clostridia	Lachnospirales	Lachnospiraceae	Mobilitalea		Mobilitalea sp.	2.37515	-2.54507	1.05443	-2.41369	0.015792
Bacteria	Firmicutes	Bacilli	Lactobacillales	Lactobacillaceae	Weissella		Weissella sp.	0.183671	-0.0500187	2.2214	-0.0225168	0.982036
Bacteria	Bacteroidota	Bacteroidia	Bacteroidales	Rikenellaceae	Bact-08		Bact-08 sp.	0.415527	-0.878272	1.44542	-0.607626	0.543436
Bacteria	Bacteroidota	Bacteroidia	Flavobacteriales	Flavobacteriaceae			Flavobacteriaceae Family	0.889022	-2.51584	1.69029	-1.48841	0.136644
Bacteria	Firmicutes	Bacilli	Lactobacillales	Carnobacteriaceae	Atopostipes		Atopostipes sp.	0.607607	-0.698653	1.66247	-0.420249	0.674304
Bacteria	Actinobacteriota	Coriobacteriia	Coriobacteriales	Atopobiaceae	Olsenella		Olsenella sp.	0.326063	-0.128651	1.79456	-0.0716893	0.942849
Bacteria	Firmicutes	Negativicutes	Acidaminococcales	Acidaminococcaceae			Acidaminococcaceae Family	0.236084	0.644963	2.27553	0.283434	0.776844
Bacteria	Firmicutes	Bacilli	Mycoplasmatales	Mycoplasmataceae	Mycoplasma		Mycoplasma sp.	0.921517	-1.57328	1.01491	-1.55016	0.121104
Bacteria	Firmicutes	Bacilli	Acholeplasmatales	Acholeplasmataceae	Acholeplasma		Acholeplasma sp.	0.509707	-0.00494747	1.55704	-0.00317749	0.997465
Bacteria	Firmicutes	Bacilli	Lactobacillales	Enterococcaceae	Enterococcus		Enterococcus sp.	2.27005	0.902589	1.63543	0.551896	0.58102
Bacteria	Firmicutes	Clostridia	Oscillospirales	Ruminococcaceae	Caproiciproducens		Caproiciproducens sp.	0.878227	0.934517	1.17224	0.797206	0.425331
Bacteria	Firmicutes	Negativicutes	Veillonellales-Selenomonadales	Veillonellaceae	Megasphaera		Megasphaera sp.	2.36905	0.233329	0.758403	0.307658	0.758342
Bacteria	Proteobacteria	Gammaproteobacteria	Burkholderiales	Comamonadaceae	Ottowia		Ottowia sp.	0.257188	0.414464	2.03875	0.203294	0.838906
Bacteria	Firmicutes	Bacilli	Brevibacillales	Brevibacillaceae	Brevibacillus		Brevibacillus sp.	0.1841	-0.268679	2.27713	-0.11799	0.906075
Bacteria	Campylobacterota	Campylobacteria	Campylobacterales	Sulfurimonadaceae	Sulfuricurvum		Sulfuricurvum sp.	0.0862166	-0.244464	2.29623	-0.106463	0.915215
Bacteria	Firmicutes	Clostridia	Lachnospirales	Lachnospiraceae	Cellulosilyticum		Cellulosilyticum sp.	0.410401	0.325648	1.68701	0.193033	0.846933
Bacteria	Proteobacteria	Alphaproteobacteria	Rhodobacterales	Rhodobacteraceae	Paracoccus		Paracoccus sp.	0.571951	2.14253	1.86393	1.14947	0.250363
Bacteria	Bacteroidota	Bacteroidia	Bacteroidales	Tannerellaceae	Macellibacteroides		Macellibacteroides sp.	0.964661	-0.814267	1.04458	-0.779519	0.435674
Bacteria	Firmicutes	Bacilli	Lactobacillales	Lactobacillaceae	Fructobacillus		Fructobacillus sp.	0.237715	-0.208359	1.92339	-0.108329	0.913735
Bacteria	Firmicutes	Clostridia	Peptostreptococcales-Tissierellales	Anaerovoracaceae	[Eubacterium] nodatum group		[Eubacterium] nodatum group sp.	1.41181	0.00574201	0.700895	0.0081924	0.993463
Bacteria	Actinobacteriota	Actinobacteria	Bifidobacteriales	Bifidobacteriaceae			Bifidobacteriaceae Family	0.427805	-1.10699	1.46771	-0.754231	0.450711
Bacteria	Firmicutes	Clostridia	Lachnospirales	Lachnospiraceae	Lachnospiraceae UCG-004		Lachnospiraceae UCG-004 sp.	1.55683	-1.06561	1.85451	-0.574606	0.565558
Bacteria	Chloroflexi	Anaerolineae	Anaerolineales	Anaerolineaceae			Anaerolineaceae Family	0.479917	-0.413923	1.33743	-0.309491	0.756948
Bacteria	Firmicutes	Clostridia	Lachnospirales	Lachnospiraceae	Blautia		Blautia sp.	2.30359	-2.84606	1.43	-1.99025	0.0465637
Bacteria	Firmicutes	Clostridia	Clostridiales	Clostridiaceae	Clostridium sensu stricto 12		Clostridium sensu stricto 12 sp.	0.5218	-0.641975	1.07641	-0.596404	0.550905
Bacteria	Firmicutes	Clostridia	Lachnospirales	Lachnospiraceae	[Eubacterium] ruminantium group		[Eubacterium] ruminantium group sp.	0.686026	1.99847	2.02535	0.986728	0.323776
Bacteria	Firmicutes	Bacilli	Lactobacillales	Carnobacteriaceae	Desemzia		Desemzia sp.	1.04135	1.65951	1.99139	0.833344	0.404651
Bacteria	Patescibacteria	Saccharimonadia	Saccharimonadales	Saccharimonadaceae	TM7a		TM7a sp.	0.214175	-1.03124	2.10914	-0.488938	0.624886
Bacteria	Firmicutes	Clostridia	Oscillospirales	Ethanoligenenaceae	Incertae Sedis		Ethanoligenenaceae Family	0.275759	-1.31431	1.94252	-0.676597	0.498661
Bacteria	Proteobacteria	Gammaproteobacteria	Xanthomonadales	Xanthomonadaceae	Xanthomonas		Xanthomonas sp.	0.497598	1.88084	1.82306	1.0317	0.302215
Bacteria	Actinobacteriota	Actinobacteria	Micrococcales	Micrococcaceae	Neomicrococcus		Neomicrococcus sp.	0.228829	0.223626	1.76391	0.126779	0.899116
Bacteria	Proteobacteria	Gammaproteobacteria	Burkholderiales	Comamonadaceae	Aquincola		Aquincola sp.	0.250006	-0.0444413	1.4416	-0.0308278	0.975407
Bacteria	Proteobacteria	Gammaproteobacteria	Burkholderiales	Neisseriaceae	Alysiella		Alysiella sp.	0.208194	-1.36261	2.30345	-0.591553	0.55415
Bacteria	Firmicutes	Clostridia	Oscillospirales	Ruminococcaceae	Negativibacillus		Negativibacillus sp.	1.12454	-0.997177	1.55177	-0.642606	0.52048
Bacteria	Desulfobacterota	Desulfovibrionia	Desulfovibrionales	Desulfovibrionaceae	Bilophila		Bilophila sp.	1.29208	-2.81871	1.82453	-1.5449	0.122371
Bacteria	Firmicutes	Clostridia	Oscillospirales	Ruminococcaceae	Incertae Sedis		Ruminococcaceae Family_1	2.13553	-0.69386	1.27275	-0.545168	0.585638
Bacteria	Proteobacteria	Gammaproteobacteria	Burkholderiales	Neisseriaceae	Conchiformibius		Conchiformibius sp.	0.285483	-0.852367	1.99307	-0.427665	0.668895
Bacteria	Patescibacteria	Gracilibacteria					Gracilibacteria Class	0.465693	0.782909	2.20906	0.354408	0.723033
Bacteria	Firmicutes	Negativicutes	Veillonellales-Selenomonadales	Selenomonadaceae	Centipeda		Centipeda sp.	1.54546	-0.168902	1.04913	-0.160993	0.872099
Bacteria	Actinobacteriota	Actinobacteria	Corynebacteriales	Corynebacteriaceae	Lawsonella		Lawsonella sp.	0.238436	1.23375	1.61569	0.763602	0.445104
Bacteria	Proteobacteria	Gammaproteobacteria	Enterobacterales	Enterobacteriaceae	Klebsiella		Klebsiella sp.	0.112994	-0.188399	2.56895	-0.0733369	0.941538
Bacteria	Firmicutes	Clostridia	Oscillospirales	Butyricicoccaceae	UCG-009		UCG-009 sp.	0.788001	-1.93086	1.68863	-1.14345	0.252851
Bacteria	Firmicutes	Clostridia	Lachnospirales	Lachnospiraceae	Tuzzerella		Tuzzerella sp.	0.973916	-0.892625	1.38601	-0.644024	0.51956
Bacteria	Actinobacteriota	Coriobacteriia	Coriobacteriales	Eggerthellaceae	Gordonibacter		Gordonibacter sp.	0.933897	0.11618	1.84444	0.0629893	0.949775
Bacteria	Firmicutes	Clostridia	Oscillospirales	Oscillospiraceae	UCG-003		UCG-003 sp.	0.795614	-2.28922	2.23885	-1.0225	0.306546
Bacteria	Proteobacteria	Alphaproteobacteria	Rhodospirillales				Rhodospirillales Order	0.616113	-1.43307	1.1912	-1.20305	0.228959
Bacteria	Firmicutes	Bacilli	Staphylococcales	Staphylococcaceae	Jeotgalicoccus		Jeotgalicoccus sp.	0.663575	1.27738	1.9101	0.668749	0.503655
Bacteria	Firmicutes	Bacilli	RF39				RF39 Order	2.13413	-0.781853	0.909205	-0.85993	0.389828
Bacteria	Proteobacteria	Gammaproteobacteria	Burkholderiales				Burkholderiales Order	0.818974	-1.7209	1.01693	-1.69225	0.0905993
Bacteria	Proteobacteria	Gammaproteobacteria					Gammaproteobacteria Class	1.29842	-2.38682	0.996779	-2.39453	0.0166417
Bacteria	Proteobacteria	Gammaproteobacteria	Enterobacterales	Enterobacteriaceae	Aquamonas		Aquamonas sp.	0.182383	-1.09004	1.89303	-0.575815	0.56474
Bacteria	Firmicutes	Clostridia	Lachnospirales	Lachnospiraceae	[Eubacterium] ventriosum group		[Eubacterium] ventriosum group sp.	0.49971	0.166735	1.41316	0.117987	0.906078
Bacteria	Firmicutes	Clostridia	Lachnospirales	Lachnospiraceae	Lachnospiraceae FCS020 group		Lachnospiraceae FCS020 group sp.	0.474755	-2.2611	2.35242	-0.961179	0.336462
Bacteria	Firmicutes	Bacilli	Bacillales				Bacillales Order	0.406087	0.210794	1.54774	0.136195	0.891667
Bacteria	Actinobacteriota	Coriobacteriia	Coriobacteriales	Coriobacteriaceae	Collinsella		Collinsella sp.	0.586404	-0.458281	1.93333	-0.237042	0.812624
Bacteria	Cyanobacteria	Vampirivibrionia	Gastranaerophilales				Gastranaerophilales Order	0.688985	0.275295	1.31191	0.209843	0.83379
Bacteria	Firmicutes	Clostridia	Peptococcales	Peptococcaceae			Peptococcaceae Family	1.4004	-2.32048	1.25028	-1.85597	0.0634575
Bacteria	Proteobacteria	Gammaproteobacteria	Burkholderiales	Burkholderiaceae	Ralstonia		Ralstonia sp.	0.539331	-1.71173	2.182	-0.784478	0.43276
Bacteria	Firmicutes	Bacilli	Lactobacillales	Lactobacillaceae			Lactobacillaceae Family	1.7191	-1.31973	0.503705	-2.62005	0.00879173
Bacteria	Proteobacteria	Gammaproteobacteria	Enterobacterales	Succinivibrionaceae	Anaerobiospirillum		Anaerobiospirillum sp.	0.383093	-0.374249	1.39979	-0.267361	0.789191
Bacteria	Firmicutes	Clostridia	Oscillospirales	Oscillospiraceae	UCG-002		UCG-002 sp.	0.165255	0.0397316	2.28786	0.0173662	0.986144
Bacteria	Firmicutes	Clostridia	Lachnospirales	Lachnospiraceae	Shuttleworthia		Shuttleworthia sp.	0.182372	-0.448723	1.63084	-0.275148	0.783203
Bacteria	Firmicutes	Clostridia	Lachnospirales	Lachnospiraceae	Dorea		Dorea sp.	0.590486	-2.27046	1.71682	-1.32248	0.186008
Bacteria	Bacteroidota	Bacteroidia	Bacteroidales	Prevotellaceae			Prevotellaceae Family	0.161212	0.143842	2.10025	0.0684881	0.945397
Bacteria	Firmicutes	Negativicutes	Veillonellales-Selenomonadales	Veillonellaceae			Veillonellaceae Family	0.41122	-0.140215	1.48847	-0.0942007	0.92495
Bacteria	Firmicutes	Clostridia	Oscillospirales	Ruminococcaceae	UBA1819		UBA1819 sp.	0.618548	-1.00514	1.703	-0.590219	0.555044
Bacteria	Proteobacteria	Gammaproteobacteria	Enterobacterales	Enterobacteriaceae	Enterobacter		Enterobacter sp.	0.343383	0.142515	1.39976	0.101814	0.918904
Bacteria	Firmicutes	Clostridia	Oscillospirales	Oscillospiraceae	NK4A214 group		NK4A214 group sp.	0.558908	-0.765486	1.34957	-0.567208	0.570573
Bacteria	Proteobacteria	Alphaproteobacteria	Rhizobiales	Rhizobiaceae	Allorhizobium-Neorhizobium-Pararhizobium-Rhizobium		Allorhizobium-Neorhizobium-Pararhizobium-Rhizobium sp.	0.312539	0.0800474	1.3236	0.060477	0.951776
Bacteria	Bacteroidota	Bacteroidia	Bacteroidales	Rikenellaceae	Rikenella		Rikenella sp.	0.894966	-1.1247	1.13143	-0.994048	0.320199
Bacteria	Firmicutes	Bacilli	Erysipelotrichales	Erysipelatoclostridiaceae			Erysipelatoclostridiaceae Family	0.0942222	-0.60435	2.27869	-0.265219	0.790841
Bacteria	Firmicutes	Clostridia	Clostridiales	Clostridiaceae	Candidatus Arthromitus		Candidatus Arthromitus sp.	0.624479	-1.64663	1.73243	-0.950472	0.341873
Bacteria	Firmicutes	Clostridia	Lachnospirales	Lachnospiraceae	A2		A2 sp.	1.22476	-1.4543	1.30099	-1.11784	0.263635
Bacteria	Firmicutes	Clostridia	Lachnospirales	Lachnospiraceae	Lachnospiraceae UCG-001		Lachnospiraceae UCG-001 sp.	1.82361	-2.11351	1.5608	-1.35413	0.175696
Bacteria	Proteobacteria	Alphaproteobacteria	Rhizobiales	Rhizobiaceae	Ochrobactrum		Ochrobactrum sp.	0.18383	-0.174493	2.23945	-0.0779177	0.937894
Bacteria	Bacteroidota	Bacteroidia	Bacteroidales	Porphyromonadaceae			Porphyromonadaceae Family	0.376799	0.645289	1.92007	0.336076	0.736814
Bacteria	Actinobacteriota	Coriobacteriia	Coriobacteriales	Eggerthellaceae	Cryptobacterium		Cryptobacterium sp.	0.249287	0.500605	1.52069	0.329195	0.742008
Bacteria	Firmicutes	Clostridia	Oscillospirales	UCG-010			UCG-010 Family	1.12139	0.580997	1.12893	0.514642	0.606803
Bacteria	Firmicutes	Clostridia	Lachnospirales	Lachnospiraceae	Coprococcus		Coprococcus sp.	0.358159	-1.7552	2.35463	-0.745426	0.456014
Bacteria	Actinobacteriota	Actinobacteria					Actinobacteria Class	0.687833	-0.19645	0.811942	-0.241951	0.808818
Bacteria	Actinobacteriota	Actinobacteria	Corynebacteriales				Corynebacteriales Order	0.0992829	-0.416438	1.85713	-0.224238	0.822572
Bacteria	Firmicutes	Clostridia	Lachnospirales	Lachnospiraceae	Butyrivibrio		Butyrivibrio sp.	0.239808	0.241762	1.9097	0.126597	0.89926
Bacteria	Proteobacteria	Alphaproteobacteria	Rickettsiales				Rickettsiales Order	0.257716	-0.634279	1.87659	-0.337996	0.735366
Bacteria	Firmicutes	Negativicutes	Veillonellales-Selenomonadales	Selenomonadaceae	Megamonas		Megamonas sp.	0.332483	-0.443982	1.82945	-0.242686	0.808249
Bacteria	Firmicutes	Bacilli	Acholeplasmatales	Acholeplasmataceae	Anaeroplasma		Anaeroplasma sp.	0.221971	-0.344144	1.84238	-0.186793	0.851823
Bacteria	Firmicutes	Bacilli	Lactobacillales	Aerococcaceae	Facklamia		Facklamia sp.	0.411214	-0.207921	2.0856	-0.0996933	0.920588
Bacteria	Proteobacteria	Alphaproteobacteria	Micavibrionales	Micavibrionaceae			Micavibrionaceae Family	0.35231	-1.00153	2.1601	-0.463651	0.642898
Bacteria	Firmicutes	Clostridia	Peptostreptococcales-Tissierellales	Anaerovoracaceae	Mogibacterium		Mogibacterium sp.	0.180713	1.00649	2.08027	0.483825	0.62851
Bacteria	Proteobacteria	Gammaproteobacteria	Gammaproteobacteria Incertae Sedis	Unknown Family			Unknown Family Family	0.33469	-1.2437	2.35331	-0.528491	0.597159
Bacteria	Proteobacteria	Gammaproteobacteria	Enterobacterales	Pasteurellaceae			Pasteurellaceae Family	0.832718	-1.27553	0.778809	-1.6378	0.101463
Bacteria	Proteobacteria	Alphaproteobacteria	Rhodospirillales	Rhodospirillaceae	Novispirillum		Novispirillum sp.	0.176901	-1.05166	2.06559	-0.509131	0.61066
Bacteria	Firmicutes	Bacilli	Erysipelotrichales	Erysipelatoclostridiaceae	Erysipelatoclostridium		Erysipelatoclostridium sp.	0.414292	-0.604172	1.53471	-0.393672	0.693824
Bacteria	Actinobacteriota	Actinobacteria	Micrococcales	Micrococcaceae			Micrococcaceae Family	0.530462	1.13818	1.3685	0.831701	0.405578
Bacteria	Firmicutes	Clostridia	Christensenellales	Christensenellaceae			Christensenellaceae Family	0.209496	0.0486105	1.55515	0.0312578	0.975064
Bacteria	Proteobacteria						Proteobacteria Phylum	0.98334	-2.55679	1.18126	-2.16445	0.03043
Bacteria	Firmicutes	Clostridia	Lachnospirales	Lachnospiraceae	Marvinbryantia		Marvinbryantia sp.	0.44412	-0.0142373	2.03865	-0.00698371	0.994428
Bacteria	Bacteroidota	Bacteroidia	Bacteroidales	Dysgonomonadaceae	Proteiniphilum		Proteiniphilum sp.	0.398068	0.398677	1.77344	0.224804	0.822132
Bacteria	Firmicutes	Clostridia	Peptostreptococcales-Tissierellales	Anaerovoracaceae	Family XIII UCG-001		Family XIII UCG-001 sp.	0.299491	-0.95214	1.73204	-0.549721	0.582511
Bacteria	Firmicutes	Clostridia	Lachnospirales	Lachnospiraceae	ASF356		ASF356 sp.	0.401391	0.556067	2.07758	0.267651	0.788968
Bacteria	Firmicutes	Clostridia	Oscillospirales	Ruminococcaceae	Anaerotruncus		Anaerotruncus sp.	0.53665	-1.22559	1.48636	-0.824557	0.409623
Bacteria	Firmicutes	Clostridia	Monoglobales	Monoglobaceae	Monoglobus		Monoglobus sp.	0.387781	0.265413	1.62162	0.163672	0.869989
Bacteria	Firmicutes	Clostridia	Lachnospirales	Lachnospiraceae	[Ruminococcus] torques group		[Ruminococcus] torques group sp.	0.355005	-0.522055	1.95338	-0.267257	0.789271
Bacteria	Actinobacteriota	Actinobacteria	Micrococcales				Micrococcales Order	1.11646	0.172449	0.635603	0.271315	0.786149
Bacteria	Firmicutes	Bacilli	Bacillales	Sporolactobacillaceae	Sporolactobacillus		Sporolactobacillus sp.	0.224084	-0.245369	2.05729	-0.119268	0.905063
Bacteria	Bacteroidota	Bacteroidia	Bacteroidales	Muribaculaceae	Muribaculum		Muribaculum sp.	0.250619	0.511552	1.84734	0.276913	0.781847
Bacteria	Firmicutes						Firmicutes Phylum	0.535624	-0.91206	1.19352	-0.76418	0.44476
Bacteria	Firmicutes	Bacilli	Lactobacillales	Streptococcaceae			Streptococcaceae Family	0.377031	0.130331	1.28818	0.101175	0.919412
Bacteria	Firmicutes	Clostridia	Oscillospirales	Oscillospiraceae	UCG-005		UCG-005 sp.	0.783532	-2.39268	1.8753	-1.27589	0.201995
Bacteria	Actinobacteriota	Coriobacteriia	Coriobacteriales	Eggerthellaceae	Parvibacter		Parvibacter sp.	0.231879	-0.0142351	2.02034	-0.00704588	0.994378
Bacteria	Firmicutes	Clostridia	Oscillospirales	[Eubacterium] coprostanoligenes group			[Eubacterium] coprostanoligenes group Family	0.379259	-0.951356	1.66225	-0.572331	0.567098
Bacteria	Firmicutes	Clostridia	Peptostreptococcales-Tissierellales	Peptostreptococcaceae			Peptostreptococcaceae Family	0.148674	0.498647	2.04449	0.243898	0.80731
Bacteria	Firmicutes	Bacilli	Erysipelotrichales	Erysipelotrichaceae			Erysipelotrichaceae Family	0.407581	1.35131	1.28312	1.05314	0.292277
Bacteria	Bacteroidota	Bacteroidia					Bacteroidia Class	0.33057	-0.434182	1.32599	-0.327439	0.743336
Bacteria	Firmicutes	Clostridia	Peptostreptococcales-Tissierellales	Anaerovoracaceae	Family XIII AD3011 group		Family XIII AD3011 group sp.	0.143487	-0.0897206	1.84129	-0.048727	0.961137
Bacteria	Firmicutes	Clostridia	Christensenellales	Christensenellaceae	Christensenellaceae R-7 group		Christensenellaceae R-7 group sp.	0.309792	-0.16612	1.91503	-0.0867454	0.930874
Bacteria	Proteobacteria	Gammaproteobacteria	Methylococcales	Methylomonadaceae	Milano-WF1B-42		Milano-WF1B-42 sp.	0.365332	-1.26049	2.15879	-0.58389	0.559294
Bacteria	Firmicutes	Clostridia	Lachnospirales	Lachnospiraceae	[Eubacterium] oxidoreducens group		[Eubacterium] oxidoreducens group sp.	0.616887	-1.05116	1.25238	-0.839332	0.401283
Bacteria	Firmicutes	Clostridia					Clostridia Class	0.389487	-0.725545	1.22823	-0.590724	0.554705
Bacteria	Firmicutes	Bacilli	Bacillales	Bacillaceae			Bacillaceae Family	0.181724	-0.182219	1.82142	-0.100042	0.920311
Bacteria	Fusobacteriota	Fusobacteriia	Fusobacteriales	Fusobacteriaceae			Fusobacteriaceae Family	0.347289	0.910498	1.06702	0.853313	0.393486
Bacteria	Campylobacterota	Campylobacteria	Campylobacterales	Helicobacteraceae			Helicobacteraceae Family	0.124419	-0.0673667	2.01702	-0.0333992	0.973356
Bacteria	Proteobacteria	Gammaproteobacteria	Pseudomonadales				Pseudomonadales Order	0.11867	-0.396523	2.03503	-0.194848	0.845512
Bacteria	Actinobacteriota	Coriobacteriia	Coriobacteriales	Eggerthellaceae			Eggerthellaceae Family	0.157613	0.0101942	1.82387	0.00558929	0.99554
Bacteria	Proteobacteria	Gammaproteobacteria	Enterobacterales	Yersiniaceae	Rahnella		Rahnella sp.	0.0769539	0.426479	2.04939	0.2081	0.835151

## Sheet: Pre; Lesion vs No lesion
Kingdom	Phylum	Class	Order	Family	Genus	Species	Print	baseMean	log2FoldChange	lfcSE	stat	pvalue	padj
Bacteria	Proteobacteria	Gammaproteobacteria	Pseudomonadales	Moraxellaceae	Enhydrobacter		Enhydrobacter sp.	34.8563	5.46784	1.13968	4.79769	1.60505e-06	0.000481515
Bacteria	Bacteroidota	Bacteroidia	Flavobacteriales	Weeksellaceae	Bergeyella		Bergeyella sp.	526.543	-2.97922	0.660405	-4.51121	6.44603e-06	0.000966904
Bacteria	Proteobacteria	Gammaproteobacteria	Burkholderiales	Burkholderiaceae	Burkholderia-Caballeronia-Paraburkholderia		Burkholderia-Caballeronia-Paraburkholderia sp.	230.685	3.26616	0.801503	4.07504	4.60063e-05	0.00460063
Bacteria	Firmicutes	Clostridia	Lachnospirales	Lachnospiraceae	Oribacterium		Oribacterium sp.	25.2043	2.11433	0.582879	3.62738	0.000286307	0.021473
Bacteria	Firmicutes	Clostridia	Lachnospirales	Lachnospiraceae	Johnsonella		Johnsonella sp.	7.97605	-2.5859	0.848052	-3.04922	0.00229433	0.13766
Bacteria	Firmicutes	Bacilli	Erysipelotrichales	Erysipelotrichaceae	Solobacterium		Solobacterium sp.	19.087	1.48652	0.497145	2.9901	0.00278883	0.139442
Bacteria	Actinobacteriota	Actinobacteria	Propionibacteriales	Propionibacteriaceae	Cutibacterium		Cutibacterium sp.	14.5879	2.55971	0.912142	2.80626	0.00501199	0.18805
Bacteria	Bacteroidota	Bacteroidia	Bacteroidales	Bacteroidaceae	Bacteroides		Bacteroides sp.	35.4587	2.2601	0.805426	2.80609	0.00501468	0.18805
Bacteria	Proteobacteria	Alphaproteobacteria	Sphingomonadales	Sphingomonadaceae	Sphingomonas		Sphingomonas sp.	119.514	2.18649	0.829963	2.63445	0.00842743	0.280914
Bacteria	Bacteroidota	Bacteroidia	Bacteroidales				Bacteroidales Order	23.0855	3.22826	1.29187	2.4989	0.0124581	0.373743
Bacteria	Firmicutes	Bacilli	Staphylococcales	Gemellaceae	Gemella		Gemella sp.	7114.03	0.871446	0.364199	2.39277	0.0167215	0.456042
Bacteria	Firmicutes	Bacilli	Lactobacillales	Carnobacteriaceae	Granulicatella		Granulicatella sp.	1625.3	0.770718	0.340656	2.26245	0.0236693	0.591733
Bacteria	Proteobacteria	Gammaproteobacteria	Burkholderiales	Burkholderiaceae	Lautropia		Lautropia sp.	573.286	1.06236	0.484816	2.19127	0.0284326	0.610454
Bacteria	Firmicutes	Negativicutes	Veillonellales-Selenomonadales	Selenomonadaceae	Selenomonas		Selenomonas sp.	6.13042	-1.62575	0.742183	-2.1905	0.0284878	0.610454
Bacteria	Firmicutes	Bacilli	Lactobacillales	Lactobacillaceae	Lacticaseibacillus		Lacticaseibacillus sp.	16.6554	-2.43917	1.14164	-2.13654	0.032635	0.652701
Bacteria	Firmicutes	Bacilli	Staphylococcales	Staphylococcaceae	Staphylococcus		Staphylococcus sp.	59.8509	1.80022	0.863754	2.08418	0.0371442	0.696453
Bacteria	Actinobacteriota	Actinobacteria	Micrococcales	Micrococcaceae	Rothia		Rothia sp.	2313.5	0.82232	0.425265	1.93367	0.0531543	0.739684
Bacteria	Proteobacteria	Gammaproteobacteria	Burkholderiales	Alcaligenaceae	Castellaniella		Castellaniella sp.	194.027	2.17175	1.12893	1.92372	0.0543896	0.739684
Bacteria	Bacteroidota	Bacteroidia	Bacteroidales	Tannerellaceae	Tannerella		Tannerella sp.	9.21204	-1.78716	0.900342	-1.98497	0.0471474	0.739684
Bacteria							Unknown Phylum_1	18.9244	1.72144	0.879093	1.9582	0.0502067	0.739684
Bacteria	Proteobacteria	Gammaproteobacteria	Burkholderiales	Hydrogenophilaceae	Tepidiphilus		Tepidiphilus sp.	1.35229	3.86507	2.02833	1.90555	0.0567091	0.739684
Bacteria	Firmicutes	Clostridia	Lachnospirales	Lachnospiraceae	Roseburia		Roseburia sp.	7.13703	2.97421	1.55023	1.91856	0.0550405	0.739684
Bacteria	Proteobacteria	Gammaproteobacteria					Gammaproteobacteria Class	1.54476	2.89308	1.45666	1.9861	0.0470225	0.739684
Bacteria	Firmicutes	Clostridia	Lachnospirales	Lachnospiraceae	Lachnoanaerobaculum		Lachnoanaerobaculum sp.	61.3905	0.689844	0.368363	1.87273	0.0611055	0.763819
Bacteria	Firmicutes	Clostridia	Peptostreptococcales-Tissierellales	Peptostreptococcaceae	Romboutsia		Romboutsia sp.	125.763	2.20145	1.19789	1.83777	0.0660964	0.793156
Bacteria	Proteobacteria	Gammaproteobacteria	Pseudomonadales	Pseudomonadaceae	Pseudomonas		Pseudomonas sp.	258.242	-1.74536	0.966758	-1.80537	0.0710167	0.817268
Bacteria	Firmicutes	Negativicutes	Veillonellales-Selenomonadales	Veillonellaceae	Veillonella		Veillonella sp.	991.721	-0.620412	0.346932	-1.78828	0.0737309	0.817268
Bacteria	Bacteroidota	Bacteroidia	Bacteroidales	Paludibacteraceae	F0058		F0058 sp.	5.80797	2.7372	1.54638	1.77007	0.0767159	0.817268
Bacteria	Actinobacteriota	Actinobacteria	Micrococcales	Micrococcaceae	Glutamicibacter		Glutamicibacter sp.	10.7069	-4.65766	2.65167	-1.7565	0.0790026	0.817268
Bacteria	Firmicutes	Clostridia	Oscillospirales	Ruminococcaceae			Ruminococcaceae Family_2	3.94787	2.34593	1.34885	1.7392	0.0819991	0.819991
Bacteria	Patescibacteria	Saccharimonadia	Saccharimonadales	Saccharimonadaceae			Saccharimonadaceae Family	5.83971	2.00137	1.16172	1.72276	0.0849316	0.821561
Bacteria	Firmicutes	Clostridia	Peptostreptococcales-Tissierellales	Peptostreptococcaceae	[Eubacterium] yurii group		[Eubacterium] yurii group sp.	5.01744	1.72279	1.00865	1.70802	0.0876332	0.821561
Bacteria	Bacteroidota	Bacteroidia	Flavobacteriales	Flavobacteriaceae	Capnocytophaga		Capnocytophaga sp.	346.209	0.82513	0.491527	1.67871	0.0932086	0.828482
Bacteria	Firmicutes	Clostridia	Clostridiales	Clostridiaceae	Clostridium sensu stricto 1		Clostridium sensu stricto 1 sp.	13.0179	-2.45144	1.46337	-1.6752	0.0938946	0.828482
Bacteria	Fusobacteriota	Fusobacteriia	Fusobacteriales	Fusobacteriaceae	Fusobacterium		Fusobacterium sp.	840.807	0.642466	0.392335	1.63755	0.101516	0.840487
Bacteria	Patescibacteria	Gracilibacteria	Absconditabacteriales (SR1)				Absconditabacteriales (SR1) Order	13.9002	1.73806	1.06757	1.62806	0.103513	0.840487
Bacteria	Deferribacterota	Deferribacteres	Deferribacterales	Deferribacteraceae	Mucispirillum		Mucispirillum sp.	3.45406	3.47587	2.13589	1.62736	0.10366	0.840487
Bacteria	Proteobacteria	Alphaproteobacteria					Alphaproteobacteria Class	1.5461	2.52055	1.65769	1.52052	0.128381	0.989366
Bacteria	Spirochaetota	Spirochaetia	Spirochaetales	Spirochaetaceae	Treponema		Treponema sp.	0.622093	2.87074	1.88917	1.51958	0.128618	0.989366
Bacteria	Firmicutes	Bacilli	Lactobacillales	Streptococcaceae	Streptococcus		Streptococcus sp.	44548.4	0.243331	0.317185	0.767158	0.442988	0.997336
Bacteria	Proteobacteria	Gammaproteobacteria	Enterobacterales	Pasteurellaceae	Haemophilus		Haemophilus sp.	3661.48	0.284142	0.49314	0.57619	0.564487	0.997336
Bacteria	Bacteroidota	Bacteroidia	Bacteroidales	Prevotellaceae	Prevotella_7		Prevotella_7 sp.	679.308	0.710523	0.480463	1.47883	0.139186	0.997336
Bacteria	Firmicutes	Bacilli	Lactobacillales	Aerococcaceae	Abiotrophia		Abiotrophia sp.	666.826	0.166522	0.41577	0.400514	0.688778	0.997336
Bacteria	Proteobacteria	Gammaproteobacteria	Enterobacterales	Pasteurellaceae	Actinobacillus		Actinobacillus sp.	127.508	-0.285841	0.887144	-0.322204	0.747298	0.997336
Bacteria	Proteobacteria	Gammaproteobacteria	Burkholderiales	Neisseriaceae	Neisseria		Neisseria sp.	2101.14	-0.419296	0.409565	-1.02376	0.305949	0.997336
Bacteria	Proteobacteria	Gammaproteobacteria	Enterobacterales	Yersiniaceae	Serratia		Serratia sp.	133.254	-0.290108	1.22818	-0.23621	0.81327	0.997336
Bacteria	Proteobacteria	Gammaproteobacteria	Xanthomonadales	Xanthomonadaceae	Stenotrophomonas		Stenotrophomonas sp.	20.949	1.91532	1.28609	1.48926	0.13642	0.997336
Bacteria	Bacteroidota	Bacteroidia	Bacteroidales	Prevotellaceae	Alloprevotella		Alloprevotella sp.	307.418	0.398775	0.443954	0.898235	0.36906	0.997336
Bacteria	Bacteroidota	Bacteroidia	Bacteroidales	Porphyromonadaceae	Porphyromonas		Porphyromonas sp.	1289.79	-0.38735	0.440153	-0.880035	0.37884	0.997336
Bacteria	Bacteroidota	Bacteroidia	Flavobacteriales	Weeksellaceae	Chryseobacterium		Chryseobacterium sp.	1.91748	0.0349602	4.11995	0.00848559	0.99323	0.997336
Bacteria	Actinobacteriota	Actinobacteria	Actinomycetales	Actinomycetaceae	Actinomyces		Actinomyces sp.	876.989	-0.441985	0.40319	-1.09622	0.272983	0.997336
Bacteria	Fusobacteriota	Fusobacteriia	Fusobacteriales	Leptotrichiaceae	Leptotrichia		Leptotrichia sp.	355.676	-0.319399	0.465389	-0.686305	0.492521	0.997336
Bacteria	Bacteroidota	Bacteroidia	Bacteroidales	Prevotellaceae	Prevotella		Prevotella sp.	282.694	0.0648663	0.401054	0.16174	0.871511	0.997336
Bacteria	Proteobacteria	Gammaproteobacteria	Enterobacterales	Yersiniaceae			Yersiniaceae Family	9.60151	-0.709047	1.76598	-0.401504	0.688049	0.997336
Bacteria	Proteobacteria	Gammaproteobacteria	Pseudomonadales	Moraxellaceae	Acinetobacter		Acinetobacter sp.	25.6356	-0.31322	0.911799	-0.343519	0.731208	0.997336
Bacteria	Proteobacteria	Alphaproteobacteria	Rhizobiales	Beijerinckiaceae	Methylobacterium-Methylorubrum		Methylobacterium-Methylorubrum sp.	48.8603	1.15032	0.870117	1.32202	0.18616	0.997336
Bacteria	Proteobacteria	Gammaproteobacteria	Burkholderiales	Neisseriaceae	Kingella		Kingella sp.	54.3065	-0.718613	0.556259	-1.29187	0.196403	0.997336
Bacteria	Firmicutes	Bacilli	Lactobacillales	Streptococcaceae	Lactococcus		Lactococcus sp.	26.5428	0.342353	1.45123	0.235906	0.813506	0.997336
Bacteria	Proteobacteria	Gammaproteobacteria	Cardiobacteriales	Cardiobacteriaceae	Cardiobacterium		Cardiobacterium sp.	60.4749	0.698757	0.579019	1.20679	0.227511	0.997336
Bacteria	Actinobacteriota	Actinobacteria	Actinomycetales	Actinomycetaceae	F0332		F0332 sp.	21.0382	-0.546634	0.708984	-0.771011	0.4407	0.997336
Bacteria	Bacteroidota	Bacteroidia	Bacteroidales	Prevotellaceae	Prevotella_9		Prevotella_9 sp.	16.3522	1.01614	1.54112	0.659348	0.509672	0.997336
Bacteria	Proteobacteria	Gammaproteobacteria	Burkholderiales	Alcaligenaceae	Parapusillimonas		Parapusillimonas sp.	19.9724	1.00951	1.42852	0.706684	0.479763	0.997336
Bacteria	Proteobacteria	Gammaproteobacteria	Pseudomonadales	Moraxellaceae	Moraxella		Moraxella sp.	11.7675	0.707389	1.41923	0.498431	0.618181	0.997336
Bacteria	Proteobacteria	Gammaproteobacteria	Burkholderiales	Neisseriaceae	Eikenella		Eikenella sp.	52.7748	0.188753	0.788736	0.239311	0.810865	0.997336
Bacteria	Fusobacteriota	Fusobacteriia	Fusobacteriales	Leptotrichiaceae	Streptobacillus		Streptobacillus sp.	36.8822	-1.2666	0.946781	-1.33779	0.180963	0.997336
Bacteria	Patescibacteria	Saccharimonadia	Saccharimonadales				Saccharimonadales Order	30.3898	0.96181	0.84204	1.14224	0.253355	0.997336
Bacteria	Actinobacteriota	Actinobacteria	Corynebacteriales	Corynebacteriaceae	Corynebacterium		Corynebacterium sp.	93.9788	-0.242127	0.469707	-0.515487	0.606213	0.997336
Bacteria	Proteobacteria	Alphaproteobacteria	Rickettsiales	Anaplasmataceae	Wolbachia		Wolbachia sp.	0.113158	-0.216678	4.15063	-0.0522036	0.958366	0.997336
Bacteria	Firmicutes	Bacilli	Lactobacillales	Lactobacillaceae	Ligilactobacillus		Ligilactobacillus sp.	121.597	0.782434	0.697772	1.12133	0.262147	0.997336
Bacteria	Firmicutes	Bacilli	Lactobacillales	Lactobacillaceae	Lactobacillus		Lactobacillus sp.	83.0473	-0.792934	0.818308	-0.968992	0.332549	0.997336
Bacteria	Cyanobacteria	Cyanobacteriia	Chloroplast				Chloroplast Order	9.59341	1.01949	0.957146	1.06514	0.286814	0.997336
Bacteria	Actinobacteriota	Coriobacteriia	Coriobacteriales	Atopobiaceae	Atopobium		Atopobium sp.	24.1433	0.120983	0.429819	0.281474	0.778347	0.997336
Bacteria	Actinobacteriota	Actinobacteria	Micrococcales	Microbacteriaceae	Leifsonia		Leifsonia sp.	4.03367	-0.207336	3.25685	-0.0636613	0.94924	0.997336
Bacteria	Campylobacterota	Campylobacteria	Campylobacterales	Campylobacteraceae	Campylobacter		Campylobacter sp.	66.6632	-0.088112	0.4523	-0.194809	0.845542	0.997336
Bacteria	Patescibacteria	Saccharimonadia	Saccharimonadales	Saccharimonadaceae	TM7x		TM7x sp.	36.5925	0.171754	0.595725	0.288311	0.773109	0.997336
Bacteria	Firmicutes	Bacilli	Erysipelotrichales	Erysipelotrichaceae	Turicibacter		Turicibacter sp.	58.9761	-1.20094	1.25797	-0.954672	0.339744	0.997336
Bacteria	Actinobacteriota	Actinobacteria	Micrococcales	Microbacteriaceae	Microbacterium		Microbacterium sp.	9.88426	-1.10378	2.10783	-0.523658	0.600517	0.997336
Bacteria	Firmicutes	Clostridia	Oscillospirales	Oscillospiraceae	Flavonifractor		Flavonifractor sp.	1.11159	1.78427	3.33642	0.534786	0.592798	0.997336
Bacteria	Actinobacteriota	Actinobacteria	Actinomycetales	Actinomycetaceae	Flaviflexus		Flaviflexus sp.	2.45022	-0.850668	2.72288	-0.312415	0.754725	0.997336
Bacteria	Actinobacteriota	Actinobacteria	Frankiales	Geodermatophilaceae	Blastococcus		Blastococcus sp.	0.845007	2.75677	3.54465	0.777728	0.43673	0.997336
Bacteria	Proteobacteria	Gammaproteobacteria	Burkholderiales	Comamonadaceae	Diaphorobacter		Diaphorobacter sp.	6.88573	-1.68407	1.31793	-1.27782	0.201314	0.997336
Bacteria	Firmicutes	Clostridia	Lachnospirales	Lachnospiraceae	Catonella		Catonella sp.	7.40977	-0.262285	0.700161	-0.374606	0.707953	0.997336
Bacteria	Bacteroidota	Bacteroidia	Bacteroidales	Rikenellaceae	Alistipes		Alistipes sp.	48.5	1.33743	1.42656	0.937521	0.348491	0.997336
Bacteria	Proteobacteria	Gammaproteobacteria	Methylococcales	Methylomonadaceae	Methyloprofundus		Methyloprofundus sp.	1.50931	4.1631	4.13661	1.0064	0.314221	0.997336
Bacteria	Proteobacteria	Gammaproteobacteria	Enterobacterales	Enterobacteriaceae	Escherichia-Shigella		Escherichia-Shigella sp.	2.58464	0.113906	1.69216	0.067314	0.946332	0.997336
Bacteria	Proteobacteria	Gammaproteobacteria	Burkholderiales	Neisseriaceae			Neisseriaceae Family	8.33061	0.735088	1.01973	0.720867	0.470991	0.997336
Bacteria	Firmicutes	Bacilli	Erysipelotrichales	Erysipelotrichaceae	Faecalibaculum		Faecalibaculum sp.	7.66542	-2.61077	1.85177	-1.40988	0.158576	0.997336
Bacteria	Desulfobacterota	Desulfovibrionia	Desulfovibrionales	Desulfovibrionaceae			Desulfovibrionaceae Family	13.1612	1.29514	1.58741	0.815882	0.414568	0.997336
Bacteria	Firmicutes	Clostridia	Clostridia UCG-014				Clostridia UCG-014 Order	44.1793	0.316024	0.845801	0.373639	0.708673	0.997336
Bacteria	Proteobacteria	Gammaproteobacteria	Enterobacterales	Enterobacteriaceae	Cronobacter		Cronobacter sp.	3.23748	-0.840513	2.67377	-0.314355	0.753252	0.997336
Bacteria	Firmicutes	Bacilli	Lactobacillales	Lactobacillaceae	HT002		HT002 sp.	30.4112	1.65875	1.33765	1.24005	0.214955	0.997336
Bacteria	Bacteroidota	Bacteroidia	Bacteroidales	Muribaculaceae			Muribaculaceae Family	148.263	-0.506769	1.14229	-0.443645	0.6573	0.997336
Bacteria	Firmicutes	Clostridia	Oscillospirales	Butyricicoccaceae	Butyricicoccus		Butyricicoccus sp.	1.29461	2.36975	2.47132	0.958904	0.337607	0.997336
Bacteria	Proteobacteria	Gammaproteobacteria	Enterobacterales	Enterobacteriaceae	Citrobacter		Citrobacter sp.	1.98751	-2.52024	2.40907	-1.04615	0.295492	0.997336
Bacteria	Proteobacteria	Alphaproteobacteria	Caulobacterales	Caulobacteraceae	Brevundimonas		Brevundimonas sp.	1.87726	-1.44053	2.24998	-0.640241	0.522016	0.997336
Bacteria	Firmicutes	Clostridia	Peptostreptococcales-Tissierellales	Family XI	Parvimonas		Parvimonas sp.	8.72203	0.268128	0.611608	0.438399	0.661097	0.997336
Bacteria	Proteobacteria	Gammaproteobacteria	Burkholderiales	Comamonadaceae			Comamonadaceae Family	2.5506	-1.15774	2.06365	-0.561017	0.574786	0.997336
Bacteria	Firmicutes	Bacilli	Lactobacillales	Aerococcaceae	Aerococcus		Aerococcus sp.	9.6328	-2.89129	3.38644	-0.853784	0.393225	0.997336
Bacteria	Proteobacteria	Gammaproteobacteria	Enterobacterales	Erwiniaceae	Pantoea		Pantoea sp.	1.76433	-2.71625	2.48862	-1.09147	0.275067	0.997336
Bacteria	Firmicutes	Clostridia	Oscillospirales	Ruminococcaceae	Faecalibacterium		Faecalibacterium sp.	4.7763	0.854804	1.5554	0.549571	0.582614	0.997336
Bacteria	Desulfobacterota	Desulfovibrionia	Desulfovibrionales	Desulfovibrionaceae	Desulfovibrio		Desulfovibrio sp.	15.4518	2.02801	1.56321	1.29734	0.194516	0.997336
Bacteria	Firmicutes	Bacilli	Lactobacillales	Lactobacillaceae	Lactiplantibacillus		Lactiplantibacillus sp.	2.21268	2.66392	1.90305	1.39982	0.161567	0.997336
Bacteria	Proteobacteria	Alphaproteobacteria	Rhodospirillales	Magnetospirillaceae	Magnetospirillum		Magnetospirillum sp.	1.93953	-1.93129	2.90752	-0.664238	0.506538	0.997336
Bacteria	Proteobacteria	Gammaproteobacteria	Enterobacterales	Enterobacteriaceae	Salmonella		Salmonella sp.	1.17285	-2.20414	3.5629	-0.618637	0.536155	0.997336
Bacteria	Firmicutes	Clostridia	Lachnospirales	Lachnospiraceae	Lachnospiraceae NK4A136 group		Lachnospiraceae NK4A136 group sp.	80.5494	0.774822	1.15386	0.671506	0.501899	0.997336
Bacteria	Firmicutes	Bacilli	Lactobacillales	Lactobacillaceae	Limosilactobacillus		Limosilactobacillus sp.	7.12505	1.06524	1.35479	0.786279	0.431704	0.997336
Bacteria	Firmicutes	Bacilli	Bacillales	Bacillaceae	Anoxybacillus		Anoxybacillus sp.	1.53638	0.799077	2.68057	0.298099	0.765627	0.997336
Bacteria	Campylobacterota	Campylobacteria	Campylobacterales	Helicobacteraceae	Helicobacter		Helicobacter sp.	10.1969	1.8782	1.6863	1.1138	0.265364	0.997336
Bacteria	Firmicutes	Negativicutes	Acidaminococcales	Acidaminococcaceae	Phascolarctobacterium		Phascolarctobacterium sp.	3.19066	-2.42571	1.86696	-1.29928	0.193847	0.997336
Bacteria	Proteobacteria	Gammaproteobacteria	Enterobacterales	Enterobacteriaceae			Enterobacteriaceae Family	2.52448	0.278533	1.98743	0.140147	0.888544	0.997336
Bacteria	Proteobacteria	Gammaproteobacteria	Burkholderiales	Comamonadaceae	Alicycliphilus		Alicycliphilus sp.	1.33385	0.209186	1.6241	0.128801	0.897515	0.997336
Bacteria	Proteobacteria	Gammaproteobacteria	Enterobacterales	Morganellaceae	Providencia		Providencia sp.	1.41766	-0.547868	2.54541	-0.215237	0.829582	0.997336
Bacteria	Firmicutes	Bacilli	Bacillales	Bacillaceae	Amphibacillus		Amphibacillus sp.	0.745496	-2.18696	3.25013	-0.672885	0.50102	0.997336
Bacteria	Proteobacteria	Alphaproteobacteria	Rhodobacterales	Rhodobacteraceae	Thalassobius		Thalassobius sp.	0.88402	1.2559	4.14888	0.302709	0.762112	0.997336
Bacteria	Myxococcota	Polyangia	Haliangiales	Haliangiaceae	Haliangium		Haliangium sp.	0.713724	3.05218	3.43263	0.889166	0.373914	0.997336
Bacteria	Proteobacteria	Alphaproteobacteria	Rickettsiales	Mitochondria			Mitochondria Family	23.9084	1.24067	0.895827	1.38495	0.166069	0.997336
Bacteria	Proteobacteria	Gammaproteobacteria	Enterobacterales	Pasteurellaceae	Conservatibacter		Conservatibacter sp.	1.40464	-0.806244	0.966763	-0.833962	0.404303	0.997336
Bacteria	Firmicutes	Clostridia	Oscillospirales	Ruminococcaceae	Subdoligranulum		Subdoligranulum sp.	1.71099	0.342043	1.55873	0.219437	0.82631	0.997336
Bacteria	Firmicutes	Clostridia	Lachnospirales	Lachnospiraceae	Stomatobaculum		Stomatobaculum sp.	12.7786	0.3057	0.910383	0.335793	0.737027	0.997336
Bacteria	Actinobacteriota	Actinobacteria	Bifidobacteriales	Bifidobacteriaceae	Bifidobacterium		Bifidobacterium sp.	14.3198	-1.53075	1.50097	-1.01984	0.307805	0.997336
Bacteria	Firmicutes	Clostridia	Lachnospirales	Lachnospiraceae			Lachnospiraceae Family	33.4327	0.988186	0.974996	1.01353	0.310808	0.997336
Bacteria	Firmicutes	Bacilli	Lactobacillales	Lactobacillaceae	Latilactobacillus		Latilactobacillus sp.	2.56475	-0.824862	2.61259	-0.315726	0.75221	0.997336
Bacteria	Firmicutes	Bacilli	Bacillales	Bacillaceae	Bacillus		Bacillus sp.	2.86994	1.93365	3.03527	0.63706	0.524086	0.997336
Bacteria	Firmicutes	Clostridia	Lachnospirales	Lachnospiraceae	Agathobacter		Agathobacter sp.	4.34978	-0.828811	1.62433	-0.510247	0.609878	0.997336
Bacteria	Firmicutes	Clostridia	Lachnospirales	Lachnospiraceae	Lachnospiraceae NC2004 group		Lachnospiraceae NC2004 group sp.	0.725008	-0.904387	1.64279	-0.550518	0.581964	0.997336
Bacteria	Bacteroidota	Bacteroidia	Bacteroidales	Rikenellaceae	Rikenellaceae RC9 gut group		Rikenellaceae RC9 gut group sp.	9.99463	1.01557	1.83646	0.553003	0.580262	0.997336
Bacteria	Bacteroidota	Bacteroidia	Bacteroidales	Tannerellaceae	Parabacteroides		Parabacteroides sp.	3.5657	0.269485	1.3862	0.194406	0.845858	0.997336
Bacteria	Proteobacteria	Gammaproteobacteria	Burkholderiales	Sutterellaceae	Sutterella		Sutterella sp.	7.68538	1.71408	1.54145	1.11199	0.266142	0.997336
Bacteria	Firmicutes	Bacilli	Bacillales	Planococcaceae	Psychrobacillus		Psychrobacillus sp.	5.59828	-2.97138	3.51876	-0.844438	0.398425	0.997336
Bacteria	Proteobacteria	Gammaproteobacteria	Enterobacterales				Enterobacterales Order	1.19071	1.07552	1.7207	0.625049	0.531939	0.997336
Bacteria	Firmicutes	Clostridia	Lachnospirales	Lachnospiraceae	[Eubacterium] eligens group		[Eubacterium] eligens group sp.	1.45967	0.320002	1.83694	0.174204	0.861705	0.997336
Bacteria	Firmicutes	Clostridia	Lachnospirales	Lachnospiraceae	Lachnospira		Lachnospira sp.	0.701594	-0.492863	2.53245	-0.194619	0.845691	0.997336
Bacteria	Bacteroidota	Bacteroidia	Bacteroidales	Prevotellaceae	Paraprevotella		Paraprevotella sp.	0.449308	1.95784	2.09059	0.9365	0.349016	0.997336
Bacteria	Firmicutes	Bacilli	Lactobacillales	P5D1-392			P5D1-392 Family	1.59117	-0.742929	1.42622	-0.520908	0.602431	0.997336
Bacteria	Proteobacteria	Gammaproteobacteria	Enterobacterales	Pasteurellaceae	Aggregatibacter		Aggregatibacter sp.	1.93937	-0.614026	1.37402	-0.446884	0.654959	0.997336
Bacteria	Proteobacteria	Gammaproteobacteria	Pseudomonadales	Marinobacteraceae	Marinobacter		Marinobacter sp.	0.447501	-0.894723	2.91245	-0.307207	0.758686	0.997336
Bacteria	Firmicutes	Clostridia	Oscillospirales	Oscillospiraceae			Oscillospiraceae Family	18.6711	0.788496	1.66555	0.473414	0.635918	0.997336
Bacteria	Actinobacteriota	Actinobacteria	Bifidobacteriales	Bifidobacteriaceae	Scardovia		Scardovia sp.	0.914249	-0.945723	1.56951	-0.602561	0.546801	0.997336
Bacteria	Firmicutes	Bacilli					Bacilli Class	1.00887	0.068996	1.20411	0.0573004	0.954306	0.997336
Bacteria	Firmicutes	Clostridia	Oscillospirales	Ruminococcaceae	[Eubacterium] siraeum group		[Eubacterium] siraeum group sp.	4.54626	2.43327	1.79961	1.35211	0.176339	0.997336
Bacteria	Actinobacteriota	Actinobacteria	Propionibacteriales	Propionibacteriaceae	Pseudopropionibacterium		Pseudopropionibacterium sp.	5.11166	0.109753	0.64924	0.169048	0.865759	0.997336
Bacteria	Firmicutes	Bacilli	Staphylococcales	Staphylococcaceae			Staphylococcaceae Family	6.68335	-2.52826	2.07588	-1.21792	0.223253	0.997336
Bacteria	Actinobacteriota	Actinobacteria	Micrococcales	Micrococcaceae	Kocuria		Kocuria sp.	5.09781	-0.802375	2.60455	-0.308067	0.758032	0.997336
Bacteria	Firmicutes	Clostridia	Lachnospirales	Lachnospiraceae	Fusicatenibacter		Fusicatenibacter sp.	0.764452	-1.26786	2.41656	-0.524657	0.599822	0.997336
Bacteria	Actinobacteriota	Coriobacteriia	Coriobacteriales	Atopobiaceae	Coriobacteriaceae UCG-002		Coriobacteriaceae UCG-002 sp.	1.83546	-2.70949	2.88898	-0.937871	0.348311	0.997336
Bacteria	Actinobacteriota	Coriobacteriia	Coriobacteriales	Eggerthellaceae	Enterorhabdus		Enterorhabdus sp.	9.83944	0.770508	1.72237	0.447354	0.65462	0.997336
Bacteria	Bacteroidota	Bacteroidia	Bacteroidales	Prevotellaceae	Prevotellaceae UCG-001		Prevotellaceae UCG-001 sp.	3.00818	-1.22233	2.16472	-0.564659	0.572306	0.997336
Bacteria	Patescibacteria	Gracilibacteria	JGI 0000069-P22				JGI 0000069-P22 Order	2.4683	-1.87441	1.69263	-1.10739	0.268125	0.997336
Bacteria	Firmicutes	Bacilli	Erysipelotrichales	Erysipelotrichaceae	Dubosiella		Dubosiella sp.	11.6729	1.79921	1.25621	1.43225	0.152073	0.997336
Bacteria	Actinobacteriota	Actinobacteria	Corynebacteriales	Nocardiaceae	Rhodococcus		Rhodococcus sp.	0.322901	-0.819326	3.89176	-0.210528	0.833255	0.997336
Bacteria	Firmicutes	Bacilli	Bacillales	Planococcaceae	Solibacillus		Solibacillus sp.	2.74697	-2.6472	3.24419	-0.815983	0.41451	0.997336
Bacteria	Firmicutes	Clostridia	Oscillospirales	Oscillospiraceae	Colidextribacter		Colidextribacter sp.	10.828	1.32521	1.73619	0.76329	0.44529	0.997336
Bacteria	Firmicutes	Clostridia	Peptostreptococcales-Tissierellales	Peptostreptococcaceae	Peptostreptococcus		Peptostreptococcus sp.	1.89662	-0.0100225	0.844219	-0.011872	0.990528	0.997336
Bacteria	Fusobacteriota	Fusobacteriia	Fusobacteriales	Fusobacteriaceae	Cetobacterium		Cetobacterium sp.	3.49896	-1.46593	1.38806	-1.0561	0.290921	0.997336
Bacteria	Firmicutes	Clostridia	Oscillospirales	Oscillospiraceae	Oscillibacter		Oscillibacter sp.	4.3111	0.782269	1.41819	0.551597	0.581224	0.997336
Bacteria	Nitrospirota	Nitrospiria	Nitrospirales	Nitrospiraceae	Nitrospira		Nitrospira sp.	4.65505	3.10318	2.52853	1.22727	0.219722	0.997336
Bacteria	Proteobacteria	Gammaproteobacteria	Burkholderiales	Neisseriaceae	Simonsiella		Simonsiella sp.	0.677686	0.871555	2.54326	0.342692	0.73183	0.997336
Bacteria	Proteobacteria	Gammaproteobacteria	Enterobacterales	Shewanellaceae	Shewanella		Shewanella sp.	0.279871	0.46269	3.44322	0.134377	0.893104	0.997336
Bacteria	Proteobacteria	Gammaproteobacteria	Burkholderiales	Comamonadaceae	Comamonas		Comamonas sp.	2.66665	-1.66621	1.17781	-1.41468	0.157163	0.997336
Bacteria	Firmicutes	Clostridia	Oscillospirales	Oscillospiraceae	Intestinimonas		Intestinimonas sp.	5.39149	1.30294	2.32595	0.560177	0.575359	0.997336
Bacteria	Firmicutes	Negativicutes	Veillonellales-Selenomonadales	Veillonellaceae	Dialister		Dialister sp.	1.56837	1.19684	1.15565	1.03565	0.300366	0.997336
Bacteria	Firmicutes	Clostridia	Lachnospirales	Lachnospiraceae	Lachnoclostridium		Lachnoclostridium sp.	7.22369	0.864455	1.3689	0.631497	0.527716	0.997336
Bacteria	Firmicutes	Bacilli	Lactobacillales	Lactobacillaceae	Schleiferilactobacillus		Schleiferilactobacillus sp.	0.634726	1.91522	2.88621	0.663577	0.506961	0.997336
Bacteria	Firmicutes	Clostridia	Peptococcales	Peptococcaceae	Peptococcus		Peptococcus sp.	3.26774	-0.851619	1.43325	-0.594185	0.552388	0.997336
Bacteria	Proteobacteria	Alphaproteobacteria	Rhodobacterales	Rhodobacteraceae			Rhodobacteraceae Family	0.0808997	0.086414	3.10005	0.0278751	0.977762	0.997336
Bacteria	Proteobacteria	Gammaproteobacteria	Enterobacterales	Enterobacteriaceae	Shimwellia		Shimwellia sp.	1.28343	1.41171	2.04939	0.688846	0.49092	0.997336
Bacteria	Firmicutes	Clostridia	Peptostreptococcales-Tissierellales	Sedimentibacteraceae	Sedimentibacter		Sedimentibacter sp.	1.34363	-0.580445	2.16942	-0.267558	0.78904	0.997336
Bacteria	Firmicutes	Bacilli	Lactobacillales	Carnobacteriaceae	Trichococcus		Trichococcus sp.	1.25525	-0.0907438	2.19213	-0.0413953	0.966981	0.997336
Bacteria	Firmicutes	Bacilli	Lactobacillales				Lactobacillales Order	8.93316	-0.192021	0.857064	-0.224045	0.822722	0.997336
Bacteria	Firmicutes	Clostridia	Peptostreptococcales-Tissierellales	Anaerovoracaceae	[Eubacterium] brachy group		[Eubacterium] brachy group sp.	0.505236	-1.01971	2.25199	-0.452806	0.650688	0.997336
Bacteria	Actinobacteriota	Actinobacteria	Micrococcales	Micrococcaceae	Micrococcus		Micrococcus sp.	1.95051	0.60227	2.37173	0.253937	0.799545	0.997336
Bacteria	Firmicutes	Clostridia	Lachnospirales	Lachnospiraceae	Mobilitalea		Mobilitalea sp.	2.37515	-0.262446	1.50474	-0.174413	0.861541	0.997336
Bacteria	Firmicutes	Bacilli	Lactobacillales	Lactobacillaceae	Weissella		Weissella sp.	0.183671	1.16082	3.82386	0.303572	0.761454	0.997336
Bacteria	Firmicutes	Clostridia	Lachnospirales	Lachnospiraceae	[Eubacterium] xylanophilum group		[Eubacterium] xylanophilum group sp.	3.53961	0.291508	1.73973	0.16756	0.86693	0.997336
Bacteria	Bacteroidota	Bacteroidia	Bacteroidales	Rikenellaceae	Bact-08		Bact-08 sp.	0.415527	1.60735	2.22442	0.722595	0.469929	0.997336
Bacteria	Bacteroidota	Bacteroidia	Bacteroidales	Marinifilaceae	Odoribacter		Odoribacter sp.	4.64974	-0.014672	1.9548	-0.00750564	0.994011	0.997336
Bacteria	Bacteroidota	Bacteroidia	Flavobacteriales	Flavobacteriaceae			Flavobacteriaceae Family	0.38979	0.0699545	2.62465	0.0266529	0.978737	0.997336
Bacteria	Firmicutes	Bacilli	Lactobacillales	Carnobacteriaceae	Atopostipes		Atopostipes sp.	1.03687	-0.581928	2.41691	-0.240774	0.80973	0.997336
Bacteria	Actinobacteriota	Coriobacteriia	Coriobacteriales	Atopobiaceae	Olsenella		Olsenella sp.	0.584863	2.24648	2.66161	0.84403	0.398653	0.997336
Bacteria	Firmicutes	Negativicutes	Acidaminococcales	Acidaminococcaceae			Acidaminococcaceae Family	0.236084	0.428019	3.82675	0.111849	0.910943	0.997336
Bacteria	Firmicutes	Bacilli	Mycoplasmatales	Mycoplasmataceae	Mycoplasma		Mycoplasma sp.	0.921517	0.0607297	1.4387	0.0422116	0.96633	0.997336
Bacteria	Firmicutes	Bacilli	Acholeplasmatales	Acholeplasmataceae	Acholeplasma		Acholeplasma sp.	0.509707	1.99207	2.31154	0.861792	0.388802	0.997336
Bacteria	Firmicutes	Bacilli	Lactobacillales	Enterococcaceae	Enterococcus		Enterococcus sp.	1.98904	-2.36318	2.52699	-0.935175	0.349698	0.997336
Bacteria	Firmicutes	Clostridia	Oscillospirales	Ruminococcaceae	Caproiciproducens		Caproiciproducens sp.	0.670703	0.602656	1.69649	0.355238	0.722412	0.997336
Bacteria	Firmicutes	Negativicutes	Veillonellales-Selenomonadales	Veillonellaceae	Megasphaera		Megasphaera sp.	2.36905	1.28744	1.09096	1.1801	0.237961	0.997336
Bacteria	Proteobacteria	Gammaproteobacteria	Burkholderiales	Comamonadaceae	Ottowia		Ottowia sp.	0.257188	-0.138277	3.3862	-0.0408354	0.967427	0.997336
Bacteria	Firmicutes	Bacilli	Brevibacillales	Brevibacillaceae	Brevibacillus		Brevibacillus sp.	0.1841	0.481138	3.90314	0.12327	0.901894	0.997336
Bacteria	Campylobacterota	Campylobacteria	Campylobacterales	Sulfurimonadaceae	Sulfuricurvum		Sulfuricurvum sp.	0.0862166	0.320227	4.01772	0.0797037	0.936473	0.997336
Bacteria	Firmicutes	Clostridia	Lachnospirales	Lachnospiraceae	Cellulosilyticum		Cellulosilyticum sp.	0.410401	1.15721	2.67325	0.432888	0.665096	0.997336
Bacteria	Proteobacteria	Alphaproteobacteria	Rhodobacterales	Rhodobacteraceae	Paracoccus		Paracoccus sp.	0.571951	-0.0911371	2.9032	-0.031392	0.974957	0.997336
Bacteria	Bacteroidota	Bacteroidia	Bacteroidales	Tannerellaceae	Macellibacteroides		Macellibacteroides sp.	0.964661	-0.547483	1.53925	-0.355682	0.722079	0.997336
Bacteria	Firmicutes	Bacilli	Lactobacillales	Lactobacillaceae	Fructobacillus		Fructobacillus sp.	0.237715	0.159425	3.10021	0.051424	0.958988	0.997336
Bacteria	Firmicutes	Clostridia	Peptostreptococcales-Tissierellales	Anaerovoracaceae	[Eubacterium] nodatum group		[Eubacterium] nodatum group sp.	1.41181	1.03648	1.0114	1.02479	0.305461	0.997336
Bacteria	Actinobacteriota	Actinobacteria	Bifidobacteriales	Bifidobacteriaceae			Bifidobacteriaceae Family	0.427805	1.14769	2.24152	0.512014	0.608641	0.997336
Bacteria	Firmicutes	Clostridia	Lachnospirales	Lachnospiraceae	Lachnospiraceae UCG-004		Lachnospiraceae UCG-004 sp.	1.55683	0.332193	2.61994	0.126794	0.899103	0.997336
Bacteria	Chloroflexi	Anaerolineae	Anaerolineales	Anaerolineaceae			Anaerolineaceae Family	0.479917	1.3573	2.01214	0.674554	0.499959	0.997336
Bacteria	Firmicutes	Clostridia	Lachnospirales	Lachnospiraceae	Blautia		Blautia sp.	1.43881	1.55112	2.16751	0.715624	0.474223	0.997336
Bacteria	Firmicutes	Clostridia	Clostridiales	Clostridiaceae	Clostridium sensu stricto 12		Clostridium sensu stricto 12 sp.	0.5218	1.13562	1.53083	0.741832	0.458189	0.997336
Bacteria	Firmicutes	Clostridia	Lachnospirales	Lachnospiraceae	[Eubacterium] ruminantium group		[Eubacterium] ruminantium group sp.	0.465757	-0.283402	3.40019	-0.0833489	0.933574	0.997336
Bacteria	Firmicutes	Bacilli	Lactobacillales	Carnobacteriaceae	Desemzia		Desemzia sp.	1.4736	-2.47765	2.86627	-0.864417	0.387359	0.997336
Bacteria	Patescibacteria	Saccharimonadia	Saccharimonadales	Saccharimonadaceae	TM7a		TM7a sp.	0.214175	1.38865	3.49334	0.397515	0.690988	0.997336
Bacteria	Firmicutes	Clostridia	Oscillospirales	Ethanoligenenaceae	Incertae Sedis		Ethanoligenenaceae Family	0.275759	0.841501	3.12565	0.269225	0.787757	0.997336
Bacteria	Proteobacteria	Gammaproteobacteria	Xanthomonadales	Xanthomonadaceae	Xanthomonas		Xanthomonas sp.	0.497598	0.873763	2.85557	0.305985	0.759616	0.997336
Bacteria	Actinobacteriota	Actinobacteria	Micrococcales	Micrococcaceae	Neomicrococcus		Neomicrococcus sp.	0.228829	-0.157982	2.80191	-0.0563836	0.955036	0.997336
Bacteria	Proteobacteria	Gammaproteobacteria	Burkholderiales	Comamonadaceae	Aquincola		Aquincola sp.	0.250006	-0.64312	2.1812	-0.294846	0.768111	0.997336
Bacteria	Proteobacteria	Gammaproteobacteria	Burkholderiales	Neisseriaceae	Alysiella		Alysiella sp.	0.618218	0.415396	3.41402	0.121673	0.903158	0.997336
Bacteria	Firmicutes	Clostridia	Clostridia vadinBB60 group				Clostridia vadinBB60 group Order	5.87642	0.762872	1.63975	0.465237	0.641762	0.997336
Bacteria	Patescibacteria	Saccharimonadia	Saccharimonadales	Saccharimonadaceae	Candidatus Saccharimonas		Candidatus Saccharimonas sp.	3.35543	0.700478	1.17025	0.598569	0.54946	0.997336
Bacteria	Firmicutes	Clostridia	Oscillospirales	Ruminococcaceae	Negativibacillus		Negativibacillus sp.	0.890763	1.16636	2.40724	0.484521	0.628016	0.997336
Bacteria	Desulfobacterota	Desulfovibrionia	Desulfovibrionales	Desulfovibrionaceae	Bilophila		Bilophila sp.	1.29208	0.917812	2.83474	0.323772	0.74611	0.997336
Bacteria	Firmicutes	Clostridia	Oscillospirales	Ruminococcaceae	Incertae Sedis		Ruminococcaceae Family_1	2.13553	0.68968	1.82067	0.378806	0.704832	0.997336
Bacteria	Firmicutes	Clostridia	Lachnospirales	Lachnospiraceae	GCA-900066575		GCA-900066575 sp.	2.57675	0.721927	2.16757	0.333058	0.739091	0.997336
Bacteria	Proteobacteria	Gammaproteobacteria	Burkholderiales	Neisseriaceae	Conchiformibius		Conchiformibius sp.	0.285483	0.410388	3.19276	0.128537	0.897724	0.997336
Bacteria	Patescibacteria	Gracilibacteria					Gracilibacteria Class	0.253564	-0.894849	3.91488	-0.228577	0.819198	0.997336
Bacteria	Firmicutes	Negativicutes	Veillonellales-Selenomonadales	Selenomonadaceae	Centipeda		Centipeda sp.	1.83771	-1.67494	1.48948	-1.12451	0.260796	0.997336
Bacteria	Actinobacteriota	Actinobacteria	Corynebacteriales	Corynebacteriaceae	Lawsonella		Lawsonella sp.	0.238436	-0.0499174	2.55561	-0.0195325	0.984416	0.997336
Bacteria	Proteobacteria	Gammaproteobacteria	Enterobacterales	Enterobacteriaceae	Klebsiella		Klebsiella sp.	0.112994	-0.158207	4.1508	-0.0381148	0.969596	0.997336
Bacteria	Firmicutes	Clostridia	Oscillospirales	Ruminococcaceae	Ruminococcus		Ruminococcus sp.	3.44901	-0.413379	1.77547	-0.232828	0.815895	0.997336
Bacteria	Firmicutes	Clostridia	Oscillospirales	Butyricicoccaceae	UCG-009		UCG-009 sp.	0.788001	0.473745	2.5615	0.184948	0.85327	0.997336
Bacteria	Firmicutes	Clostridia	Lachnospirales	Lachnospiraceae	Tuzzerella		Tuzzerella sp.	0.973916	1.89007	2.01437	0.938294	0.348093	0.997336
Bacteria	Actinobacteriota	Coriobacteriia	Coriobacteriales	Eggerthellaceae	Gordonibacter		Gordonibacter sp.	0.933897	-0.221109	2.79495	-0.0791101	0.936945	0.997336
Bacteria	Firmicutes	Clostridia	Oscillospirales	Oscillospiraceae	UCG-003		UCG-003 sp.	0.795614	1.30839	3.57	0.366494	0.713996	0.997336
Bacteria	Proteobacteria	Alphaproteobacteria	Rhodospirillales				Rhodospirillales Order	0.616113	0.861342	1.77197	0.486093	0.626901	0.997336
Bacteria	Firmicutes	Bacilli	Staphylococcales	Staphylococcaceae	Jeotgalicoccus		Jeotgalicoccus sp.	0.982073	-2.30005	2.78645	-0.825443	0.40912	0.997336
Bacteria	Firmicutes	Bacilli	RF39				RF39 Order	2.48509	-1.17772	1.31708	-0.894184	0.371224	0.997336
Bacteria	Proteobacteria	Gammaproteobacteria	Burkholderiales				Burkholderiales Order	0.818974	1.82117	1.53058	1.18986	0.234103	0.997336
Bacteria	Proteobacteria	Gammaproteobacteria	Enterobacterales	Enterobacteriaceae	Aquamonas		Aquamonas sp.	0.182383	1.37392	3.09341	0.444145	0.656938	0.997336
Bacteria	Firmicutes	Clostridia	Lachnospirales	Lachnospiraceae	[Eubacterium] ventriosum group		[Eubacterium] ventriosum group sp.	0.49971	-0.685227	2.1432	-0.319721	0.74918	0.997336
Bacteria	Firmicutes	Clostridia	Lachnospirales	Lachnospiraceae	Lachnospiraceae FCS020 group		Lachnospiraceae FCS020 group sp.	0.474755	1.26479	3.85625	0.327985	0.742923	0.997336
Bacteria	Firmicutes	Bacilli	Bacillales				Bacillales Order	0.823629	-0.834135	2.29749	-0.363064	0.716557	0.997336
Bacteria	Actinobacteriota	Coriobacteriia	Coriobacteriales	Coriobacteriaceae	Collinsella		Collinsella sp.	0.586404	0.857063	3.00718	0.285006	0.77564	0.997336
Bacteria	Cyanobacteria	Vampirivibrionia	Gastranaerophilales				Gastranaerophilales Order	0.688985	0.505485	1.92721	0.262289	0.793099	0.997336
Bacteria	Firmicutes	Clostridia	Peptococcales	Peptococcaceae			Peptococcaceae Family	1.4004	1.04931	1.82924	0.573629	0.566219	0.997336
Bacteria	Proteobacteria	Gammaproteobacteria	Burkholderiales	Burkholderiaceae	Ralstonia		Ralstonia sp.	0.685962	2.78022	3.2121	0.865546	0.386739	0.997336
Bacteria	Firmicutes	Bacilli	Lactobacillales	Lactobacillaceae			Lactobacillaceae Family	1.7191	0.865958	0.715489	1.2103	0.226163	0.997336
Bacteria	Proteobacteria	Gammaproteobacteria	Enterobacterales	Succinivibrionaceae	Anaerobiospirillum		Anaerobiospirillum sp.	0.383093	1.90806	2.16966	0.879431	0.379168	0.997336
Bacteria	Firmicutes	Clostridia	Oscillospirales	Oscillospiraceae	UCG-002		UCG-002 sp.	0.716414	3.4956	3.16873	1.10315	0.26996	0.997336
Bacteria	Firmicutes	Clostridia	Lachnospirales	Lachnospiraceae	Shuttleworthia		Shuttleworthia sp.	0.182372	0.925822	2.58502	0.35815	0.720231	0.997336
Bacteria	Firmicutes	Clostridia	Lachnospirales	Lachnospiraceae	Dorea		Dorea sp.	0.590486	0.232851	2.71872	0.0856472	0.931747	0.997336
Bacteria	Bacteroidota	Bacteroidia	Bacteroidales	Prevotellaceae			Prevotellaceae Family	0.161212	-0.694326	3.50393	-0.198157	0.842923	0.997336
Bacteria	Firmicutes	Negativicutes	Veillonellales-Selenomonadales	Veillonellaceae			Veillonellaceae Family	0.41122	2.13224	2.24539	0.949608	0.342311	0.997336
Bacteria	Firmicutes	Clostridia	Oscillospirales	Ruminococcaceae	UBA1819		UBA1819 sp.	0.618548	0.952979	2.67444	0.356328	0.721595	0.997336
Bacteria	Proteobacteria	Gammaproteobacteria	Enterobacterales	Enterobacteriaceae	Enterobacter		Enterobacter sp.	0.343383	-0.242131	2.06756	-0.11711	0.906773	0.997336
Bacteria	Firmicutes	Clostridia	Oscillospirales	Oscillospiraceae	NK4A214 group		NK4A214 group sp.	0.558908	-0.547766	2.05708	-0.266283	0.790021	0.997336
Bacteria	Proteobacteria	Alphaproteobacteria	Rhizobiales	Rhizobiaceae	Allorhizobium-Neorhizobium-Pararhizobium-Rhizobium		Allorhizobium-Neorhizobium-Pararhizobium-Rhizobium sp.	0.312539	-1.82973	2.02467	-0.903715	0.366147	0.997336
Bacteria	Bacteroidota	Bacteroidia	Bacteroidales	Rikenellaceae	Rikenella		Rikenella sp.	0.894966	-1.14065	1.67499	-0.68099	0.495878	0.997336
Bacteria	Firmicutes	Bacilli	Erysipelotrichales	Erysipelatoclostridiaceae			Erysipelatoclostridiaceae Family	0.0942222	0.194894	3.97771	0.0489964	0.960922	0.997336
Bacteria	Firmicutes	Clostridia	Clostridiales	Clostridiaceae	Candidatus Arthromitus		Candidatus Arthromitus sp.	0.368786	-0.691239	2.81605	-0.245464	0.806097	0.997336
Bacteria	Firmicutes	Clostridia	Lachnospirales	Lachnospiraceae	A2		A2 sp.	1.22476	1.642	1.93901	0.846828	0.397091	0.997336
Bacteria	Firmicutes	Clostridia	Lachnospirales	Lachnospiraceae	Lachnospiraceae UCG-001		Lachnospiraceae UCG-001 sp.	1.82361	1.09809	2.29554	0.478356	0.632397	0.997336
Bacteria	Proteobacteria	Alphaproteobacteria	Rhizobiales	Rhizobiaceae	Ochrobactrum		Ochrobactrum sp.	0.18383	0.929735	3.84325	0.241913	0.808847	0.997336
Bacteria	Bacteroidota	Bacteroidia	Bacteroidales	Porphyromonadaceae			Porphyromonadaceae Family	0.709795	1.29073	2.89474	0.445889	0.655678	0.997336
Bacteria	Actinobacteriota	Coriobacteriia	Coriobacteriales	Eggerthellaceae	Cryptobacterium		Cryptobacterium sp.	0.249287	0.210456	2.36333	0.0890508	0.929042	0.997336
Bacteria	Firmicutes	Clostridia	Oscillospirales	UCG-010			UCG-010 Family	1.12139	-1.10439	1.63284	-0.676362	0.498811	0.997336
Bacteria	Firmicutes	Clostridia	Lachnospirales	Lachnospiraceae	Coprococcus		Coprococcus sp.	0.358159	-0.283481	3.83459	-0.0739271	0.941068	0.997336
Bacteria	Actinobacteriota	Actinobacteria					Actinobacteria Class	0.687833	-0.195636	1.17205	-0.166917	0.867435	0.997336
Bacteria	Firmicutes	Clostridia	Lachnospirales	Lachnospiraceae	Butyrivibrio		Butyrivibrio sp.	0.239808	-0.669801	3.10668	-0.215601	0.829299	0.997336
Bacteria	Proteobacteria	Alphaproteobacteria	Rickettsiales				Rickettsiales Order	0.257716	0.842198	3.04702	0.2764	0.782241	0.997336
Bacteria	Firmicutes	Negativicutes	Veillonellales-Selenomonadales	Selenomonadaceae	Megamonas		Megamonas sp.	0.332483	1.2312	2.89112	0.425856	0.670213	0.997336
Bacteria	Firmicutes	Bacilli	Acholeplasmatales	Acholeplasmataceae	Anaeroplasma		Anaeroplasma sp.	0.221971	-0.456513	2.98588	-0.152891	0.878484	0.997336
Bacteria	Firmicutes	Bacilli	Lactobacillales	Aerococcaceae	Facklamia		Facklamia sp.	0.411214	-1.21676	3.41333	-0.356472	0.721487	0.997336
Bacteria	Proteobacteria	Alphaproteobacteria	Micavibrionales	Micavibrionaceae			Micavibrionaceae Family	0.35231	2.11988	3.45661	0.613284	0.539689	0.997336
Bacteria	Firmicutes	Clostridia	Peptostreptococcales-Tissierellales	Anaerovoracaceae	Mogibacterium		Mogibacterium sp.	0.180713	0.284763	3.46565	0.0821673	0.934514	0.997336
Bacteria	Proteobacteria	Gammaproteobacteria	Gammaproteobacteria Incertae Sedis	Unknown Family			Unknown Family Family	0.33469	1.07554	3.89599	0.276063	0.7825	0.997336
Bacteria	Proteobacteria	Gammaproteobacteria	Enterobacterales	Pasteurellaceae			Pasteurellaceae Family	0.832718	0.16446	1.11536	0.14745	0.882777	0.997336
Bacteria	Proteobacteria	Alphaproteobacteria	Rhodospirillales	Rhodospirillaceae	Novispirillum		Novispirillum sp.	0.176901	-0.216599	3.46502	-0.0625101	0.950157	0.997336
Bacteria	Firmicutes	Bacilli	Erysipelotrichales	Erysipelatoclostridiaceae	Erysipelatoclostridium		Erysipelatoclostridium sp.	0.414292	1.81264	2.39069	0.758208	0.448327	0.997336
Bacteria	Actinobacteriota	Actinobacteria	Micrococcales	Micrococcaceae			Micrococcaceae Family	0.218762	0.531332	2.1206	0.250558	0.802156	0.997336
Bacteria	Firmicutes	Clostridia	Christensenellales	Christensenellaceae			Christensenellaceae Family	0.209496	0.159448	2.47555	0.0644089	0.948645	0.997336
Bacteria	Proteobacteria						Proteobacteria Phylum	0.694238	1.0705	1.70901	0.626385	0.531063	0.997336
Bacteria	Firmicutes	Clostridia	Lachnospirales	Lachnospiraceae	Marvinbryantia		Marvinbryantia sp.	0.44412	0.384148	3.36214	0.114257	0.909034	0.997336
Bacteria	Bacteroidota	Bacteroidia	Bacteroidales	Dysgonomonadaceae	Proteiniphilum		Proteiniphilum sp.	0.398068	0.33712	2.81025	0.119961	0.904514	0.997336
Bacteria	Firmicutes	Clostridia	Peptostreptococcales-Tissierellales	Anaerovoracaceae	Family XIII UCG-001		Family XIII UCG-001 sp.	0.299491	-0.575956	2.74169	-0.210074	0.83361	0.997336
Bacteria	Firmicutes	Clostridia	Lachnospirales	Lachnospiraceae	ASF356		ASF356 sp.	0.167616	0.0713453	3.89612	0.0183119	0.98539	0.997336
Bacteria	Firmicutes	Clostridia	Oscillospirales	Ruminococcaceae	Anaerotruncus		Anaerotruncus sp.	0.53665	1.43645	2.23003	0.644139	0.519485	0.997336
Bacteria	Firmicutes	Clostridia	Monoglobales	Monoglobaceae	Monoglobus		Monoglobus sp.	0.387781	-0.688981	2.54488	-0.270732	0.786597	0.997336
Bacteria	Firmicutes	Clostridia	Lachnospirales	Lachnospiraceae	[Ruminococcus] torques group		[Ruminococcus] torques group sp.	0.355005	1.25178	3.16601	0.39538	0.692563	0.997336
Bacteria	Actinobacteriota	Actinobacteria	Micrococcales				Micrococcales Order	1.11646	1.07376	0.943292	1.13831	0.254992	0.997336
Bacteria	Firmicutes	Bacilli	Bacillales	Sporolactobacillaceae	Sporolactobacillus		Sporolactobacillus sp.	0.224084	0.462668	3.39914	0.136113	0.891732	0.997336
Bacteria	Bacteroidota	Bacteroidia	Bacteroidales	Muribaculaceae	Muribaculum		Muribaculum sp.	0.56232	-1.10044	2.84414	-0.386914	0.69882	0.997336
Bacteria	Firmicutes						Firmicutes Phylum	0.535624	0.735598	1.80359	0.407851	0.683383	0.997336
Bacteria	Firmicutes	Bacilli	Lactobacillales	Streptococcaceae			Streptococcaceae Family	0.377031	0.0594285	1.96646	0.030221	0.975891	0.997336
Bacteria	Firmicutes	Clostridia	Oscillospirales	Oscillospiraceae	UCG-005		UCG-005 sp.	0.423209	2.01052	3.09792	0.648991	0.516344	0.997336
Bacteria	Actinobacteriota	Coriobacteriia	Coriobacteriales	Eggerthellaceae	Parvibacter		Parvibacter sp.	0.231879	-1.15703	3.37276	-0.343052	0.731559	0.997336
Bacteria	Firmicutes	Clostridia	Oscillospirales	[Eubacterium] coprostanoligenes group			[Eubacterium] coprostanoligenes group Family	0.379259	-0.869926	2.60857	-0.333488	0.738766	0.997336
Bacteria	Firmicutes	Clostridia	Peptostreptococcales-Tissierellales	Peptostreptococcaceae			Peptostreptococcaceae Family	0.148674	0.384166	3.43067	0.11198	0.910839	0.997336
Bacteria	Firmicutes	Bacilli	Erysipelotrichales	Erysipelotrichaceae			Erysipelotrichaceae Family	0.407581	-1.5576	1.95959	-0.79486	0.426695	0.997336
Bacteria	Bacteroidota	Bacteroidia					Bacteroidia Class	0.33057	1.27455	2.05537	0.620107	0.535188	0.997336
Bacteria	Firmicutes	Clostridia	Peptostreptococcales-Tissierellales	Anaerovoracaceae	Family XIII AD3011 group		Family XIII AD3011 group sp.	0.143487	0.286544	3.04459	0.0941159	0.925017	0.997336
Bacteria	Firmicutes	Clostridia	Christensenellales	Christensenellaceae	Christensenellaceae R-7 group		Christensenellaceae R-7 group sp.	0.309792	0.0341277	3.12487	0.0109213	0.991286	0.997336
Bacteria	Proteobacteria	Gammaproteobacteria	Methylococcales	Methylomonadaceae	Milano-WF1B-42		Milano-WF1B-42 sp.	0.365332	1.71732	3.44075	0.499113	0.6177	0.997336
Bacteria	Firmicutes	Clostridia	Lachnospirales	Lachnospiraceae	[Eubacterium] oxidoreducens group		[Eubacterium] oxidoreducens group sp.	0.616887	-0.645523	1.87441	-0.344388	0.730555	0.997336
Bacteria	Firmicutes	Clostridia					Clostridia Class	0.389487	0.047002	1.88994	0.0248696	0.980159	0.997336
Bacteria	Firmicutes	Bacilli	Bacillales	Bacillaceae			Bacillaceae Family	0.181724	-0.252734	3.01882	-0.0837193	0.93328	0.997336
Bacteria	Fusobacteriota	Fusobacteriia	Fusobacteriales	Fusobacteriaceae			Fusobacteriaceae Family	0.347289	0.965916	1.62121	0.595799	0.55131	0.997336
Bacteria	Campylobacterota	Campylobacteria	Campylobacterales	Helicobacteraceae			Helicobacteraceae Family	0.124419	-0.250794	3.4104	-0.0735379	0.941378	0.997336
Bacteria	Proteobacteria	Gammaproteobacteria	Pseudomonadales				Pseudomonadales Order	0.11867	0.588033	3.44367	0.170758	0.864414	0.997336
Bacteria	Actinobacteriota	Coriobacteriia	Coriobacteriales	Eggerthellaceae			Eggerthellaceae Family	0.157613	0.384065	3.01609	0.127339	0.898672	0.997336
Bacteria	Proteobacteria	Gammaproteobacteria	Enterobacterales	Yersiniaceae	Rahnella		Rahnella sp.	0.0769539	0.133508	3.51901	0.037939	0.969736	0.997336
Bacteria	Actinobacteriota	Actinobacteria	Corynebacteriales				Corynebacteriales Order	0.0992829	0.0081702	3.09906	0.00263634	0.997897	0.997897

## Sheet: Pre; Caphosol vs NaCl
Kingdom	Phylum	Class	Order	Family	Genus	Species	Print	baseMean	log2FoldChange	lfcSE	stat	pvalue	padj
Bacteria	Proteobacteria	Gammaproteobacteria	Burkholderiales	Alcaligenaceae	Castellaniella		Castellaniella sp.	96.1228	4.06967	1.05124	3.87129	0.000108263	0.00584619
Bacteria	Proteobacteria	Gammaproteobacteria	Cardiobacteriales	Cardiobacteriaceae	Cardiobacterium		Cardiobacterium sp.	60.4749	-2.19507	0.566708	-3.87337	0.000107339	0.00584619
Bacteria	Firmicutes	Bacilli	Staphylococcales	Gemellaceae	Gemella		Gemella sp.	7114.03	-1.13566	0.353996	-3.2081	0.00133615	0.036076
Bacteria	Bacteroidota	Bacteroidia	Flavobacteriales	Weeksellaceae	Bergeyella		Bergeyella sp.	244.312	1.93701	0.590602	3.27973	0.00103907	0.036076
Bacteria	Proteobacteria	Alphaproteobacteria	Rhizobiales	Beijerinckiaceae	Methylobacterium-Methylorubrum		Methylobacterium-Methylorubrum sp.	48.8603	2.56577	0.847881	3.02609	0.00247736	0.0535111
Bacteria	Deferribacterota	Deferribacteres	Deferribacterales	Deferribacteraceae	Mucispirillum		Mucispirillum sp.	4.70086	-5.65377	2.02284	-2.79497	0.00519044	0.093428
Bacteria	Firmicutes	Bacilli	Lactobacillales	Carnobacteriaceae	Granulicatella		Granulicatella sp.	1625.3	-0.879997	0.335705	-2.62134	0.0087585	0.0997544
Bacteria	Firmicutes	Bacilli	Lactobacillales	Streptococcaceae	Lactococcus		Lactococcus sp.	23.9621	3.7229	1.40077	2.65776	0.00786623	0.0997544
Bacteria	Proteobacteria	Gammaproteobacteria	Pseudomonadales	Moraxellaceae	Enhydrobacter		Enhydrobacter sp.	34.8563	3.04208	1.18717	2.56247	0.010393	0.0997544
Bacteria	Proteobacteria	Gammaproteobacteria	Pseudomonadales	Moraxellaceae	Moraxella		Moraxella sp.	25.4278	3.93033	1.46239	2.68761	0.00719654	0.0997544
Bacteria	Firmicutes	Clostridia	Lachnospirales	Lachnospiraceae	Oribacterium		Oribacterium sp.	25.2043	1.52475	0.593431	2.56938	0.0101881	0.0997544
Bacteria	Firmicutes	Clostridia	Lachnospirales	Lachnospiraceae	Roseburia		Roseburia sp.	5.52087	-3.78552	1.49034	-2.54004	0.0110838	0.0997544
Bacteria	Fusobacteriota	Fusobacteriia	Fusobacteriales	Leptotrichiaceae	Leptotrichia		Leptotrichia sp.	355.676	-1.1877	0.473111	-2.51041	0.0120593	0.100185
Bacteria	Bacteroidota	Bacteroidia	Bacteroidales	Porphyromonadaceae	Porphyromonas		Porphyromonas sp.	1289.79	-1.01931	0.428602	-2.37821	0.0173968	0.125257
Bacteria	Patescibacteria	Saccharimonadia	Saccharimonadales				Saccharimonadales Order	52.1817	-2.16812	0.903355	-2.40008	0.0163915	0.125257
Bacteria	Proteobacteria	Gammaproteobacteria	Burkholderiales	Burkholderiaceae	Lautropia		Lautropia sp.	573.286	-1.12382	0.491876	-2.28476	0.022327	0.133345
Bacteria	Cyanobacteria	Cyanobacteriia	Chloroplast				Chloroplast Order	13.198	2.27448	1.0027	2.26835	0.0233079	0.133345
Bacteria	Desulfobacterota	Desulfovibrionia	Desulfovibrionales	Desulfovibrionaceae	Desulfovibrio		Desulfovibrio sp.	19.5818	-3.53526	1.55176	-2.27823	0.0227127	0.133345
Bacteria	Campylobacterota	Campylobacteria	Campylobacterales	Helicobacteraceae	Helicobacter		Helicobacter sp.	10.1969	-3.6144	1.59514	-2.26588	0.0234588	0.133345
Bacteria	Firmicutes	Clostridia	Oscillospirales	Oscillospiraceae	Oscillibacter		Oscillibacter sp.	4.3111	-3.01763	1.4017	-2.15284	0.0313312	0.169188
Bacteria	Bacteroidota	Bacteroidia	Bacteroidales	Prevotellaceae	Prevotella_7		Prevotella_7 sp.	779.799	1.02047	0.507814	2.00954	0.0444794	0.208444
Bacteria	Patescibacteria	Saccharimonadia	Saccharimonadales	Saccharimonadaceae	TM7x		TM7x sp.	41.9791	1.25754	0.62624	2.00809	0.0446341	0.208444
Bacteria	Firmicutes	Clostridia	Lachnospirales	Lachnospiraceae	Lachnospiraceae NK4A136 group		Lachnospiraceae NK4A136 group sp.	80.5494	-2.27022	1.12714	-2.01413	0.0439955	0.208444
Bacteria	Firmicutes	Clostridia	Clostridia vadinBB60 group				Clostridia vadinBB60 group Order	5.87642	-3.12708	1.56946	-1.99246	0.0463209	0.208444
Bacteria	Bacteroidota	Bacteroidia	Bacteroidales	Prevotellaceae	Alloprevotella		Alloprevotella sp.	260.568	-0.816452	0.420804	-1.94022	0.052353	0.226165
Bacteria	Firmicutes	Bacilli	Lactobacillales	Aerococcaceae	Abiotrophia		Abiotrophia sp.	666.826	-0.758379	0.409844	-1.85041	0.0642549	0.266905
Bacteria	Firmicutes	Clostridia	Clostridiales	Clostridiaceae	Clostridium sensu stricto 1		Clostridium sensu stricto 1 sp.	6.68196	2.63529	1.4381	1.83248	0.0668803	0.267521
Bacteria	Actinobacteriota	Actinobacteria	Propionibacteriales	Propionibacteriaceae	Cutibacterium		Cutibacterium sp.	12.0459	1.5898	0.876199	1.81443	0.0696123	0.268505
Bacteria	Firmicutes	Clostridia	Oscillospirales	Oscillospiraceae	Intestinimonas		Intestinimonas sp.	5.74215	-3.86747	2.22572	-1.73763	0.0822764	0.306409
Bacteria	Proteobacteria	Gammaproteobacteria	Enterobacterales	Pasteurellaceae	Actinobacillus		Actinobacillus sp.	78.7686	1.35141	0.812864	1.66253	0.0964071	0.315514
Bacteria	Campylobacterota	Campylobacteria	Campylobacterales	Campylobacteraceae	Campylobacter		Campylobacter sp.	66.6632	-0.760019	0.449577	-1.69052	0.0909286	0.315514
Bacteria	Firmicutes	Negativicutes	Acidaminococcales	Acidaminococcaceae	Phascolarctobacterium		Phascolarctobacterium sp.	4.0936	3.0435	1.78851	1.70169	0.0888134	0.315514
Bacteria	Bacteroidota	Bacteroidia	Bacteroidales				Bacteroidales Order	12.9562	-2.10006	1.2551	-1.67323	0.094283	0.315514
Bacteria	Proteobacteria	Gammaproteobacteria	Burkholderiales	Burkholderiaceae	Burkholderia-Caballeronia-Paraburkholderia		Burkholderia-Caballeronia-Paraburkholderia sp.	279.418	1.25543	0.803807	1.56186	0.118321	0.336281
Bacteria	Proteobacteria	Gammaproteobacteria	Enterobacterales	Yersiniaceae	Serratia		Serratia sp.	78.6587	1.86492	1.18088	1.57926	0.114277	0.336281
Bacteria	Desulfobacterota	Desulfovibrionia	Desulfovibrionales	Desulfovibrionaceae			Desulfovibrionaceae Family	13.1612	-2.47527	1.54095	-1.60632	0.108203	0.336281
Bacteria	Firmicutes	Clostridia	Lachnospirales	Lachnospiraceae			Lachnospiraceae Family	33.4327	-1.49874	0.956473	-1.56695	0.117127	0.336281
Bacteria	Firmicutes	Bacilli	Erysipelotrichales	Erysipelotrichaceae	Dubosiella		Dubosiella sp.	11.6729	-1.96143	1.24375	-1.57703	0.114788	0.336281
Bacteria	Firmicutes	Bacilli	Lactobacillales	Lactobacillaceae	Lacticaseibacillus		Lacticaseibacillus sp.	16.9063	1.77387	1.15299	1.5385	0.123926	0.34318
Bacteria	Actinobacteriota	Actinobacteria	Actinomycetales	Actinomycetaceae	Actinomyces		Actinomyces sp.	876.989	-0.590016	0.402259	-1.46676	0.142443	0.384595
Bacteria	Firmicutes	Clostridia	Lachnospirales	Lachnospiraceae	Johnsonella		Johnsonella sp.	5.17733	1.09571	0.775309	1.41326	0.15758	0.412098
Bacteria	Firmicutes	Clostridia	Oscillospirales	Oscillospiraceae	Colidextribacter		Colidextribacter sp.	10.828	-2.37748	1.69312	-1.4042	0.16026	0.412098
Bacteria	Bacteroidota	Bacteroidia	Bacteroidales	Muribaculaceae			Muribaculaceae Family	148.263	-1.56286	1.12596	-1.38803	0.165128	0.41474
Bacteria	Firmicutes	Bacilli	Lactobacillales	Streptococcaceae	Streptococcus		Streptococcus sp.	44548.4	-0.407484	0.309367	-1.31715	0.187787	0.433753
Bacteria	Proteobacteria	Alphaproteobacteria	Sphingomonadales	Sphingomonadaceae	Sphingomonas		Sphingomonas sp.	119.514	1.14702	0.872757	1.31425	0.188763	0.433753
Bacteria	Proteobacteria	Gammaproteobacteria	Enterobacterales	Yersiniaceae			Yersiniaceae Family	4.80018	2.3129	1.74373	1.32641	0.184704	0.433753
Bacteria	Firmicutes	Clostridia	Oscillospirales	Oscillospiraceae			Oscillospiraceae Family	18.6711	-2.15107	1.63053	-1.31925	0.187085	0.433753
Bacteria	Patescibacteria	Gracilibacteria	Absconditabacteriales (SR1)				Absconditabacteriales (SR1) Order	18.8184	-1.46739	1.14059	-1.28652	0.198263	0.446093
Bacteria	Firmicutes	Bacilli	Staphylococcales	Staphylococcaceae	Staphylococcus		Staphylococcus sp.	46.4088	-1.02415	0.837666	-1.22262	0.221473	0.488145
Bacteria	Bacteroidota	Bacteroidia	Bacteroidales	Bacteroidaceae	Bacteroides		Bacteroides sp.	29.9558	0.923023	0.777569	1.18706	0.235203	0.507029
Bacteria	Firmicutes	Clostridia	Clostridia UCG-014				Clostridia UCG-014 Order	44.1793	-0.980153	0.834469	-1.17458	0.240162	0.507029
Bacteria	Firmicutes	Clostridia	Lachnospirales	Lachnospiraceae	Lachnoclostridium		Lachnoclostridium sp.	7.22369	-1.57375	1.35116	-1.16474	0.244125	0.507029
Bacteria	Proteobacteria	Gammaproteobacteria	Burkholderiales	Comamonadaceae	Diaphorobacter		Diaphorobacter sp.	5.83921	-1.46183	1.26853	-1.15238	0.249164	0.50773
Bacteria	Actinobacteriota	Actinobacteria	Bifidobacteriales	Bifidobacteriaceae	Bifidobacterium		Bifidobacterium sp.	14.3198	1.69606	1.48646	1.14101	0.253866	0.507732
Bacteria	Firmicutes	Bacilli	Erysipelotrichales	Erysipelotrichaceae	Turicibacter		Turicibacter sp.	19.3353	1.253	1.17539	1.06603	0.286409	0.562403
Bacteria	Bacteroidota	Bacteroidia	Bacteroidales	Marinifilaceae	Odoribacter		Odoribacter sp.	4.64974	-1.93955	1.9153	-1.01266	0.311221	0.600212
Bacteria	Actinobacteriota	Actinobacteria	Actinomycetales	Actinomycetaceae	F0332		F0332 sp.	21.0382	-0.678453	0.703085	-0.964966	0.334562	0.622977
Bacteria	Firmicutes	Clostridia	Lachnospirales	Lachnospiraceae	Stomatobaculum		Stomatobaculum sp.	12.7786	0.878659	0.90373	0.972258	0.330922	0.622977
Bacteria	Proteobacteria	Gammaproteobacteria	Pseudomonadales	Pseudomonadaceae	Pseudomonas		Pseudomonas sp.	174.517	-0.841768	0.924353	-0.910656	0.362477	0.659849
Bacteria	Firmicutes	Clostridia	Lachnospirales	Lachnospiraceae	Agathobacter		Agathobacter sp.	8.54484	1.42344	1.57653	0.902893	0.366583	0.659849
Bacteria	Bacteroidota	Bacteroidia	Bacteroidales	Prevotellaceae	Prevotella		Prevotella sp.	282.694	0.345508	0.397692	0.868781	0.384967	0.673945
Bacteria	Firmicutes	Clostridia	Peptostreptococcales-Tissierellales	Peptostreptococcaceae	Romboutsia		Romboutsia sp.	65.2549	0.961671	1.16504	0.825441	0.409121	0.673945
Bacteria	Bacteroidota	Bacteroidia	Bacteroidales	Prevotellaceae	Prevotella_9		Prevotella_9 sp.	29.0667	1.3236	1.59511	0.829785	0.40666	0.673945
Bacteria	Firmicutes	Bacilli	Lactobacillales	Lactobacillaceae	Lactobacillus		Lactobacillus sp.	83.0473	0.699282	0.811314	0.861913	0.388735	0.673945
Bacteria	Firmicutes	Bacilli	Lactobacillales	Lactobacillaceae	Limosilactobacillus		Limosilactobacillus sp.	7.12505	1.09482	1.33412	0.820633	0.411855	0.673945
Bacteria	Nitrospirota	Nitrospiria	Nitrospirales	Nitrospiraceae	Nitrospira		Nitrospira sp.	4.65505	2.10344	2.53734	0.828995	0.407107	0.673945
Bacteria	Firmicutes	Bacilli	Staphylococcales	Staphylococcaceae			Staphylococcaceae Family	6.68335	1.702	2.10752	0.807583	0.41933	0.675936
Bacteria	Patescibacteria	Saccharimonadia	Saccharimonadales	Saccharimonadaceae			Saccharimonadaceae Family	7.48847	-0.907591	1.19909	-0.756897	0.449112	0.713295
Bacteria	Firmicutes	Clostridia	Peptostreptococcales-Tissierellales	Family XI	Parvimonas		Parvimonas sp.	8.72203	-0.439007	0.60856	-0.721386	0.470672	0.714127
Bacteria	Firmicutes	Clostridia	Oscillospirales	Ruminococcaceae	Faecalibacterium		Faecalibacterium sp.	5.97445	1.14405	1.58254	0.722918	0.46973	0.714127
Bacteria							Unknown Phylum_1	31.9268	-0.677713	0.942815	-0.718818	0.472253	0.714127
Bacteria	Firmicutes	Negativicutes	Veillonellales-Selenomonadales	Selenomonadaceae	Selenomonas		Selenomonas sp.	6.13042	-0.532904	0.747816	-0.712614	0.476084	0.714127
Bacteria	Proteobacteria	Gammaproteobacteria	Burkholderiales	Neisseriaceae	Neisseria		Neisseria sp.	2101.14	0.277616	0.408327	0.679887	0.496576	0.734661
Bacteria	Firmicutes	Bacilli	Lactobacillales	Lactobacillaceae	Ligilactobacillus		Ligilactobacillus sp.	121.597	-0.446045	0.704615	-0.633034	0.526711	0.748485
Bacteria	Proteobacteria	Gammaproteobacteria	Enterobacterales	Enterobacteriaceae			Enterobacteriaceae Family	4.71066	1.26895	1.99733	0.635322	0.525219	0.748485
Bacteria	Firmicutes	Bacilli	Lactobacillales	Lactobacillaceae	Latilactobacillus		Latilactobacillus sp.	7.14365	1.65078	2.53456	0.651309	0.514847	0.748485
Bacteria	Proteobacteria	Gammaproteobacteria	Enterobacterales	Pasteurellaceae	Haemophilus		Haemophilus sp.	3661.48	-0.253558	0.487638	-0.519971	0.603084	0.785864
Bacteria	Actinobacteriota	Actinobacteria	Micrococcales	Micrococcaceae	Rothia		Rothia sp.	2313.5	-0.228928	0.434511	-0.526863	0.598289	0.785864
Bacteria	Bacteroidota	Bacteroidia	Flavobacteriales	Flavobacteriaceae	Capnocytophaga		Capnocytophaga sp.	247.623	-0.253322	0.461197	-0.54927	0.58282	0.785864
Bacteria	Proteobacteria	Gammaproteobacteria	Burkholderiales	Neisseriaceae	Eikenella		Eikenella sp.	52.7748	0.410019	0.782465	0.52401	0.600272	0.785864
Bacteria	Firmicutes	Bacilli	Lactobacillales	Lactobacillaceae	HT002		HT002 sp.	30.4112	-0.666418	1.33826	-0.497972	0.618504	0.785864
Bacteria	Bacteroidota	Bacteroidia	Bacteroidales	Tannerellaceae	Tannerella		Tannerella sp.	9.21204	-0.470234	0.884397	-0.5317	0.594933	0.785864
Bacteria	Proteobacteria	Alphaproteobacteria	Rickettsiales	Mitochondria			Mitochondria Family	15.4149	0.423184	0.83152	0.508928	0.610802	0.785864
Bacteria	Bacteroidota	Bacteroidia	Bacteroidales	Rikenellaceae	Rikenellaceae RC9 gut group		Rikenellaceae RC9 gut group sp.	9.99463	-0.917589	1.81897	-0.504457	0.613941	0.785864
Bacteria	Firmicutes	Clostridia	Oscillospirales	Ruminococcaceae	[Eubacterium] siraeum group		[Eubacterium] siraeum group sp.	4.54626	1.00171	1.8178	0.551054	0.581596	0.785864
Bacteria	Actinobacteriota	Actinobacteria	Corynebacteriales	Corynebacteriaceae	Corynebacterium		Corynebacterium sp.	93.9788	-0.226846	0.468913	-0.483771	0.628548	0.78934
Bacteria	Proteobacteria	Gammaproteobacteria	Xanthomonadales	Xanthomonadaceae	Stenotrophomonas		Stenotrophomonas sp.	57.5125	-0.630551	1.45345	-0.43383	0.664412	0.803251
Bacteria	Proteobacteria	Gammaproteobacteria	Burkholderiales	Neisseriaceae	Kingella		Kingella sp.	54.3065	-0.240154	0.555492	-0.432326	0.665504	0.803251
Bacteria	Firmicutes	Bacilli	Erysipelotrichales	Erysipelotrichaceae	Solobacterium		Solobacterium sp.	19.087	0.232273	0.518798	0.447714	0.654359	0.803251
Bacteria	Firmicutes	Clostridia	Oscillospirales	Ruminococcaceae			Ruminococcaceae Family_2	3.94787	-0.583125	1.36562	-0.427005	0.669375	0.803251
Bacteria	Fusobacteriota	Fusobacteriia	Fusobacteriales	Leptotrichiaceae	Streptobacillus		Streptobacillus sp.	43.9118	-0.398906	0.959759	-0.415632	0.67768	0.804279
Bacteria	Firmicutes	Clostridia	Lachnospirales	Lachnospiraceae	Lachnoanaerobaculum		Lachnoanaerobaculum sp.	61.3905	0.13615	0.356545	0.381859	0.702566	0.809325
Bacteria	Proteobacteria	Gammaproteobacteria	Burkholderiales	Alcaligenaceae	Parapusillimonas		Parapusillimonas sp.	21.2477	0.570641	1.50418	0.37937	0.704413	0.809325
Bacteria	Bacteroidota	Bacteroidia	Bacteroidales	Paludibacteraceae	F0058		F0058 sp.	5.80797	-0.600845	1.56177	-0.384721	0.700444	0.809325
Bacteria	Bacteroidota	Bacteroidia	Bacteroidales	Rikenellaceae	Alistipes		Alistipes sp.	48.5	-0.494679	1.42074	-0.348184	0.727702	0.827283
Bacteria	Proteobacteria	Gammaproteobacteria	Burkholderiales	Neisseriaceae			Neisseriaceae Family	11.1809	-0.359087	1.07642	-0.333593	0.738686	0.831022
Bacteria	Proteobacteria	Gammaproteobacteria	Enterobacterales	Enterobacteriaceae	Cronobacter		Cronobacter sp.	4.44268	0.827996	2.69321	0.307438	0.75851	0.844527
Bacteria	Actinobacteriota	Actinobacteria	Micrococcales	Micrococcaceae	Kocuria		Kocuria sp.	5.09781	0.726394	2.62791	0.276415	0.782229	0.862048
Bacteria	Firmicutes	Bacilli	Lactobacillales				Lactobacillales Order	8.93316	-0.222391	0.847062	-0.262544	0.792902	0.864984
Bacteria	Firmicutes	Negativicutes	Veillonellales-Selenomonadales	Veillonellaceae	Veillonella		Veillonella sp.	879.017	0.0595145	0.313032	0.190123	0.849213	0.88747
Bacteria	Fusobacteriota	Fusobacteriia	Fusobacteriales	Fusobacteriaceae	Fusobacterium		Fusobacterium sp.	840.807	-0.0753712	0.378171	-0.199304	0.842025	0.88747
Bacteria	Actinobacteriota	Coriobacteriia	Coriobacteriales	Atopobiaceae	Atopobium		Atopobium sp.	24.1433	-0.0820922	0.425963	-0.192721	0.847177	0.88747
Bacteria	Firmicutes	Clostridia	Lachnospirales	Lachnospiraceae	Catonella		Catonella sp.	6.38588	-0.149639	0.673424	-0.222206	0.824154	0.88747
Bacteria	Actinobacteriota	Coriobacteriia	Coriobacteriales	Eggerthellaceae	Enterorhabdus		Enterorhabdus sp.	9.83944	-0.314156	1.71435	-0.183251	0.854601	0.88747
Bacteria	Proteobacteria	Gammaproteobacteria	Burkholderiales	Sutterellaceae	Sutterella		Sutterella sp.	6.34824	-0.236038	1.50052	-0.157304	0.875006	0.900006
Bacteria	Actinobacteriota	Actinobacteria	Propionibacteriales	Propionibacteriaceae	Pseudopropionibacterium		Pseudopropionibacterium sp.	5.11166	-0.0621976	0.657712	-0.0945667	0.924659	0.942105
Bacteria	Proteobacteria	Gammaproteobacteria	Pseudomonadales	Moraxellaceae	Acinetobacter		Acinetobacter sp.	25.6356	0.0274519	0.912612	0.0300806	0.976003	0.985124
Bacteria	Actinobacteriota	Actinobacteria	Micrococcales	Microbacteriaceae	Microbacterium		Microbacterium sp.	8.70008	-0.0156458	2.1528	-0.00726765	0.994201	0.994201
Bacteria	Bacteroidota	Bacteroidia	Flavobacteriales	Weeksellaceae	Chryseobacterium		Chryseobacterium sp.	1.21801	0.926696	4.12221	0.224806	0.822131
Bacteria	Proteobacteria	Alphaproteobacteria	Rickettsiales	Anaplasmataceae	Wolbachia		Wolbachia sp.	0.113158	-0.900477	4.12208	-0.218452	0.827077
Bacteria	Actinobacteriota	Actinobacteria	Micrococcales	Microbacteriaceae	Leifsonia		Leifsonia sp.	2.52413	-2.34197	3.52654	-0.664098	0.506627
Bacteria	Firmicutes	Clostridia	Oscillospirales	Oscillospiraceae	Flavonifractor		Flavonifractor sp.	2.35557	4.15014	2.64951	1.56638	0.117259
Bacteria	Actinobacteriota	Actinobacteria	Actinomycetales	Actinomycetaceae	Flaviflexus		Flaviflexus sp.	3.90767	0.858873	2.73871	0.313605	0.753821
Bacteria	Actinobacteriota	Actinobacteria	Frankiales	Geodermatophilaceae	Blastococcus		Blastococcus sp.	0.736687	2.3708	3.48455	0.680375	0.496267
Bacteria	Proteobacteria	Gammaproteobacteria	Methylococcales	Methylomonadaceae	Methyloprofundus		Methyloprofundus sp.	0.0488667	-0.276656	4.12295	-0.0671015	0.946501
Bacteria	Proteobacteria	Gammaproteobacteria	Enterobacterales	Enterobacteriaceae	Escherichia-Shigella		Escherichia-Shigella sp.	3.84577	-1.33206	1.71912	-0.774846	0.43843
Bacteria	Firmicutes	Bacilli	Erysipelotrichales	Erysipelotrichaceae	Faecalibaculum		Faecalibaculum sp.	3.49681	-0.176316	1.83016	-0.0963392	0.923251
Bacteria	Firmicutes	Clostridia	Oscillospirales	Butyricicoccaceae	Butyricicoccus		Butyricicoccus sp.	0.591076	-2.46843	2.63122	-0.938131	0.348177
Bacteria	Proteobacteria	Gammaproteobacteria	Enterobacterales	Enterobacteriaceae	Citrobacter		Citrobacter sp.	1.98751	0.734308	2.49545	0.294259	0.76856
Bacteria	Proteobacteria	Alphaproteobacteria	Caulobacterales	Caulobacteraceae	Brevundimonas		Brevundimonas sp.	3.09647	0.549409	2.31427	0.237401	0.812346
Bacteria	Proteobacteria	Gammaproteobacteria	Burkholderiales	Comamonadaceae			Comamonadaceae Family	2.70695	1.52438	1.93932	0.786037	0.431846
Bacteria	Firmicutes	Bacilli	Lactobacillales	Aerococcaceae	Aerococcus		Aerococcus sp.	2.37684	-0.18617	4.08991	-0.0455193	0.963693
Bacteria	Proteobacteria	Gammaproteobacteria	Enterobacterales	Erwiniaceae	Pantoea		Pantoea sp.	2.06253	2.39041	2.40857	0.99246	0.320973
Bacteria	Firmicutes	Bacilli	Lactobacillales	Lactobacillaceae	Lactiplantibacillus		Lactiplantibacillus sp.	2.16765	-3.32829	1.87295	-1.77703	0.0755632
Bacteria	Proteobacteria	Alphaproteobacteria	Rhodospirillales	Magnetospirillaceae	Magnetospirillum		Magnetospirillum sp.	1.80496	1.34379	3.07187	0.43745	0.661785
Bacteria	Proteobacteria	Gammaproteobacteria	Enterobacterales	Enterobacteriaceae	Salmonella		Salmonella sp.	0.938892	0.498622	4.12305	0.120935	0.903742
Bacteria	Firmicutes	Bacilli	Bacillales	Bacillaceae	Anoxybacillus		Anoxybacillus sp.	2.22373	0.250811	2.53389	0.0989824	0.921152
Bacteria	Actinobacteriota	Actinobacteria	Micrococcales	Micrococcaceae	Glutamicibacter		Glutamicibacter sp.	2.76282	0.000808506	2.86695	0.000282009	0.999775
Bacteria	Proteobacteria	Gammaproteobacteria	Burkholderiales	Comamonadaceae	Alicycliphilus		Alicycliphilus sp.	3.13546	-3.18529	1.69764	-1.87631	0.0606123
Bacteria	Proteobacteria	Gammaproteobacteria	Enterobacterales	Morganellaceae	Providencia		Providencia sp.	1.41766	0.646956	2.58716	0.250064	0.802538
Bacteria	Firmicutes	Bacilli	Bacillales	Bacillaceae	Amphibacillus		Amphibacillus sp.	1.32185	1.88932	3.04814	0.619827	0.535371
Bacteria	Proteobacteria	Alphaproteobacteria	Rhodobacterales	Rhodobacteraceae	Thalassobius		Thalassobius sp.	1.09783	2.66709	3.9987	0.666989	0.504779
Bacteria	Myxococcota	Polyangia	Haliangiales	Haliangiaceae	Haliangium		Haliangium sp.	0.115469	-0.5308	3.87485	-0.136986	0.891042
Bacteria	Proteobacteria	Gammaproteobacteria	Enterobacterales	Pasteurellaceae	Conservatibacter		Conservatibacter sp.	1.90764	-0.586725	1.02142	-0.574419	0.565684
Bacteria	Firmicutes	Clostridia	Oscillospirales	Ruminococcaceae	Subdoligranulum		Subdoligranulum sp.	2.26639	0.392982	1.56731	0.250736	0.802018
Bacteria	Firmicutes	Bacilli	Bacillales	Bacillaceae	Bacillus		Bacillus sp.	2.72764	2.79374	2.84817	0.98089	0.326647
Bacteria	Firmicutes	Clostridia	Lachnospirales	Lachnospiraceae	Lachnospiraceae NC2004 group		Lachnospiraceae NC2004 group sp.	1.31184	1.1201	1.67432	0.668988	0.503503
Bacteria	Bacteroidota	Bacteroidia	Bacteroidales	Tannerellaceae	Parabacteroides		Parabacteroides sp.	3.5657	-0.045528	1.3555	-0.0335875	0.973206
Bacteria	Firmicutes	Bacilli	Bacillales	Planococcaceae	Psychrobacillus		Psychrobacillus sp.	1.85764	-0.730355	4.0319	-0.181144	0.856254
Bacteria	Proteobacteria	Gammaproteobacteria	Enterobacterales				Enterobacterales Order	1.07453	2.43239	1.73587	1.40125	0.161138
Bacteria	Firmicutes	Clostridia	Lachnospirales	Lachnospiraceae	[Eubacterium] eligens group		[Eubacterium] eligens group sp.	2.25609	0.36363	1.84858	0.196708	0.844056
Bacteria	Firmicutes	Clostridia	Lachnospirales	Lachnospiraceae	Lachnospira		Lachnospira sp.	1.37226	0.889246	2.44287	0.364017	0.715845
Bacteria	Firmicutes	Clostridia	Peptostreptococcales-Tissierellales	Peptostreptococcaceae	[Eubacterium] yurii group		[Eubacterium] yurii group sp.	3.2823	0.470508	0.951664	0.494406	0.621019
Bacteria	Bacteroidota	Bacteroidia	Bacteroidales	Prevotellaceae	Paraprevotella		Paraprevotella sp.	0.449308	-1.91359	2.08743	-0.91672	0.359289
Bacteria	Firmicutes	Bacilli	Lactobacillales	P5D1-392			P5D1-392 Family	2.95859	1.09208	1.51713	0.719831	0.471629
Bacteria	Proteobacteria	Gammaproteobacteria	Enterobacterales	Pasteurellaceae	Aggregatibacter		Aggregatibacter sp.	1.93937	0.00976052	1.37156	0.00711639	0.994322
Bacteria	Proteobacteria	Gammaproteobacteria	Pseudomonadales	Marinobacteraceae	Marinobacter		Marinobacter sp.	0.447501	0.733937	2.88867	0.254074	0.799438
Bacteria	Actinobacteriota	Actinobacteria	Bifidobacteriales	Bifidobacteriaceae	Scardovia		Scardovia sp.	0.914249	2.11689	1.53414	1.37986	0.16763
Bacteria	Firmicutes	Bacilli					Bacilli Class	1.00887	-0.597531	1.23309	-0.484581	0.627974
Bacteria	Firmicutes	Clostridia	Lachnospirales	Lachnospiraceae	Fusicatenibacter		Fusicatenibacter sp.	1.41416	0.725024	2.37094	0.305797	0.759759
Bacteria	Actinobacteriota	Coriobacteriia	Coriobacteriales	Atopobiaceae	Coriobacteriaceae UCG-002		Coriobacteriaceae UCG-002 sp.	0.80706	-0.725642	2.9991	-0.241953	0.808816
Bacteria	Proteobacteria	Gammaproteobacteria	Burkholderiales	Hydrogenophilaceae	Tepidiphilus		Tepidiphilus sp.	0.533442	-2.33963	2.01606	-1.1605	0.245846
Bacteria	Bacteroidota	Bacteroidia	Bacteroidales	Prevotellaceae	Prevotellaceae UCG-001		Prevotellaceae UCG-001 sp.	3.00818	-2.03289	2.11669	-0.960412	0.336848
Bacteria	Patescibacteria	Gracilibacteria	JGI 0000069-P22				JGI 0000069-P22 Order	1.45881	-0.312272	1.64592	-0.189725	0.849525
Bacteria	Actinobacteriota	Actinobacteria	Corynebacteriales	Nocardiaceae	Rhodococcus		Rhodococcus sp.	0.785865	-1.33762	3.22395	-0.414903	0.678213
Bacteria	Firmicutes	Bacilli	Bacillales	Planococcaceae	Solibacillus		Solibacillus sp.	1.3804	0.596412	3.59397	0.165948	0.868198
Bacteria	Firmicutes	Clostridia	Peptostreptococcales-Tissierellales	Peptostreptococcaceae	Peptostreptococcus		Peptostreptococcus sp.	1.89662	0.808066	0.842332	0.95932	0.337398
Bacteria	Fusobacteriota	Fusobacteriia	Fusobacteriales	Fusobacteriaceae	Cetobacterium		Cetobacterium sp.	3.49896	1.75455	1.41944	1.23609	0.216424
Bacteria	Proteobacteria	Alphaproteobacteria					Alphaproteobacteria Class	1.5461	-0.106552	1.73038	-0.0615775	0.950899
Bacteria	Proteobacteria	Gammaproteobacteria	Burkholderiales	Neisseriaceae	Simonsiella		Simonsiella sp.	1.37326	-3.2123	2.46099	-1.30529	0.191794
Bacteria	Proteobacteria	Gammaproteobacteria	Enterobacterales	Shewanellaceae	Shewanella		Shewanella sp.	0.279871	0.731037	3.41165	0.214276	0.830332
Bacteria	Proteobacteria	Gammaproteobacteria	Burkholderiales	Comamonadaceae	Comamonas		Comamonas sp.	2.66665	-0.160036	1.19167	-0.134296	0.893169
Bacteria	Firmicutes	Negativicutes	Veillonellales-Selenomonadales	Veillonellaceae	Dialister		Dialister sp.	1.56837	-2.81145	1.05446	-2.66623	0.00767067
Bacteria	Firmicutes	Bacilli	Lactobacillales	Lactobacillaceae	Schleiferilactobacillus		Schleiferilactobacillus sp.	1.16064	1.00616	2.81338	0.357634	0.720617
Bacteria	Firmicutes	Clostridia	Peptococcales	Peptococcaceae	Peptococcus		Peptococcus sp.	1.23356	-0.174445	1.40237	-0.124393	0.901004
Bacteria	Proteobacteria	Alphaproteobacteria	Rhodobacterales	Rhodobacteraceae			Rhodobacteraceae Family	0.0808997	-0.208452	3.07524	-0.0677841	0.945958
Bacteria	Spirochaetota	Spirochaetia	Spirochaetales	Spirochaetaceae	Treponema		Treponema sp.	0.622093	-0.533104	1.93628	-0.275324	0.783068
Bacteria	Proteobacteria	Gammaproteobacteria	Enterobacterales	Enterobacteriaceae	Shimwellia		Shimwellia sp.	1.55998	-2.70265	1.98564	-1.3611	0.173482
Bacteria	Firmicutes	Clostridia	Peptostreptococcales-Tissierellales	Sedimentibacteraceae	Sedimentibacter		Sedimentibacter sp.	0.772715	-1.91682	2.25998	-0.848157	0.396351
Bacteria	Firmicutes	Bacilli	Lactobacillales	Carnobacteriaceae	Trichococcus		Trichococcus sp.	0.671451	-1.07711	2.25889	-0.476832	0.633482
Bacteria	Firmicutes	Clostridia	Peptostreptococcales-Tissierellales	Anaerovoracaceae	[Eubacterium] brachy group		[Eubacterium] brachy group sp.	0.505236	0.616779	2.26186	0.272686	0.785094
Bacteria	Actinobacteriota	Actinobacteria	Micrococcales	Micrococcaceae	Micrococcus		Micrococcus sp.	1.95051	0.808638	2.35715	0.343057	0.731556
Bacteria	Firmicutes	Clostridia	Lachnospirales	Lachnospiraceae	Mobilitalea		Mobilitalea sp.	2.37515	-2.09045	1.52014	-1.37517	0.169079
Bacteria	Firmicutes	Bacilli	Lactobacillales	Lactobacillaceae	Weissella		Weissella sp.	0.183671	-0.488091	3.78498	-0.128955	0.897394
Bacteria	Firmicutes	Clostridia	Lachnospirales	Lachnospiraceae	[Eubacterium] xylanophilum group		[Eubacterium] xylanophilum group sp.	3.53961	-0.757864	1.72439	-0.439496	0.660302
Bacteria	Bacteroidota	Bacteroidia	Bacteroidales	Rikenellaceae	Bact-08		Bact-08 sp.	0.415527	-2.01576	2.204	-0.914594	0.360405
Bacteria	Bacteroidota	Bacteroidia	Flavobacteriales	Flavobacteriaceae			Flavobacteriaceae Family	0.38979	-0.710997	2.62012	-0.271361	0.786114
Bacteria	Firmicutes	Bacilli	Lactobacillales	Carnobacteriaceae	Atopostipes		Atopostipes sp.	0.607607	-1.92886	2.50058	-0.771363	0.440492
Bacteria	Actinobacteriota	Coriobacteriia	Coriobacteriales	Atopobiaceae	Olsenella		Olsenella sp.	0.326063	0.337835	2.82336	0.119657	0.904755
Bacteria	Firmicutes	Negativicutes	Acidaminococcales	Acidaminococcaceae			Acidaminococcaceae Family	0.236084	0.181584	3.8114	0.0476425	0.962001
Bacteria	Firmicutes	Bacilli	Mycoplasmatales	Mycoplasmataceae	Mycoplasma		Mycoplasma sp.	0.921517	-2.4207	1.49823	-1.61571	0.106157
Bacteria	Firmicutes	Bacilli	Acholeplasmatales	Acholeplasmataceae	Acholeplasma		Acholeplasma sp.	0.509707	-0.699043	2.3449	-0.298112	0.765618
Bacteria	Firmicutes	Bacilli	Lactobacillales	Enterococcaceae	Enterococcus		Enterococcus sp.	2.27005	0.196285	2.42364	0.0809877	0.935452
Bacteria	Firmicutes	Clostridia	Oscillospirales	Ruminococcaceae	Caproiciproducens		Caproiciproducens sp.	0.878227	-0.517441	1.68771	-0.306594	0.759153
Bacteria	Firmicutes	Negativicutes	Veillonellales-Selenomonadales	Veillonellaceae	Megasphaera		Megasphaera sp.	2.36905	-0.0553248	1.09009	-0.0507527	0.959523
Bacteria	Proteobacteria	Gammaproteobacteria	Burkholderiales	Comamonadaceae	Ottowia		Ottowia sp.	0.257188	0.85953	3.35522	0.256177	0.797814
Bacteria	Firmicutes	Bacilli	Brevibacillales	Brevibacillaceae	Brevibacillus		Brevibacillus sp.	0.1841	0.286505	3.85033	0.0744105	0.940684
Bacteria	Campylobacterota	Campylobacteria	Campylobacterales	Sulfurimonadaceae	Sulfuricurvum		Sulfuricurvum sp.	0.0862166	-0.634985	3.97666	-0.159678	0.873135
Bacteria	Firmicutes	Clostridia	Lachnospirales	Lachnospiraceae	Cellulosilyticum		Cellulosilyticum sp.	0.410401	-1.48726	2.63254	-0.564951	0.572107
Bacteria	Proteobacteria	Alphaproteobacteria	Rhodobacterales	Rhodobacteraceae	Paracoccus		Paracoccus sp.	1.76314	0.391463	2.6393	0.148321	0.88209
Bacteria	Bacteroidota	Bacteroidia	Bacteroidales	Tannerellaceae	Macellibacteroides		Macellibacteroides sp.	0.964661	-0.0032863	1.54033	-0.00213351	0.998298
Bacteria	Firmicutes	Bacilli	Lactobacillales	Lactobacillaceae	Fructobacillus		Fructobacillus sp.	0.237715	-0.246935	3.09682	-0.0797382	0.936446
Bacteria	Firmicutes	Clostridia	Peptostreptococcales-Tissierellales	Anaerovoracaceae	[Eubacterium] nodatum group		[Eubacterium] nodatum group sp.	1.41181	-0.406029	1.00651	-0.403402	0.686653
Bacteria	Actinobacteriota	Actinobacteria	Bifidobacteriales	Bifidobacteriaceae			Bifidobacteriaceae Family	0.427805	-1.52242	2.21208	-0.68823	0.491308
Bacteria	Firmicutes	Clostridia	Lachnospirales	Lachnospiraceae	Lachnospiraceae UCG-004		Lachnospiraceae UCG-004 sp.	1.55683	0.220443	2.7506	0.0801435	0.936123
Bacteria	Chloroflexi	Anaerolineae	Anaerolineales	Anaerolineaceae			Anaerolineaceae Family	0.479917	-1.61418	1.984	-0.813603	0.415872
Bacteria	Firmicutes	Clostridia	Lachnospirales	Lachnospiraceae	Blautia		Blautia sp.	1.43881	-2.0479	2.112	-0.969649	0.332222
Bacteria	Firmicutes	Clostridia	Clostridiales	Clostridiaceae	Clostridium sensu stricto 12		Clostridium sensu stricto 12 sp.	0.5218	-0.903831	1.53243	-0.589804	0.555322
Bacteria	Firmicutes	Clostridia	Lachnospirales	Lachnospiraceae	[Eubacterium] ruminantium group		[Eubacterium] ruminantium group sp.	0.686026	2.34882	3.21548	0.730471	0.465102
Bacteria	Firmicutes	Bacilli	Lactobacillales	Carnobacteriaceae	Desemzia		Desemzia sp.	1.04135	1.60575	3.03837	0.52849	0.597159
Bacteria	Patescibacteria	Saccharimonadia	Saccharimonadales	Saccharimonadaceae	TM7a		TM7a sp.	0.214175	-1.04916	3.45498	-0.303667	0.761381
Bacteria	Firmicutes	Clostridia	Oscillospirales	Ethanoligenenaceae	Incertae Sedis		Ethanoligenenaceae Family	0.275759	-2.1546	3.06915	-0.70202	0.482667
Bacteria	Proteobacteria	Gammaproteobacteria	Xanthomonadales	Xanthomonadaceae	Xanthomonas		Xanthomonas sp.	0.497598	1.56762	2.85503	0.549072	0.582956
Bacteria	Actinobacteriota	Actinobacteria	Micrococcales	Micrococcaceae	Neomicrococcus		Neomicrococcus sp.	0.228829	0.0804905	2.79853	0.0287617	0.977055
Bacteria	Proteobacteria	Gammaproteobacteria	Burkholderiales	Comamonadaceae	Aquincola		Aquincola sp.	0.250006	0.473689	2.20026	0.215287	0.829543
Bacteria	Proteobacteria	Gammaproteobacteria	Burkholderiales	Neisseriaceae	Alysiella		Alysiella sp.	0.618218	-0.536173	3.36358	-0.159406	0.873349
Bacteria	Patescibacteria	Saccharimonadia	Saccharimonadales	Saccharimonadaceae	Candidatus Saccharimonas		Candidatus Saccharimonas sp.	3.35543	-1.49665	1.14894	-1.30263	0.192701
Bacteria	Firmicutes	Clostridia	Oscillospirales	Ruminococcaceae	Negativibacillus		Negativibacillus sp.	1.12454	-3.2238	2.24257	-1.43755	0.150563
Bacteria	Desulfobacterota	Desulfovibrionia	Desulfovibrionales	Desulfovibrionaceae	Bilophila		Bilophila sp.	1.29208	-3.94351	2.72418	-1.4476	0.14773
Bacteria	Firmicutes	Clostridia	Oscillospirales	Ruminococcaceae	Incertae Sedis		Ruminococcaceae Family_1	2.13553	-2.28534	1.78703	-1.27885	0.200951
Bacteria	Firmicutes	Clostridia	Lachnospirales	Lachnospiraceae	GCA-900066575		GCA-900066575 sp.	2.57675	-2.56683	2.09245	-1.22671	0.219932
Bacteria	Proteobacteria	Gammaproteobacteria	Burkholderiales	Neisseriaceae	Conchiformibius		Conchiformibius sp.	0.285483	-1.51909	3.18196	-0.477405	0.633074
Bacteria	Patescibacteria	Gracilibacteria					Gracilibacteria Class	0.465693	0.746454	3.54169	0.210762	0.833073
Bacteria	Firmicutes	Negativicutes	Veillonellales-Selenomonadales	Selenomonadaceae	Centipeda		Centipeda sp.	1.83771	-0.902461	1.50113	-0.601189	0.547714
Bacteria	Actinobacteriota	Actinobacteria	Corynebacteriales	Corynebacteriaceae	Lawsonella		Lawsonella sp.	0.238436	0.717387	2.54024	0.282409	0.77763
Bacteria	Proteobacteria	Gammaproteobacteria	Enterobacterales	Enterobacteriaceae	Klebsiella		Klebsiella sp.	0.112994	-0.358566	4.12318	-0.0869635	0.930701
Bacteria	Firmicutes	Clostridia	Oscillospirales	Ruminococcaceae	Ruminococcus		Ruminococcus sp.	3.44901	-1.24757	1.74105	-0.716562	0.473644
Bacteria	Firmicutes	Clostridia	Oscillospirales	Butyricicoccaceae	UCG-009		UCG-009 sp.	0.788001	-2.94483	2.47273	-1.19092	0.233684
Bacteria	Firmicutes	Clostridia	Lachnospirales	Lachnospiraceae	Tuzzerella		Tuzzerella sp.	0.973916	-3.26877	1.96569	-1.66291	0.0963308
Bacteria	Actinobacteriota	Coriobacteriia	Coriobacteriales	Eggerthellaceae	Gordonibacter		Gordonibacter sp.	0.700122	-0.393886	2.89856	-0.13589	0.891908
Bacteria	Firmicutes	Clostridia	Oscillospirales	Oscillospiraceae	UCG-003		UCG-003 sp.	0.795614	-3.27437	3.46456	-0.945105	0.344606
Bacteria	Proteobacteria	Alphaproteobacteria	Rhodospirillales				Rhodospirillales Order	0.616113	-1.54212	1.74833	-0.882054	0.377748
Bacteria	Firmicutes	Bacilli	Staphylococcales	Staphylococcaceae	Jeotgalicoccus		Jeotgalicoccus sp.	0.982073	1.60859	2.79879	0.574744	0.565465
Bacteria	Firmicutes	Bacilli	RF39				RF39 Order	2.48509	-0.512101	1.32061	-0.387777	0.698181
Bacteria	Proteobacteria	Gammaproteobacteria	Burkholderiales				Burkholderiales Order	0.818974	-1.62866	1.49335	-1.09061	0.275444
Bacteria	Proteobacteria	Gammaproteobacteria					Gammaproteobacteria Class	0.974917	0.0359783	1.35387	0.0265743	0.978799
Bacteria	Proteobacteria	Gammaproteobacteria	Enterobacterales	Enterobacteriaceae	Aquamonas		Aquamonas sp.	0.182383	-1.68317	3.06717	-0.54877	0.583163
Bacteria	Firmicutes	Clostridia	Lachnospirales	Lachnospiraceae	[Eubacterium] ventriosum group		[Eubacterium] ventriosum group sp.	0.49971	-0.297928	2.1308	-0.13982	0.888802
Bacteria	Firmicutes	Clostridia	Lachnospirales	Lachnospiraceae	Lachnospiraceae FCS020 group		Lachnospiraceae FCS020 group sp.	0.705055	-3.25458	3.46999	-0.937921	0.348285
Bacteria	Firmicutes	Bacilli	Bacillales				Bacillales Order	0.406087	-0.335279	2.38704	-0.140458	0.888298
Bacteria	Actinobacteriota	Coriobacteriia	Coriobacteriales	Coriobacteriaceae	Collinsella		Collinsella sp.	0.586404	1.89083	2.96875	0.636912	0.524182
Bacteria	Cyanobacteria	Vampirivibrionia	Gastranaerophilales				Gastranaerophilales Order	0.688985	-1.68039	1.95898	-0.857786	0.391011
Bacteria	Firmicutes	Clostridia	Peptococcales	Peptococcaceae			Peptococcaceae Family	1.4004	-3.89531	1.74238	-2.23562	0.0253766
Bacteria	Proteobacteria	Gammaproteobacteria	Burkholderiales	Burkholderiaceae	Ralstonia		Ralstonia sp.	0.685962	0.903902	3.2222	0.280523	0.779076
Bacteria	Firmicutes	Bacilli	Lactobacillales	Lactobacillaceae			Lactobacillaceae Family	1.7191	-1.59015	0.691994	-2.29792	0.0215661
Bacteria	Proteobacteria	Gammaproteobacteria	Enterobacterales	Succinivibrionaceae	Anaerobiospirillum		Anaerobiospirillum sp.	0.383093	-1.34335	2.16918	-0.61929	0.535725
Bacteria	Firmicutes	Clostridia	Oscillospirales	Oscillospiraceae	UCG-002		UCG-002 sp.	0.500747	2.8035	3.45577	0.811252	0.417221
Bacteria	Firmicutes	Clostridia	Lachnospirales	Lachnospiraceae	Shuttleworthia		Shuttleworthia sp.	0.182372	-0.778943	2.5852	-0.301309	0.763179
Bacteria	Firmicutes	Clostridia	Lachnospirales	Lachnospiraceae	Dorea		Dorea sp.	0.590486	-1.94044	2.65052	-0.732097	0.464109
Bacteria	Bacteroidota	Bacteroidia	Bacteroidales	Prevotellaceae			Prevotellaceae Family	0.161212	-1.03728	3.45828	-0.299943	0.764221
Bacteria	Firmicutes	Negativicutes	Veillonellales-Selenomonadales	Veillonellaceae			Veillonellaceae Family	0.41122	0.520407	2.27639	0.228611	0.819171
Bacteria	Firmicutes	Clostridia	Oscillospirales	Ruminococcaceae	UBA1819		UBA1819 sp.	0.618548	-2.66911	2.60215	-1.02573	0.305017
Bacteria	Proteobacteria	Gammaproteobacteria	Enterobacterales	Enterobacteriaceae	Enterobacter		Enterobacter sp.	0.589818	0.0351151	2.03118	0.0172881	0.986207
Bacteria	Firmicutes	Clostridia	Oscillospirales	Oscillospiraceae	NK4A214 group		NK4A214 group sp.	0.558908	-2.24622	1.98835	-1.12969	0.258607
Bacteria	Proteobacteria	Alphaproteobacteria	Rhizobiales	Rhizobiaceae	Allorhizobium-Neorhizobium-Pararhizobium-Rhizobium		Allorhizobium-Neorhizobium-Pararhizobium-Rhizobium sp.	0.312539	-0.456726	2.03916	-0.223977	0.822775
Bacteria	Bacteroidota	Bacteroidia	Bacteroidales	Rikenellaceae	Rikenella		Rikenella sp.	0.894966	-0.806088	1.63584	-0.492769	0.622176
Bacteria	Firmicutes	Bacilli	Erysipelotrichales	Erysipelatoclostridiaceae			Erysipelatoclostridiaceae Family	0.0942222	-0.742522	3.93705	-0.188599	0.850407
Bacteria	Firmicutes	Clostridia	Clostridiales	Clostridiaceae	Candidatus Arthromitus		Candidatus Arthromitus sp.	0.624479	-1.18059	2.67678	-0.441048	0.659178
Bacteria	Firmicutes	Clostridia	Lachnospirales	Lachnospiraceae	A2		A2 sp.	1.22476	-2.77847	1.879	-1.4787	0.13922
Bacteria	Firmicutes	Clostridia	Lachnospirales	Lachnospiraceae	Lachnospiraceae UCG-001		Lachnospiraceae UCG-001 sp.	1.82361	-4.00878	2.2591	-1.77451	0.0759796
Bacteria	Proteobacteria	Alphaproteobacteria	Rhizobiales	Rhizobiaceae	Ochrobactrum		Ochrobactrum sp.	0.18383	-1.19126	3.80325	-0.313222	0.754112
Bacteria	Bacteroidota	Bacteroidia	Bacteroidales	Porphyromonadaceae			Porphyromonadaceae Family	0.709795	0.122409	2.88783	0.042388	0.966189
Bacteria	Actinobacteriota	Coriobacteriia	Coriobacteriales	Eggerthellaceae	Cryptobacterium		Cryptobacterium sp.	0.249287	1.00081	2.36492	0.423191	0.672156
Bacteria	Firmicutes	Clostridia	Oscillospirales	UCG-010			UCG-010 Family	1.12139	0.0626911	1.65199	0.0379487	0.969729
Bacteria	Firmicutes	Clostridia	Lachnospirales	Lachnospiraceae	Coprococcus		Coprococcus sp.	0.358159	0.183476	3.7822	0.0485104	0.96131
Bacteria	Actinobacteriota	Actinobacteria					Actinobacteria Class	0.687833	-0.159296	1.17175	-0.135947	0.891863
Bacteria	Actinobacteriota	Actinobacteria	Corynebacteriales				Corynebacteriales Order	0.0992829	-0.882611	3.07874	-0.286679	0.774358
Bacteria	Firmicutes	Clostridia	Lachnospirales	Lachnospiraceae	Butyrivibrio		Butyrivibrio sp.	0.239808	0.498267	3.08786	0.161363	0.871807
Bacteria	Proteobacteria	Alphaproteobacteria	Rickettsiales				Rickettsiales Order	0.257716	-1.65139	3.01999	-0.546819	0.584503
Bacteria	Firmicutes	Negativicutes	Veillonellales-Selenomonadales	Selenomonadaceae	Megamonas		Megamonas sp.	0.332483	0.854509	2.85191	0.299627	0.764462
Bacteria	Firmicutes	Bacilli	Acholeplasmatales	Acholeplasmataceae	Anaeroplasma		Anaeroplasma sp.	0.221971	-0.236281	2.97724	-0.0793625	0.936744
Bacteria	Firmicutes	Bacilli	Lactobacillales	Aerococcaceae	Facklamia		Facklamia sp.	0.411214	0.407137	3.40115	0.119706	0.904716
Bacteria	Proteobacteria	Alphaproteobacteria	Micavibrionales	Micavibrionaceae			Micavibrionaceae Family	0.35231	-0.927331	3.49094	-0.26564	0.790517
Bacteria	Firmicutes	Clostridia	Peptostreptococcales-Tissierellales	Anaerovoracaceae	Mogibacterium		Mogibacterium sp.	0.180713	0.0805539	3.40786	0.0236377	0.981142
Bacteria	Proteobacteria	Gammaproteobacteria	Gammaproteobacteria Incertae Sedis	Unknown Family			Unknown Family Family	0.33469	0.72573	3.83594	0.189192	0.849942
Bacteria	Proteobacteria	Gammaproteobacteria	Enterobacterales	Pasteurellaceae			Pasteurellaceae Family	0.832718	0.347109	1.10556	0.313967	0.753546
Bacteria	Proteobacteria	Alphaproteobacteria	Rhodospirillales	Rhodospirillaceae	Novispirillum		Novispirillum sp.	0.176901	-0.405832	3.42425	-0.118517	0.905658
Bacteria	Firmicutes	Bacilli	Erysipelotrichales	Erysipelatoclostridiaceae	Erysipelatoclostridium		Erysipelatoclostridium sp.	0.414292	-1.28299	2.35636	-0.544479	0.586112
Bacteria	Actinobacteriota	Actinobacteria	Micrococcales	Micrococcaceae			Micrococcaceae Family	0.530462	0.344673	2.06995	0.166512	0.867754
Bacteria	Firmicutes	Clostridia	Christensenellales	Christensenellaceae			Christensenellaceae Family	0.209496	-0.255236	2.46505	-0.103542	0.917533
Bacteria	Proteobacteria						Proteobacteria Phylum	0.694238	-0.120759	1.69603	-0.0712013	0.943238
Bacteria	Firmicutes	Clostridia	Lachnospirales	Lachnospiraceae	Marvinbryantia		Marvinbryantia sp.	0.44412	-0.482374	3.32612	-0.145026	0.88469
Bacteria	Bacteroidota	Bacteroidia	Bacteroidales	Dysgonomonadaceae	Proteiniphilum		Proteiniphilum sp.	0.398068	-0.829409	2.80284	-0.295918	0.767293
Bacteria	Firmicutes	Clostridia	Peptostreptococcales-Tissierellales	Anaerovoracaceae	Family XIII UCG-001		Family XIII UCG-001 sp.	0.299491	-1.9498	2.73238	-0.713592	0.47548
Bacteria	Firmicutes	Clostridia	Lachnospirales	Lachnospiraceae	ASF356		ASF356 sp.	0.167616	0.696036	3.85742	0.180441	0.856807
Bacteria	Firmicutes	Clostridia	Oscillospirales	Ruminococcaceae	Anaerotruncus		Anaerotruncus sp.	0.53665	-2.25931	2.1833	-1.03482	0.300755
Bacteria	Firmicutes	Clostridia	Monoglobales	Monoglobaceae	Monoglobus		Monoglobus sp.	0.387781	-0.041407	2.5268	-0.0163871	0.986926
Bacteria	Firmicutes	Clostridia	Lachnospirales	Lachnospiraceae	[Ruminococcus] torques group		[Ruminococcus] torques group sp.	0.355005	1.0048	3.0909	0.325082	0.745119
Bacteria	Actinobacteriota	Actinobacteria	Micrococcales				Micrococcales Order	1.11646	0.60024	0.929507	0.645762	0.518434
Bacteria	Firmicutes	Bacilli	Bacillales	Sporolactobacillaceae	Sporolactobacillus		Sporolactobacillus sp.	0.224084	-0.693399	3.38995	-0.204545	0.837927
Bacteria	Bacteroidota	Bacteroidia	Bacteroidales	Muribaculaceae	Muribaculum		Muribaculum sp.	0.250619	1.00445	2.99403	0.335485	0.737259
Bacteria	Firmicutes						Firmicutes Phylum	0.535624	-0.541117	1.79111	-0.302113	0.762566
Bacteria	Firmicutes	Bacilli	Lactobacillales	Streptococcaceae			Streptococcaceae Family	0.377031	-0.480465	1.94177	-0.247436	0.804571
Bacteria	Firmicutes	Clostridia	Oscillospirales	Oscillospiraceae	UCG-005		UCG-005 sp.	0.783532	-3.90297	2.7786	-1.40466	0.160124
Bacteria	Actinobacteriota	Coriobacteriia	Coriobacteriales	Eggerthellaceae	Parvibacter		Parvibacter sp.	0.231879	-0.564772	3.33036	-0.169583	0.865338
Bacteria	Firmicutes	Clostridia	Oscillospirales	[Eubacterium] coprostanoligenes group			[Eubacterium] coprostanoligenes group Family	0.379259	-0.569208	2.59006	-0.219767	0.826053
Bacteria	Firmicutes	Clostridia	Peptostreptococcales-Tissierellales	Peptostreptococcaceae			Peptostreptococcaceae Family	0.148674	0.183515	3.40208	0.053942	0.956981
Bacteria	Firmicutes	Bacilli	Erysipelotrichales	Erysipelotrichaceae			Erysipelotrichaceae Family	0.407581	1.19213	1.94173	0.613953	0.539247
Bacteria	Bacteroidota	Bacteroidia					Bacteroidia Class	0.33057	-1.68303	2.04339	-0.823646	0.410141
Bacteria	Firmicutes	Clostridia	Peptostreptococcales-Tissierellales	Anaerovoracaceae	Family XIII AD3011 group		Family XIII AD3011 group sp.	0.143487	-0.486657	3.02128	-0.161076	0.872034
Bacteria	Firmicutes	Clostridia	Christensenellales	Christensenellaceae	Christensenellaceae R-7 group		Christensenellaceae R-7 group sp.	0.309792	-0.152485	3.09966	-0.049194	0.960765
Bacteria	Proteobacteria	Gammaproteobacteria	Methylococcales	Methylomonadaceae	Milano-WF1B-42		Milano-WF1B-42 sp.	0.182015	0.946861	3.83526	0.246883	0.804999
Bacteria	Firmicutes	Clostridia	Lachnospirales	Lachnospiraceae	[Eubacterium] oxidoreducens group		[Eubacterium] oxidoreducens group sp.	0.616887	-2.36675	1.80431	-1.31172	0.189616
Bacteria	Firmicutes	Clostridia					Clostridia Class	0.389487	-2.25256	1.8899	-1.19189	0.233302
Bacteria	Firmicutes	Bacilli	Bacillales	Bacillaceae			Bacillaceae Family	0.181724	-0.769264	2.98609	-0.257616	0.796703
Bacteria	Fusobacteriota	Fusobacteriia	Fusobacteriales	Fusobacteriaceae			Fusobacteriaceae Family	0.347289	0.494029	1.59966	0.308835	0.757447
Bacteria	Campylobacterota	Campylobacteria	Campylobacterales	Helicobacteraceae			Helicobacteraceae Family	0.124419	-0.580072	3.39587	-0.170817	0.864368
Bacteria	Proteobacteria	Gammaproteobacteria	Pseudomonadales				Pseudomonadales Order	0.11867	-1.03044	3.41663	-0.301595	0.762961
Bacteria	Actinobacteriota	Coriobacteriia	Coriobacteriales	Eggerthellaceae			Eggerthellaceae Family	0.157613	-0.255398	2.98524	-0.0855536	0.931821
Bacteria	Proteobacteria	Gammaproteobacteria	Enterobacterales	Yersiniaceae	Rahnella		Rahnella sp.	0.0769539	0.171191	3.48667	0.0490987	0.960841

## Sheet: Post; Lesion vs No lesion
Kingdom	Phylum	Class	Order	Family	Genus	Species	Print	baseMean	log2FoldChange	lfcSE	stat	pvalue	padj
Bacteria	Firmicutes	Bacilli	Lactobacillales	Aerococcaceae	Aerococcus		Aerococcus sp.	9.6328	21.2697	3.41044	6.23664	4.47074e-10	7.42143e-08
Bacteria	Proteobacteria	Gammaproteobacteria	Burkholderiales	Alcaligenaceae	Parapusillimonas		Parapusillimonas sp.	19.9724	6.97815	1.45227	4.80501	1.54745e-06	0.000128438
Bacteria	Proteobacteria	Alphaproteobacteria	Sphingomonadales	Sphingomonadaceae	Sphingomonas		Sphingomonas sp.	119.514	3.80839	0.82941	4.59169	4.39671e-06	0.000243285
Bacteria	Bacteroidota	Bacteroidia	Flavobacteriales	Flavobacteriaceae	Capnocytophaga		Capnocytophaga sp.	346.209	2.05424	0.491221	4.18191	2.89069e-05	0.00119964
Bacteria	Fusobacteriota	Fusobacteriia	Fusobacteriales	Leptotrichiaceae	Leptotrichia		Leptotrichia sp.	355.676	1.91205	0.465202	4.11016	3.95393e-05	0.0013127
Bacteria	Proteobacteria	Gammaproteobacteria	Xanthomonadales	Xanthomonadaceae	Stenotrophomonas		Stenotrophomonas sp.	20.949	5.10895	1.29771	3.93691	8.25389e-05	0.00228358
Bacteria	Proteobacteria	Gammaproteobacteria	Enterobacterales	Yersiniaceae	Serratia		Serratia sp.	133.254	4.45673	1.229	3.62631	0.000287497	0.00681779
Bacteria	Bacteroidota	Bacteroidia	Bacteroidales	Prevotellaceae	Alloprevotella		Alloprevotella sp.	307.418	-1.5087	0.44342	-3.40241	0.000667949	0.0138599
Bacteria	Firmicutes	Bacilli	Erysipelotrichales	Erysipelotrichaceae	Turicibacter		Turicibacter sp.	58.9761	4.1061	1.26035	3.2579	0.00112238	0.0207017
Bacteria	Firmicutes	Bacilli	Staphylococcales	Staphylococcaceae	Staphylococcus		Staphylococcus sp.	59.8509	2.69191	0.865221	3.11123	0.00186307	0.0281155
Bacteria	Firmicutes	Clostridia	Peptostreptococcales-Tissierellales	Peptostreptococcaceae	Romboutsia		Romboutsia sp.	125.763	3.74361	1.19746	3.1263	0.0017702	0.0281155
Bacteria	Bacteroidota	Bacteroidia	Flavobacteriales	Weeksellaceae	Bergeyella		Bergeyella sp.	526.543	-1.87704	0.660306	-2.84269	0.00447349	0.0527646
Bacteria	Proteobacteria	Gammaproteobacteria	Cardiobacteriales	Cardiobacteriaceae	Cardiobacterium		Cardiobacterium sp.	60.4749	1.62971	0.57744	2.82231	0.00476788	0.0527646
Bacteria	Firmicutes	Bacilli	Lactobacillales	Lactobacillaceae	Ligilactobacillus		Ligilactobacillus sp.	121.597	2.0046	0.698382	2.87034	0.0041003	0.0527646
Bacteria	Patescibacteria	Saccharimonadia	Saccharimonadales	Saccharimonadaceae	TM7x		TM7x sp.	36.5925	-1.67565	0.592121	-2.82992	0.00465598	0.0527646
Bacteria	Proteobacteria	Gammaproteobacteria	Burkholderiales	Burkholderiaceae	Lautropia		Lautropia sp.	573.286	1.34707	0.484613	2.77968	0.00544133	0.0564538
Bacteria	Firmicutes	Clostridia	Peptostreptococcales-Tissierellales	Peptostreptococcaceae	[Eubacterium] yurii group		[Eubacterium] yurii group sp.	5.01744	2.84642	1.0457	2.72203	0.00648821	0.0633554
Bacteria	Campylobacterota	Campylobacteria	Campylobacterales	Campylobacteraceae	Campylobacter		Campylobacter sp.	66.6632	-1.15925	0.450959	-2.57062	0.0101516	0.0936207
Bacteria	Firmicutes	Bacilli	Erysipelotrichales	Erysipelotrichaceae	Solobacterium		Solobacterium sp.	19.087	1.23726	0.490726	2.52128	0.0116929	0.0946594
Bacteria	Cyanobacteria	Cyanobacteriia	Chloroplast				Chloroplast Order	9.59341	2.42184	0.968837	2.49974	0.0124286	0.0946594
Bacteria	Proteobacteria	Alphaproteobacteria	Rickettsiales	Mitochondria			Mitochondria Family	23.9084	2.25318	0.896597	2.51304	0.0119697	0.0946594
Bacteria	Firmicutes	Clostridia	Peptococcales	Peptococcaceae	Peptococcus		Peptococcus sp.	3.26774	3.43404	1.37558	2.49642	0.0125452	0.0946594
Bacteria	Firmicutes	Clostridia	Clostridiales	Clostridiaceae	Clostridium sensu stricto 1		Clostridium sensu stricto 1 sp.	13.0179	3.63143	1.46784	2.474	0.013361	0.0964316
Bacteria	Proteobacteria	Gammaproteobacteria	Burkholderiales	Alcaligenaceae	Castellaniella		Castellaniella sp.	194.027	2.76415	1.12809	2.45029	0.014274	0.0987282
Bacteria	Firmicutes	Clostridia	Lachnospirales	Lachnospiraceae	Mobilitalea		Mobilitalea sp.	2.37515	-3.50684	1.49225	-2.35003	0.0187719	0.124645
Bacteria	Actinobacteriota	Actinobacteria	Micrococcales	Micrococcaceae	Rothia		Rothia sp.	2313.5	0.986181	0.425245	2.31909	0.0203902	0.130183
Bacteria	Actinobacteriota	Actinobacteria	Actinomycetales	Actinomycetaceae	Actinomyces		Actinomyces sp.	876.989	-0.912144	0.402973	-2.26354	0.0236026	0.145112
Bacteria	Proteobacteria	Gammaproteobacteria	Burkholderiales	Burkholderiaceae	Burkholderia-Caballeronia-Paraburkholderia		Burkholderia-Caballeronia-Paraburkholderia sp.	230.685	1.78408	0.801185	2.2268	0.0259606	0.153909
Bacteria	Actinobacteriota	Actinobacteria	Propionibacteriales	Propionibacteriaceae	Pseudopropionibacterium		Pseudopropionibacterium sp.	5.11166	1.37949	0.63801	2.16218	0.0306044	0.175184
Bacteria	Actinobacteriota	Actinobacteria	Micrococcales	Micrococcaceae	Kocuria		Kocuria sp.	5.09781	5.41781	2.59368	2.08885	0.0367213	0.203191
Bacteria	Proteobacteria	Alphaproteobacteria	Caulobacterales	Caulobacteraceae	Brevundimonas		Brevundimonas sp.	1.87726	4.66645	2.2581	2.06653	0.0387782	0.207651
Bacteria	Firmicutes	Bacilli	Erysipelotrichales	Erysipelotrichaceae	Faecalibaculum		Faecalibaculum sp.	7.66542	3.793	1.88084	2.01665	0.0437318	0.226859
Bacteria	Bacteroidota	Bacteroidia	Bacteroidales	Bacteroidaceae	Bacteroides		Bacteroides sp.	35.4587	1.59156	0.805141	1.97674	0.048071	0.241812
Bacteria	Proteobacteria	Gammaproteobacteria	Enterobacterales	Yersiniaceae			Yersiniaceae Family	9.60151	3.36767	1.75656	1.9172	0.0552125	0.269529
Bacteria	Actinobacteriota	Actinobacteria	Actinomycetales	Actinomycetaceae	Flaviflexus		Flaviflexus sp.	2.45022	5.17056	2.73243	1.89229	0.0584521	0.269529
Bacteria	Firmicutes	Clostridia	Oscillospirales	Oscillospiraceae	Intestinimonas		Intestinimonas sp.	5.39149	-4.45582	2.35309	-1.8936	0.0582778	0.269529
Bacteria	Actinobacteriota	Actinobacteria	Micrococcales	Micrococcaceae	Glutamicibacter		Glutamicibacter sp.	10.7069	4.97921	2.6762	1.86055	0.0628076	0.281785
Bacteria	Proteobacteria	Gammaproteobacteria	Enterobacterales	Enterobacteriaceae	Cronobacter		Cronobacter sp.	3.23748	4.75406	2.69421	1.76455	0.0776398	0.306862
Bacteria	Proteobacteria	Gammaproteobacteria	Enterobacterales	Enterobacteriaceae			Enterobacteriaceae Family	2.52448	3.52601	1.99652	1.76608	0.0773826	0.306862
Bacteria	Firmicutes	Bacilli	Bacillales	Bacillaceae	Bacillus		Bacillus sp.	2.86994	5.44412	3.02401	1.8003	0.0718134	0.306862
Bacteria	Firmicutes	Clostridia	Oscillospirales	Oscillospiraceae	Oscillibacter		Oscillibacter sp.	4.3111	-2.51794	1.42538	-1.7665	0.0773116	0.306862
Bacteria	Deferribacterota	Deferribacteres	Deferribacterales	Deferribacteraceae	Mucispirillum		Mucispirillum sp.	3.45406	-3.81557	2.14598	-1.77801	0.075402	0.306862
Bacteria	Firmicutes	Clostridia	Peptostreptococcales-Tissierellales	Sedimentibacteraceae	Sedimentibacter		Sedimentibacter sp.	1.34363	-3.74438	2.15587	-1.73683	0.0824177	0.318171
Bacteria	Firmicutes	Bacilli	Lactobacillales	Aerococcaceae	Abiotrophia		Abiotrophia sp.	666.826	0.70491	0.415653	1.69591	0.0899029	0.32681
Bacteria	Proteobacteria	Gammaproteobacteria	Burkholderiales	Comamonadaceae	Diaphorobacter		Diaphorobacter sp.	6.88573	2.25049	1.3197	1.70531	0.0881365	0.32681
Bacteria	Firmicutes	Clostridia	Peptostreptococcales-Tissierellales	Family XI	Parvimonas		Parvimonas sp.	8.72203	-1.04279	0.616144	-1.69244	0.0905618	0.32681
Bacteria	Fusobacteriota	Fusobacteriia	Fusobacteriales	Fusobacteriaceae	Cetobacterium		Cetobacterium sp.	3.49896	-2.34596	1.39984	-1.67588	0.0937626	0.331161
Bacteria	Proteobacteria	Gammaproteobacteria	Pseudomonadales	Moraxellaceae	Acinetobacter		Acinetobacter sp.	25.6356	1.52084	0.913706	1.66447	0.0960185	0.332064
Bacteria	Firmicutes	Bacilli	Staphylococcales	Gemellaceae	Gemella		Gemella sp.	7114.03	0.59896	0.364189	1.64464	0.100044	0.332146
Bacteria	Firmicutes	Clostridia	Lachnospirales	Lachnospiraceae	Lachnospiraceae UCG-004		Lachnospiraceae UCG-004 sp.	1.55683	4.28754	2.60478	1.64603	0.0997584	0.332146
Bacteria	Firmicutes	Clostridia	Lachnospirales	Lachnospiraceae	Stomatobaculum		Stomatobaculum sp.	12.7786	1.46351	0.911481	1.60564	0.108352	0.352676
Bacteria	Proteobacteria	Gammaproteobacteria	Burkholderiales	Neisseriaceae	Neisseria		Neisseria sp.	2101.14	0.646587	0.409552	1.57877	0.11439	0.36255
Bacteria	Firmicutes	Clostridia	Clostridia UCG-014				Clostridia UCG-014 Order	44.1793	1.33463	0.848541	1.57285	0.115754	0.36255
Bacteria	Patescibacteria	Saccharimonadia	Saccharimonadales	Saccharimonadaceae			Saccharimonadaceae Family	5.83971	-1.76271	1.14488	-1.53965	0.123647	0.380099
Bacteria	Proteobacteria	Gammaproteobacteria	Pseudomonadales	Pseudomonadaceae	Pseudomonas		Pseudomonas sp.	258.242	1.43127	0.966649	1.48065	0.1387	0.41862
Bacteria	Proteobacteria	Gammaproteobacteria	Enterobacterales	Pasteurellaceae	Haemophilus		Haemophilus sp.	3661.48	-0.712434	0.49313	-1.44472	0.148537	0.437371
Bacteria	Proteobacteria	Alphaproteobacteria					Alphaproteobacteria Class	1.5461	2.35354	1.63668	1.43799	0.150436	0.437371
Bacteria	Firmicutes	Clostridia	Oscillospirales	Ruminococcaceae	Incertae Sedis		Ruminococcaceae Family_1	2.13553	-2.63512	1.84319	-1.42965	0.152817	0.437371
Bacteria	Bacteroidota	Bacteroidia	Bacteroidales	Prevotellaceae	Prevotella_7		Prevotella_7 sp.	679.308	-0.672517	0.480184	-1.40054	0.161351	0.439088
Bacteria	Actinobacteriota	Actinobacteria	Corynebacteriales	Corynebacteriaceae	Corynebacterium		Corynebacterium sp.	93.9788	-0.663654	0.469607	-1.41321	0.157593	0.439088
Bacteria	Desulfobacterota	Desulfovibrionia	Desulfovibrionales	Desulfovibrionaceae	Desulfovibrio		Desulfovibrio sp.	15.4518	-2.21396	1.57622	-1.4046	0.16014	0.439088
Bacteria	Proteobacteria	Gammaproteobacteria	Pseudomonadales	Moraxellaceae	Enhydrobacter		Enhydrobacter sp.	34.8563	1.5732	1.1333	1.38815	0.165091	0.442018
Bacteria	Proteobacteria	Gammaproteobacteria					Gammaproteobacteria Class	1.54476	1.95845	1.43811	1.36183	0.173253	0.456508
Bacteria	Firmicutes	Clostridia	Lachnospirales	Lachnospiraceae	Oribacterium		Oribacterium sp.	25.2043	0.763897	0.581467	1.31374	0.188933	0.461219
Bacteria	Firmicutes	Clostridia	Lachnospirales	Lachnospiraceae	Catonella		Catonella sp.	7.40977	0.926679	0.693997	1.33528	0.181786	0.461219
Bacteria	Firmicutes	Negativicutes	Acidaminococcales	Acidaminococcaceae	Phascolarctobacterium		Phascolarctobacterium sp.	3.19066	2.41509	1.82969	1.31995	0.186853	0.461219
Bacteria	Firmicutes	Bacilli	Lactobacillales	Lactobacillaceae	Latilactobacillus		Latilactobacillus sp.	2.56475	3.53911	2.64425	1.33842	0.180761	0.461219
Bacteria	Firmicutes	Clostridia	Oscillospirales	Ruminococcaceae	[Eubacterium] siraeum group		[Eubacterium] siraeum group sp.	4.54626	-2.42029	1.82882	-1.32342	0.185697	0.461219
Bacteria	Proteobacteria	Gammaproteobacteria	Burkholderiales	Neisseriaceae			Neisseriaceae Family	8.33061	-1.32028	1.02439	-1.28885	0.19745	0.475024
Bacteria	Firmicutes	Negativicutes	Veillonellales-Selenomonadales	Veillonellaceae	Veillonella		Veillonella sp.	991.721	-0.426585	0.346889	-1.22975	0.218792	0.50741
Bacteria	Firmicutes	Clostridia	Lachnospirales	Lachnospiraceae	Johnsonella		Johnsonella sp.	7.97605	1.04211	0.844641	1.2338	0.217279	0.50741
Bacteria	Firmicutes	Bacilli	Lactobacillales	P5D1-392			P5D1-392 Family	1.59117	1.80549	1.47229	1.22631	0.220082	0.50741
Bacteria	Firmicutes	Bacilli	Bacillales	Planococcaceae	Psychrobacillus		Psychrobacillus sp.	5.59828	4.28485	3.54075	1.21015	0.22622	0.514417
Bacteria	Actinobacteriota	Actinobacteria	Actinomycetales	Actinomycetaceae	F0332		F0332 sp.	21.0382	0.832192	0.708746	1.17417	0.240325	0.531919
Bacteria	Actinobacteriota	Actinobacteria	Bifidobacteriales	Bifidobacteriaceae	Bifidobacterium		Bifidobacterium sp.	14.3198	1.76945	1.50329	1.17705	0.239176	0.531919
Bacteria	Proteobacteria	Gammaproteobacteria	Enterobacterales	Morganellaceae	Providencia		Providencia sp.	1.41766	2.90337	2.57137	1.12911	0.258851	0.565384
Bacteria	Actinobacteriota	Actinobacteria	Micrococcales	Microbacteriaceae	Leifsonia		Leifsonia sp.	4.03367	-3.66325	3.27894	-1.11721	0.263906	0.566324
Bacteria	Firmicutes	Clostridia	Lachnospirales	Lachnospiraceae	Lachnoclostridium		Lachnoclostridium sp.	7.22369	1.5126	1.36016	1.11208	0.266104	0.566324
Bacteria	Proteobacteria	Gammaproteobacteria	Enterobacterales	Erwiniaceae	Pantoea		Pantoea sp.	1.76433	2.69059	2.47345	1.08779	0.276689	0.57413
Bacteria	Firmicutes	Bacilli	Lactobacillales	Carnobacteriaceae	Desemzia		Desemzia sp.	1.4736	3.13328	2.87622	1.08938	0.275988	0.57413
Bacteria	Firmicutes	Bacilli	Lactobacillales	Lactobacillaceae	Lactobacillus		Lactobacillus sp.	83.0473	0.881898	0.818828	1.07702	0.281469	0.576838
Bacteria	Firmicutes	Clostridia	Peptococcales	Peptococcaceae			Peptococcaceae Family	1.4004	-1.98637	1.85865	-1.06871	0.285199	0.577354
Bacteria	Firmicutes	Clostridia	Lachnospirales	Lachnospiraceae			Lachnospiraceae Family	33.4327	1.0152	0.975408	1.04079	0.297972	0.589856
Bacteria	Firmicutes	Bacilli	Staphylococcales	Staphylococcaceae			Staphylococcaceae Family	6.68335	2.15152	2.07713	1.03582	0.300288	0.589856
Bacteria	Actinobacteriota	Coriobacteriia	Coriobacteriales	Atopobiaceae	Coriobacteriaceae UCG-002		Coriobacteriaceae UCG-002 sp.	1.83546	2.98063	2.90929	1.02452	0.305588	0.589856
Bacteria	Firmicutes	Clostridia	Lachnospirales	Lachnospiraceae	Lachnospiraceae UCG-001		Lachnospiraceae UCG-001 sp.	1.82361	-2.38181	2.3177	-1.02766	0.304109	0.589856
Bacteria	Firmicutes	Bacilli	Bacillales	Bacillaceae	Anoxybacillus		Anoxybacillus sp.	1.53638	-2.73704	2.70196	-1.01298	0.311068	0.593532
Bacteria	Proteobacteria	Gammaproteobacteria	Enterobacterales	Enterobacteriaceae	Citrobacter		Citrobacter sp.	1.98751	2.40016	2.39283	1.00306	0.315831	0.595772
Bacteria	Proteobacteria	Gammaproteobacteria	Burkholderiales	Comamonadaceae			Comamonadaceae Family	2.5506	2.03258	2.07336	0.980331	0.326923	0.609766
Bacteria	Firmicutes	Clostridia	Lachnospirales	Lachnospiraceae	Roseburia		Roseburia sp.	7.13703	1.48856	1.53767	0.968062	0.333013	0.614225
Bacteria	Firmicutes	Bacilli	Lactobacillales	Streptococcaceae	Streptococcus		Streptococcus sp.	44548.4	0.287684	0.317188	0.906985	0.364415	0.664757
Bacteria	Proteobacteria	Alphaproteobacteria	Rhizobiales	Beijerinckiaceae	Methylobacterium-Methylorubrum		Methylobacterium-Methylorubrum sp.	48.8603	0.766278	0.868902	0.881892	0.377835	0.669859
Bacteria	Firmicutes	Clostridia	Oscillospirales	Butyricicoccaceae	Butyricicoccus		Butyricicoccus sp.	1.29461	2.18969	2.49068	0.879154	0.379318	0.669859
Bacteria	Proteobacteria	Gammaproteobacteria	Burkholderiales	Sutterellaceae	Sutterella		Sutterella sp.	7.68538	1.35816	1.53255	0.886212	0.375503	0.669859
Bacteria	Fusobacteriota	Fusobacteriia	Fusobacteriales	Leptotrichiaceae	Streptobacillus		Streptobacillus sp.	36.8822	-0.793586	0.946661	-0.8383	0.401862	0.702201
Bacteria	Proteobacteria	Gammaproteobacteria	Enterobacterales	Enterobacteriaceae	Escherichia-Shigella		Escherichia-Shigella sp.	2.58464	1.3406	1.68222	0.796919	0.425498	0.720741
Bacteria	Proteobacteria	Alphaproteobacteria	Rhodospirillales	Magnetospirillaceae	Magnetospirillum		Magnetospirillum sp.	1.93953	2.31553	2.88972	0.801298	0.422959	0.720741
Bacteria	Firmicutes	Clostridia	Oscillospirales	Ruminococcaceae	Ruminococcus		Ruminococcus sp.	3.44901	1.43687	1.79386	0.800994	0.423135	0.720741
Bacteria	Firmicutes	Clostridia	Oscillospirales	Ruminococcaceae	Subdoligranulum		Subdoligranulum sp.	1.71099	1.16247	1.55026	0.749858	0.45334	0.760146
Bacteria	Firmicutes	Clostridia	Lachnospirales	Lachnospiraceae	Lachnospiraceae NK4A136 group		Lachnospiraceae NK4A136 group sp.	80.5494	0.839928	1.15436	0.727616	0.466849	0.774969
Bacteria	Campylobacterota	Campylobacteria	Campylobacterales	Helicobacteraceae	Helicobacter		Helicobacter sp.	10.1969	-1.18495	1.68782	-0.702057	0.482643	0.793255
Bacteria	Firmicutes	Bacilli	Lactobacillales	Streptococcaceae	Lactococcus		Lactococcus sp.	26.5428	1.00007	1.45188	0.688811	0.490942	0.798985
Bacteria	Proteobacteria	Gammaproteobacteria	Pseudomonadales	Moraxellaceae	Moraxella		Moraxella sp.	11.7675	0.946353	1.42599	0.663646	0.506917	0.800925
Bacteria	Bacteroidota	Bacteroidia	Bacteroidales	Tannerellaceae	Parabacteroides		Parabacteroides sp.	3.5657	0.926646	1.39999	0.661894	0.508039	0.800925
Bacteria	Proteobacteria	Gammaproteobacteria	Burkholderiales	Hydrogenophilaceae	Tepidiphilus		Tepidiphilus sp.	1.35229	1.38213	2.04606	0.67551	0.499352	0.800925
Bacteria	Firmicutes	Clostridia	Peptostreptococcales-Tissierellales	Peptostreptococcaceae	Peptostreptococcus		Peptostreptococcus sp.	1.89662	0.551414	0.839794	0.656606	0.511434	0.800925
Bacteria	Proteobacteria	Gammaproteobacteria	Burkholderiales	Comamonadaceae	Alicycliphilus		Alicycliphilus sp.	1.33385	-1.02551	1.59878	-0.641432	0.521242	0.801563
Bacteria	Firmicutes	Clostridia	Peptostreptococcales-Tissierellales	Anaerovoracaceae	[Eubacterium] nodatum group		[Eubacterium] nodatum group sp.	1.41181	0.637218	1.00278	0.635453	0.525133	0.801563
Bacteria	Firmicutes	Clostridia	Lachnospirales	Lachnospiraceae	Blautia		Blautia sp.	1.43881	1.35265	2.13479	0.633622	0.526327	0.801563
Bacteria	Actinobacteriota	Actinobacteria	Propionibacteriales	Propionibacteriaceae	Cutibacterium		Cutibacterium sp.	14.5879	-0.537457	0.902582	-0.595466	0.551532	0.816353
Bacteria	Firmicutes	Clostridia	Lachnospirales	Lachnospiraceae	Lachnoanaerobaculum		Lachnoanaerobaculum sp.	61.3905	-0.209689	0.367436	-0.570682	0.568216	0.816353
Bacteria	Patescibacteria	Gracilibacteria	Absconditabacteriales (SR1)				Absconditabacteriales (SR1) Order	13.9002	-0.611778	1.04785	-0.583842	0.559327	0.816353
Bacteria	Actinobacteriota	Coriobacteriia	Coriobacteriales	Eggerthellaceae	Enterorhabdus		Enterorhabdus sp.	9.83944	0.979768	1.72686	0.567369	0.570463	0.816353
Bacteria	Firmicutes	Bacilli	Erysipelotrichales	Erysipelotrichaceae	Dubosiella		Dubosiella sp.	11.6729	-0.718039	1.25391	-0.57264	0.566889	0.816353
Bacteria	Firmicutes	Bacilli	Lactobacillales	Lactobacillaceae			Lactobacillaceae Family	1.7191	-0.428776	0.745542	-0.57512	0.56521	0.816353
Bacteria	Firmicutes	Clostridia	Oscillospirales	Ruminococcaceae			Ruminococcaceae Family_2	3.94787	0.780882	1.34538	0.580415	0.561634	0.816353
Bacteria	Bacteroidota	Bacteroidia	Bacteroidales	Porphyromonadaceae	Porphyromonas		Porphyromonas sp.	1289.79	-0.246394	0.440312	-0.559589	0.57576	0.81689
Bacteria	Firmicutes	Bacilli	Lactobacillales				Lactobacillales Order	8.93316	-0.46097	0.860246	-0.535858	0.592057	0.832894
Bacteria	Patescibacteria	Saccharimonadia	Saccharimonadales				Saccharimonadales Order	30.3898	-0.434532	0.845814	-0.513744	0.607431	0.836431
Bacteria	Actinobacteriota	Coriobacteriia	Coriobacteriales	Atopobiaceae	Atopobium		Atopobium sp.	24.1433	0.212301	0.428032	0.495994	0.619899	0.836431
Bacteria	Bacteroidota	Bacteroidia	Bacteroidales	Rikenellaceae	Alistipes		Alistipes sp.	48.5	-0.7344	1.42849	-0.51411	0.607175	0.836431
Bacteria	Firmicutes	Bacilli	Lactobacillales	Lactobacillaceae	HT002		HT002 sp.	30.4112	-0.654411	1.33812	-0.489053	0.624804	0.836431
Bacteria	Proteobacteria	Gammaproteobacteria	Burkholderiales	Comamonadaceae	Comamonas		Comamonas sp.	2.66665	-0.572372	1.15352	-0.496196	0.619756	0.836431
Bacteria	Actinobacteriota	Actinobacteria	Micrococcales	Micrococcaceae	Micrococcus		Micrococcus sp.	1.95051	1.17664	2.39253	0.491798	0.622862	0.836431
Bacteria	Bacteroidota	Bacteroidia	Bacteroidales	Tannerellaceae	Tannerella		Tannerella sp.	9.21204	-0.418705	0.887084	-0.472002	0.636926	0.845837
Bacteria	Actinobacteriota	Actinobacteria	Micrococcales	Microbacteriaceae	Microbacterium		Microbacterium sp.	9.88426	0.975087	2.10565	0.46308	0.643307	0.847531
Bacteria	Proteobacteria	Gammaproteobacteria	Burkholderiales	Neisseriaceae	Kingella		Kingella sp.	54.3065	0.231526	0.554677	0.417408	0.67638	0.867199
Bacteria	Desulfobacterota	Desulfovibrionia	Desulfovibrionales	Desulfovibrionaceae			Desulfovibrionaceae Family	13.1612	0.656983	1.58827	0.413648	0.679132	0.867199
Bacteria	Patescibacteria	Gracilibacteria	JGI 0000069-P22				JGI 0000069-P22 Order	2.4683	-0.722986	1.68877	-0.428113	0.668569	0.867199
Bacteria	Firmicutes	Negativicutes	Veillonellales-Selenomonadales	Veillonellaceae	Megasphaera		Megasphaera sp.	2.36905	0.460173	1.0844	0.424357	0.671306	0.867199
Bacteria	Bacteroidota	Bacteroidia	Bacteroidales	Paludibacteraceae	F0058		F0058 sp.	5.80797	0.597604	1.52468	0.391953	0.695093	0.86976
Bacteria	Firmicutes	Bacilli	Bacillales	Planococcaceae	Solibacillus		Solibacillus sp.	2.74697	1.26908	3.25765	0.389568	0.696856	0.86976
Bacteria	Firmicutes	Negativicutes	Veillonellales-Selenomonadales	Veillonellaceae	Dialister		Dialister sp.	1.56837	-0.442079	1.09934	-0.402131	0.687588	0.86976
Bacteria	Firmicutes	Clostridia	Oscillospirales	Ruminococcaceae	Faecalibacterium		Faecalibacterium sp.	4.7763	0.529682	1.5458	0.342658	0.731856	0.890777
Bacteria	Firmicutes	Bacilli	Lactobacillales	Lactobacillaceae	Lactiplantibacillus		Lactiplantibacillus sp.	2.21268	-0.673517	1.88227	-0.357821	0.720477	0.890777
Bacteria	Nitrospirota	Nitrospiria	Nitrospirales	Nitrospiraceae	Nitrospira		Nitrospira sp.	4.65505	0.868444	2.53117	0.343099	0.731524	0.890777
Bacteria	Firmicutes	Bacilli	Lactobacillales	Enterococcaceae	Enterococcus		Enterococcus sp.	1.98904	0.852479	2.52011	0.33827	0.73516	0.890777
Bacteria	Fusobacteriota	Fusobacteriia	Fusobacteriales	Fusobacteriaceae	Fusobacterium		Fusobacterium sp.	840.807	-0.128831	0.392302	-0.328397	0.742612	0.891869
Bacteria	Firmicutes	Clostridia	Lachnospirales	Lachnospiraceae	GCA-900066575		GCA-900066575 sp.	2.57675	0.699207	2.16571	0.322854	0.746806	0.891869
Bacteria	Bacteroidota	Bacteroidia	Bacteroidales	Prevotellaceae	Prevotella		Prevotella sp.	282.694	0.117028	0.401236	0.291668	0.770541	0.913641
Bacteria	Firmicutes	Bacilli	Lactobacillales	Lactobacillaceae	Limosilactobacillus		Limosilactobacillus sp.	7.12505	0.384749	1.35357	0.284248	0.77622	0.913848
Bacteria	Proteobacteria	Gammaproteobacteria	Enterobacterales	Pasteurellaceae	Aggregatibacter		Aggregatibacter sp.	1.93937	-0.373379	1.35871	-0.274803	0.783467	0.915884
Bacteria	Bacteroidota	Bacteroidia	Bacteroidales	Marinifilaceae	Odoribacter		Odoribacter sp.	4.64974	0.484074	1.96443	0.24642	0.805357	0.93489
Bacteria	Proteobacteria	Gammaproteobacteria	Enterobacterales	Pasteurellaceae	Actinobacillus		Actinobacillus sp.	127.508	0.211453	0.886323	0.238573	0.811437	0.935406
Bacteria	Firmicutes	Negativicutes	Veillonellales-Selenomonadales	Selenomonadaceae	Centipeda		Centipeda sp.	1.83771	-0.336745	1.46533	-0.229808	0.818241	0.936744
Bacteria	Firmicutes	Bacilli	RF39				RF39 Order	2.48509	-0.291351	1.30921	-0.22254	0.823894	0.936756
Bacteria	Firmicutes	Bacilli	Lactobacillales	Carnobacteriaceae	Granulicatella		Granulicatella sp.	1625.3	0.0499554	0.340723	0.146616	0.883435	0.947374
Bacteria	Bacteroidota	Bacteroidia	Bacteroidales	Prevotellaceae	Prevotella_9		Prevotella_9 sp.	16.3522	0.195133	1.53293	0.127294	0.898708	0.947374
Bacteria	Firmicutes	Bacilli	Lactobacillales	Lactobacillaceae	Lacticaseibacillus		Lacticaseibacillus sp.	16.6554	0.188727	1.1406	0.165463	0.868579	0.947374
Bacteria	Bacteroidota	Bacteroidia	Bacteroidales	Muribaculaceae			Muribaculaceae Family	148.263	0.193067	1.14258	0.168975	0.865816	0.947374
Bacteria	Bacteroidota	Bacteroidia	Bacteroidales				Bacteroidales Order	23.0855	-0.231475	1.29208	-0.179149	0.857821	0.947374
Bacteria	Proteobacteria	Gammaproteobacteria	Enterobacterales	Pasteurellaceae	Conservatibacter		Conservatibacter sp.	1.40464	0.119621	0.974345	0.12277	0.902289	0.947374
Bacteria	Firmicutes	Clostridia	Lachnospirales	Lachnospiraceae	Agathobacter		Agathobacter sp.	4.34978	0.293211	1.59742	0.183553	0.854364	0.947374
Bacteria	Bacteroidota	Bacteroidia	Bacteroidales	Rikenellaceae	Rikenellaceae RC9 gut group		Rikenellaceae RC9 gut group sp.	9.99463	-0.20047	1.83767	-0.109089	0.913132	0.947374
Bacteria							Unknown Phylum_1	18.9244	-0.165036	0.877456	-0.188085	0.85081	0.947374
Bacteria	Firmicutes	Clostridia	Oscillospirales	Oscillospiraceae			Oscillospiraceae Family	18.6711	0.268847	1.66717	0.161259	0.871889	0.947374
Bacteria	Bacteroidota	Bacteroidia	Bacteroidales	Prevotellaceae	Prevotellaceae UCG-001		Prevotellaceae UCG-001 sp.	3.00818	0.238922	2.1783	0.109683	0.912661	0.947374
Bacteria	Firmicutes	Clostridia	Oscillospirales	Oscillospiraceae	Colidextribacter		Colidextribacter sp.	10.828	-0.23423	1.73814	-0.134759	0.892802	0.947374
Bacteria	Firmicutes	Clostridia	Lachnospirales	Lachnospiraceae	[Eubacterium] xylanophilum group		[Eubacterium] xylanophilum group sp.	3.53961	0.274497	1.74096	0.15767	0.874717	0.947374
Bacteria	Patescibacteria	Saccharimonadia	Saccharimonadales	Saccharimonadaceae	Candidatus Saccharimonas		Candidatus Saccharimonas sp.	3.35543	0.142206	1.15993	0.122599	0.902425	0.947374
Bacteria	Firmicutes	Negativicutes	Veillonellales-Selenomonadales	Selenomonadaceae	Selenomonas		Selenomonas sp.	6.13042	0.0708011	0.736551	0.0961252	0.923421	0.952099
Bacteria	Proteobacteria	Gammaproteobacteria	Burkholderiales	Neisseriaceae	Eikenella		Eikenella sp.	52.7748	-0.0609204	0.78808	-0.0773024	0.938383	0.96114
Bacteria	Firmicutes	Clostridia	Clostridia vadinBB60 group				Clostridia vadinBB60 group Order	5.87642	-0.116244	1.64808	-0.0705329	0.94377	0.96114
Bacteria	Bacteroidota	Bacteroidia	Flavobacteriales	Weeksellaceae	Chryseobacterium		Chryseobacterium sp.	1.91748	0.218319	4.15114	0.0525924	0.958057	0.963863
Bacteria	Proteobacteria	Gammaproteobacteria	Methylococcales	Methylomonadaceae	Methyloprofundus		Methyloprofundus sp.	1.50931	0.218427	4.15114	0.0526185	0.958036	0.963863
Bacteria	Firmicutes	Clostridia	Lachnospirales	Lachnospiraceae	[Eubacterium] eligens group		[Eubacterium] eligens group sp.	1.45967	-0.0421655	1.83533	-0.0229743	0.981671	0.981671
Bacteria	Proteobacteria	Alphaproteobacteria	Rickettsiales	Anaplasmataceae	Wolbachia		Wolbachia sp.	0.113158	0.09813	4.15114	0.0236393	0.98114
Bacteria	Firmicutes	Clostridia	Oscillospirales	Oscillospiraceae	Flavonifractor		Flavonifractor sp.	1.11159	0.893224	3.3119	0.269701	0.78739
Bacteria	Actinobacteriota	Actinobacteria	Frankiales	Geodermatophilaceae	Blastococcus		Blastococcus sp.	0.845007	3.32602	3.5428	0.938812	0.347827
Bacteria	Proteobacteria	Gammaproteobacteria	Enterobacterales	Enterobacteriaceae	Salmonella		Salmonella sp.	1.17285	2.95233	3.55634	0.830159	0.406449
Bacteria	Firmicutes	Bacilli	Bacillales	Bacillaceae	Amphibacillus		Amphibacillus sp.	0.745496	-1.01121	3.23748	-0.312344	0.754779
Bacteria	Proteobacteria	Alphaproteobacteria	Rhodobacterales	Rhodobacteraceae	Thalassobius		Thalassobius sp.	0.88402	3.90374	4.13899	0.943163	0.345598
Bacteria	Myxococcota	Polyangia	Haliangiales	Haliangiaceae	Haliangium		Haliangium sp.	0.713724	0.390273	3.44654	0.113236	0.909844
Bacteria	Firmicutes	Clostridia	Lachnospirales	Lachnospiraceae	Lachnospiraceae NC2004 group		Lachnospiraceae NC2004 group sp.	0.725008	-0.636408	1.60737	-0.395932	0.692156
Bacteria	Proteobacteria	Gammaproteobacteria	Enterobacterales				Enterobacterales Order	1.19071	1.79234	1.70498	1.05123	0.293151
Bacteria	Firmicutes	Clostridia	Lachnospirales	Lachnospiraceae	Lachnospira		Lachnospira sp.	0.701594	0.333081	2.50124	0.133166	0.894062
Bacteria	Bacteroidota	Bacteroidia	Bacteroidales	Prevotellaceae	Paraprevotella		Paraprevotella sp.	0.449308	0.0226471	2.10419	0.0107629	0.991413
Bacteria	Proteobacteria	Gammaproteobacteria	Pseudomonadales	Marinobacteraceae	Marinobacter		Marinobacter sp.	0.447501	-0.875189	2.89227	-0.302595	0.762198
Bacteria	Actinobacteriota	Actinobacteria	Bifidobacteriales	Bifidobacteriaceae	Scardovia		Scardovia sp.	0.914249	-0.396848	1.57431	-0.252077	0.800982
Bacteria	Firmicutes	Bacilli					Bacilli Class	1.00887	-1.73296	1.19515	-1.44999	0.147061
Bacteria	Firmicutes	Clostridia	Lachnospirales	Lachnospiraceae	Fusicatenibacter		Fusicatenibacter sp.	0.764452	-0.2232	2.39498	-0.093195	0.925749
Bacteria	Actinobacteriota	Actinobacteria	Corynebacteriales	Nocardiaceae	Rhodococcus		Rhodococcus sp.	0.322901	1.09772	3.88692	0.282414	0.777626
Bacteria	Proteobacteria	Gammaproteobacteria	Burkholderiales	Neisseriaceae	Simonsiella		Simonsiella sp.	0.677686	2.44416	2.55364	0.957126	0.338503
Bacteria	Proteobacteria	Gammaproteobacteria	Enterobacterales	Shewanellaceae	Shewanella		Shewanella sp.	0.279871	0.0691214	3.43826	0.0201036	0.983961
Bacteria	Firmicutes	Bacilli	Lactobacillales	Lactobacillaceae	Schleiferilactobacillus		Schleiferilactobacillus sp.	0.634726	1.24209	2.89788	0.428621	0.668199
Bacteria	Proteobacteria	Alphaproteobacteria	Rhodobacterales	Rhodobacteraceae			Rhodobacteraceae Family	0.0808997	0.0739821	3.10049	0.0238614	0.980963
Bacteria	Spirochaetota	Spirochaetia	Spirochaetales	Spirochaetaceae	Treponema		Treponema sp.	0.622093	-0.379952	1.90565	-0.199382	0.841964
Bacteria	Proteobacteria	Gammaproteobacteria	Enterobacterales	Enterobacteriaceae	Shimwellia		Shimwellia sp.	1.28343	0.857319	2.01581	0.425298	0.670619
Bacteria	Firmicutes	Bacilli	Lactobacillales	Carnobacteriaceae	Trichococcus		Trichococcus sp.	1.25525	-3.35304	2.1755	-1.54127	0.123251
Bacteria	Firmicutes	Clostridia	Peptostreptococcales-Tissierellales	Anaerovoracaceae	[Eubacterium] brachy group		[Eubacterium] brachy group sp.	0.505236	-1.90456	2.24687	-0.847651	0.396633
Bacteria	Firmicutes	Bacilli	Lactobacillales	Lactobacillaceae	Weissella		Weissella sp.	0.183671	-0.0220691	3.82597	-0.00576824	0.995398
Bacteria	Bacteroidota	Bacteroidia	Bacteroidales	Rikenellaceae	Bact-08		Bact-08 sp.	0.415527	-0.286129	2.22976	-0.128323	0.897893
Bacteria	Bacteroidota	Bacteroidia	Flavobacteriales	Flavobacteriaceae			Flavobacteriaceae Family	0.38979	2.1096	2.61392	0.807064	0.41963
Bacteria	Firmicutes	Bacilli	Lactobacillales	Carnobacteriaceae	Atopostipes		Atopostipes sp.	1.03687	-3.14164	2.40468	-1.30647	0.191393
Bacteria	Actinobacteriota	Coriobacteriia	Coriobacteriales	Atopobiaceae	Olsenella		Olsenella sp.	0.584863	1.7245	2.67125	0.645578	0.518553
Bacteria	Firmicutes	Negativicutes	Acidaminococcales	Acidaminococcaceae			Acidaminococcaceae Family	0.236084	0.456637	3.82783	0.119294	0.905042
Bacteria	Firmicutes	Bacilli	Mycoplasmatales	Mycoplasmataceae	Mycoplasma		Mycoplasma sp.	0.921517	-2.79747	1.41645	-1.97499	0.0482698
Bacteria	Firmicutes	Bacilli	Acholeplasmatales	Acholeplasmataceae	Acholeplasma		Acholeplasma sp.	0.509707	0.637447	2.31482	0.275376	0.783028
Bacteria	Firmicutes	Clostridia	Oscillospirales	Ruminococcaceae	Caproiciproducens		Caproiciproducens sp.	0.670703	-2.11628	1.68721	-1.25431	0.209731
Bacteria	Proteobacteria	Gammaproteobacteria	Burkholderiales	Comamonadaceae	Ottowia		Ottowia sp.	0.257188	0.966349	3.38548	0.285439	0.775308
Bacteria	Firmicutes	Bacilli	Brevibacillales	Brevibacillaceae	Brevibacillus		Brevibacillus sp.	0.1841	1.48385	3.89953	0.380521	0.703559
Bacteria	Campylobacterota	Campylobacteria	Campylobacterales	Sulfurimonadaceae	Sulfuricurvum		Sulfuricurvum sp.	0.0862166	-0.175181	4.01706	-0.0436093	0.965216
Bacteria	Firmicutes	Clostridia	Lachnospirales	Lachnospiraceae	Cellulosilyticum		Cellulosilyticum sp.	0.410401	1.45804	2.67167	0.54574	0.585244
Bacteria	Proteobacteria	Alphaproteobacteria	Rhodobacterales	Rhodobacteraceae	Paracoccus		Paracoccus sp.	0.571951	0.993548	2.88247	0.344686	0.730331
Bacteria	Bacteroidota	Bacteroidia	Bacteroidales	Tannerellaceae	Macellibacteroides		Macellibacteroides sp.	0.964661	1.59724	1.55216	1.02905	0.303458
Bacteria	Firmicutes	Bacilli	Lactobacillales	Lactobacillaceae	Fructobacillus		Fructobacillus sp.	0.237715	-1.11732	3.08875	-0.361739	0.717547
Bacteria	Actinobacteriota	Actinobacteria	Bifidobacteriales	Bifidobacteriaceae			Bifidobacteriaceae Family	0.427805	0.543026	2.25117	0.24122	0.809385
Bacteria	Chloroflexi	Anaerolineae	Anaerolineales	Anaerolineaceae			Anaerolineaceae Family	0.479917	1.0552	2.01494	0.523688	0.600495
Bacteria	Firmicutes	Clostridia	Clostridiales	Clostridiaceae	Clostridium sensu stricto 12		Clostridium sensu stricto 12 sp.	0.5218	-0.437951	1.55109	-0.28235	0.777675
Bacteria	Firmicutes	Clostridia	Lachnospirales	Lachnospiraceae	[Eubacterium] ruminantium group		[Eubacterium] ruminantium group sp.	0.465757	2.69412	3.39012	0.7947	0.426788
Bacteria	Patescibacteria	Saccharimonadia	Saccharimonadales	Saccharimonadaceae	TM7a		TM7a sp.	0.214175	1.16785	3.49416	0.334229	0.738207
Bacteria	Firmicutes	Clostridia	Oscillospirales	Ethanoligenenaceae	Incertae Sedis		Ethanoligenenaceae Family	0.275759	-0.301192	3.13068	-0.0962068	0.923356
Bacteria	Proteobacteria	Gammaproteobacteria	Xanthomonadales	Xanthomonadaceae	Xanthomonas		Xanthomonas sp.	0.497598	2.11944	2.85034	0.743576	0.457133
Bacteria	Actinobacteriota	Actinobacteria	Micrococcales	Micrococcaceae	Neomicrococcus		Neomicrococcus sp.	0.228829	-0.66662	2.79054	-0.238886	0.811194
Bacteria	Proteobacteria	Gammaproteobacteria	Burkholderiales	Comamonadaceae	Aquincola		Aquincola sp.	0.250006	-1.10436	2.16957	-0.509024	0.610735
Bacteria	Proteobacteria	Gammaproteobacteria	Burkholderiales	Neisseriaceae	Alysiella		Alysiella sp.	0.618218	3.54212	3.40127	1.04141	0.297685
Bacteria	Firmicutes	Clostridia	Oscillospirales	Ruminococcaceae	Negativibacillus		Negativibacillus sp.	0.890763	-2.13694	2.42052	-0.882841	0.377322
Bacteria	Desulfobacterota	Desulfovibrionia	Desulfovibrionales	Desulfovibrionaceae	Bilophila		Bilophila sp.	1.29208	-1.35887	2.86156	-0.474872	0.634878
Bacteria	Proteobacteria	Gammaproteobacteria	Burkholderiales	Neisseriaceae	Conchiformibius		Conchiformibius sp.	0.285483	1.3683	3.19763	0.42791	0.668717
Bacteria	Patescibacteria	Gracilibacteria					Gracilibacteria Class	0.253564	-1.08403	3.90916	-0.277305	0.781546
Bacteria	Actinobacteriota	Actinobacteria	Corynebacteriales	Corynebacteriaceae	Lawsonella		Lawsonella sp.	0.238436	0.727446	2.5541	0.284815	0.775786
Bacteria	Proteobacteria	Gammaproteobacteria	Enterobacterales	Enterobacteriaceae	Klebsiella		Klebsiella sp.	0.112994	-0.610286	4.1485	-0.14711	0.883045
Bacteria	Firmicutes	Clostridia	Oscillospirales	Butyricicoccaceae	UCG-009		UCG-009 sp.	0.788001	-1.50484	2.58647	-0.581813	0.560693
Bacteria	Firmicutes	Clostridia	Lachnospirales	Lachnospiraceae	Tuzzerella		Tuzzerella sp.	0.973916	-2.10852	2.0175	-1.04511	0.295971
Bacteria	Actinobacteriota	Coriobacteriia	Coriobacteriales	Eggerthellaceae	Gordonibacter		Gordonibacter sp.	0.933897	1.05981	2.82315	0.3754	0.707363
Bacteria	Firmicutes	Clostridia	Oscillospirales	Oscillospiraceae	UCG-003		UCG-003 sp.	0.795614	-1.64201	3.58354	-0.45821	0.646801
Bacteria	Proteobacteria	Alphaproteobacteria	Rhodospirillales				Rhodospirillales Order	0.616113	1.15609	1.78707	0.646919	0.517684
Bacteria	Firmicutes	Bacilli	Staphylococcales	Staphylococcaceae	Jeotgalicoccus		Jeotgalicoccus sp.	0.982073	2.46265	2.79823	0.880075	0.378819
Bacteria	Proteobacteria	Gammaproteobacteria	Burkholderiales				Burkholderiales Order	0.818974	0.475566	1.50365	0.316273	0.751795
Bacteria	Proteobacteria	Gammaproteobacteria	Enterobacterales	Enterobacteriaceae	Aquamonas		Aquamonas sp.	0.182383	0.114729	3.0969	0.0370463	0.970448
Bacteria	Firmicutes	Clostridia	Lachnospirales	Lachnospiraceae	[Eubacterium] ventriosum group		[Eubacterium] ventriosum group sp.	0.49971	-1.86981	2.14515	-0.871643	0.383403
Bacteria	Firmicutes	Clostridia	Lachnospirales	Lachnospiraceae	Lachnospiraceae FCS020 group		Lachnospiraceae FCS020 group sp.	0.474755	0.218365	3.86876	0.0564431	0.954989
Bacteria	Firmicutes	Bacilli	Bacillales				Bacillales Order	0.823629	3.55103	2.2786	1.55842	0.119133
Bacteria	Actinobacteriota	Coriobacteriia	Coriobacteriales	Coriobacteriaceae	Collinsella		Collinsella sp.	0.586404	0.450708	2.99411	0.150532	0.880345
Bacteria	Cyanobacteria	Vampirivibrionia	Gastranaerophilales				Gastranaerophilales Order	0.688985	-2.2751	1.90807	-1.19236	0.233122
Bacteria	Proteobacteria	Gammaproteobacteria	Burkholderiales	Burkholderiaceae	Ralstonia		Ralstonia sp.	0.685962	2.49982	3.21347	0.77792	0.436616
Bacteria	Proteobacteria	Gammaproteobacteria	Enterobacterales	Succinivibrionaceae	Anaerobiospirillum		Anaerobiospirillum sp.	0.383093	0.454802	2.17772	0.208844	0.83457
Bacteria	Firmicutes	Clostridia	Oscillospirales	Oscillospiraceae	UCG-002		UCG-002 sp.	0.716414	0.319152	3.18124	0.100323	0.920088
Bacteria	Firmicutes	Clostridia	Lachnospirales	Lachnospiraceae	Shuttleworthia		Shuttleworthia sp.	0.182372	-1.34407	2.58174	-0.520607	0.60264
Bacteria	Firmicutes	Clostridia	Lachnospirales	Lachnospiraceae	Dorea		Dorea sp.	0.590486	1.63052	2.71434	0.600706	0.548036
Bacteria	Bacteroidota	Bacteroidia	Bacteroidales	Prevotellaceae			Prevotellaceae Family	0.161212	-0.410904	3.5016	-0.117347	0.906585
Bacteria	Firmicutes	Negativicutes	Veillonellales-Selenomonadales	Veillonellaceae			Veillonellaceae Family	0.41122	-0.597203	2.2477	-0.265695	0.790474
Bacteria	Firmicutes	Clostridia	Oscillospirales	Ruminococcaceae	UBA1819		UBA1819 sp.	0.618548	-0.860133	2.67187	-0.321922	0.747511
Bacteria	Proteobacteria	Gammaproteobacteria	Enterobacterales	Enterobacteriaceae	Enterobacter		Enterobacter sp.	0.343383	-1.40453	2.04594	-0.686496	0.492401
Bacteria	Firmicutes	Clostridia	Oscillospirales	Oscillospiraceae	NK4A214 group		NK4A214 group sp.	0.558908	-1.57853	2.06511	-0.764382	0.44464
Bacteria	Proteobacteria	Alphaproteobacteria	Rhizobiales	Rhizobiaceae	Allorhizobium-Neorhizobium-Pararhizobium-Rhizobium		Allorhizobium-Neorhizobium-Pararhizobium-Rhizobium sp.	0.312539	-0.193573	2.04015	-0.0948817	0.924409
Bacteria	Bacteroidota	Bacteroidia	Bacteroidales	Rikenellaceae	Rikenella		Rikenella sp.	0.894966	0.7033	1.7001	0.413682	0.679107
Bacteria	Firmicutes	Bacilli	Erysipelotrichales	Erysipelatoclostridiaceae			Erysipelatoclostridiaceae Family	0.0942222	0.615843	3.97773	0.154823	0.876961
Bacteria	Firmicutes	Clostridia	Clostridiales	Clostridiaceae	Candidatus Arthromitus		Candidatus Arthromitus sp.	0.368786	-0.900977	2.82108	-0.319373	0.749443
Bacteria	Firmicutes	Clostridia	Lachnospirales	Lachnospiraceae	A2		A2 sp.	1.22476	0.349408	1.95	0.179183	0.857794
Bacteria	Proteobacteria	Alphaproteobacteria	Rhizobiales	Rhizobiaceae	Ochrobactrum		Ochrobactrum sp.	0.18383	-0.567836	3.84372	-0.147731	0.882555
Bacteria	Bacteroidota	Bacteroidia	Bacteroidales	Porphyromonadaceae			Porphyromonadaceae Family	0.709795	-0.0221003	2.91475	-0.00758221	0.99395
Bacteria	Actinobacteriota	Coriobacteriia	Coriobacteriales	Eggerthellaceae	Cryptobacterium		Cryptobacterium sp.	0.249287	0.745768	2.35949	0.316072	0.751948
Bacteria	Firmicutes	Clostridia	Oscillospirales	UCG-010			UCG-010 Family	1.12139	1.66046	1.62947	1.01902	0.308195
Bacteria	Firmicutes	Clostridia	Lachnospirales	Lachnospiraceae	Coprococcus		Coprococcus sp.	0.358159	2.31119	3.82689	0.603934	0.545888
Bacteria	Actinobacteriota	Actinobacteria					Actinobacteria Class	0.687833	-0.222248	1.13893	-0.195138	0.845285
Bacteria	Actinobacteriota	Actinobacteria	Corynebacteriales				Corynebacteriales Order	0.0992829	-0.52155	3.0987	-0.168312	0.866338
Bacteria	Firmicutes	Clostridia	Lachnospirales	Lachnospiraceae	Butyrivibrio		Butyrivibrio sp.	0.239808	0.871018	3.1036	0.280647	0.778981
Bacteria	Proteobacteria	Alphaproteobacteria	Rickettsiales				Rickettsiales Order	0.257716	0.0303522	3.04825	0.00995723	0.992055
Bacteria	Firmicutes	Negativicutes	Veillonellales-Selenomonadales	Selenomonadaceae	Megamonas		Megamonas sp.	0.332483	0.840624	2.88491	0.291387	0.770755
Bacteria	Firmicutes	Bacilli	Acholeplasmatales	Acholeplasmataceae	Anaeroplasma		Anaeroplasma sp.	0.221971	0.0449084	2.98691	0.0150351	0.988004
Bacteria	Firmicutes	Bacilli	Lactobacillales	Aerococcaceae	Facklamia		Facklamia sp.	0.411214	0.82201	3.42427	0.240054	0.810288
Bacteria	Proteobacteria	Alphaproteobacteria	Micavibrionales	Micavibrionaceae			Micavibrionaceae Family	0.35231	0.970814	3.46127	0.280479	0.77911
Bacteria	Firmicutes	Clostridia	Peptostreptococcales-Tissierellales	Anaerovoracaceae	Mogibacterium		Mogibacterium sp.	0.180713	0.185491	3.46053	0.0536019	0.957252
Bacteria	Proteobacteria	Gammaproteobacteria	Gammaproteobacteria Incertae Sedis	Unknown Family			Unknown Family Family	0.33469	2.21734	3.89095	0.569872	0.568765
Bacteria	Proteobacteria	Gammaproteobacteria	Enterobacterales	Pasteurellaceae			Pasteurellaceae Family	0.832718	2.19933	1.11673	1.96943	0.0489036
Bacteria	Proteobacteria	Alphaproteobacteria	Rhodospirillales	Rhodospirillaceae	Novispirillum		Novispirillum sp.	0.176901	-0.565084	3.46163	-0.163242	0.870328
Bacteria	Firmicutes	Bacilli	Erysipelotrichales	Erysipelatoclostridiaceae	Erysipelatoclostridium		Erysipelatoclostridium sp.	0.414292	0.160232	2.39755	0.0668315	0.946716
Bacteria	Actinobacteriota	Actinobacteria	Micrococcales	Micrococcaceae			Micrococcaceae Family	0.218762	-0.725928	2.12135	-0.342201	0.7322
Bacteria	Firmicutes	Clostridia	Christensenellales	Christensenellaceae			Christensenellaceae Family	0.209496	-0.0308639	2.47348	-0.0124779	0.990044
Bacteria	Proteobacteria						Proteobacteria Phylum	0.694238	2.96407	1.68714	1.75686	0.0789419
Bacteria	Firmicutes	Clostridia	Lachnospirales	Lachnospiraceae	Marvinbryantia		Marvinbryantia sp.	0.44412	0.258157	3.3605	0.0768211	0.938766
Bacteria	Bacteroidota	Bacteroidia	Bacteroidales	Dysgonomonadaceae	Proteiniphilum		Proteiniphilum sp.	0.398068	1.06909	2.8103	0.380417	0.703636
Bacteria	Firmicutes	Clostridia	Peptostreptococcales-Tissierellales	Anaerovoracaceae	Family XIII UCG-001		Family XIII UCG-001 sp.	0.299491	-0.0877829	2.74607	-0.0319667	0.974499
Bacteria	Firmicutes	Clostridia	Lachnospirales	Lachnospiraceae	ASF356		ASF356 sp.	0.167616	-0.28027	3.89907	-0.0718814	0.942696
Bacteria	Firmicutes	Clostridia	Oscillospirales	Ruminococcaceae	Anaerotruncus		Anaerotruncus sp.	0.53665	-0.0875193	2.247	-0.0389494	0.968931
Bacteria	Firmicutes	Clostridia	Monoglobales	Monoglobaceae	Monoglobus		Monoglobus sp.	0.387781	-0.231671	2.54699	-0.0909586	0.927525
Bacteria	Firmicutes	Clostridia	Lachnospirales	Lachnospiraceae	[Ruminococcus] torques group		[Ruminococcus] torques group sp.	0.355005	-0.150698	3.15752	-0.0477266	0.961934
Bacteria	Actinobacteriota	Actinobacteria	Micrococcales				Micrococcales Order	1.11646	0.350406	0.887983	0.394608	0.693132
Bacteria	Firmicutes	Bacilli	Bacillales	Sporolactobacillaceae	Sporolactobacillus		Sporolactobacillus sp.	0.224084	1.02075	3.39845	0.300359	0.763904
Bacteria	Bacteroidota	Bacteroidia	Bacteroidales	Muribaculaceae	Muribaculum		Muribaculum sp.	0.56232	2.0215	2.84148	0.711424	0.476822
Bacteria	Firmicutes						Firmicutes Phylum	0.535624	1.70868	1.80258	0.947908	0.343176
Bacteria	Firmicutes	Bacilli	Lactobacillales	Streptococcaceae			Streptococcaceae Family	0.377031	0.220543	1.95388	0.112874	0.91013
Bacteria	Firmicutes	Clostridia	Oscillospirales	Oscillospiraceae	UCG-005		UCG-005 sp.	0.423209	-0.566994	3.10634	-0.182528	0.855169
Bacteria	Actinobacteriota	Coriobacteriia	Coriobacteriales	Eggerthellaceae	Parvibacter		Parvibacter sp.	0.231879	0.510421	3.37753	0.151123	0.879879
Bacteria	Firmicutes	Clostridia	Oscillospirales	[Eubacterium] coprostanoligenes group			[Eubacterium] coprostanoligenes group Family	0.379259	1.5619	2.60805	0.598875	0.549256
Bacteria	Firmicutes	Clostridia	Peptostreptococcales-Tissierellales	Peptostreptococcaceae			Peptostreptococcaceae Family	0.148674	0.65061	3.42944	0.189713	0.849534
Bacteria	Firmicutes	Bacilli	Erysipelotrichales	Erysipelotrichaceae			Erysipelotrichaceae Family	0.407581	-0.270792	1.9681	-0.137591	0.890564
Bacteria	Bacteroidota	Bacteroidia					Bacteroidia Class	0.33057	-0.697584	2.05216	-0.339926	0.733912
Bacteria	Firmicutes	Clostridia	Peptostreptococcales-Tissierellales	Anaerovoracaceae	Family XIII AD3011 group		Family XIII AD3011 group sp.	0.143487	-0.566913	3.0444	-0.186215	0.852276
Bacteria	Firmicutes	Clostridia	Christensenellales	Christensenellaceae	Christensenellaceae R-7 group		Christensenellaceae R-7 group sp.	0.309792	-0.147319	3.11366	-0.0473138	0.962263
Bacteria	Proteobacteria	Gammaproteobacteria	Methylococcales	Methylomonadaceae	Milano-WF1B-42		Milano-WF1B-42 sp.	0.365332	1.04401	3.44753	0.302828	0.762021
Bacteria	Firmicutes	Clostridia	Lachnospirales	Lachnospiraceae	[Eubacterium] oxidoreducens group		[Eubacterium] oxidoreducens group sp.	0.616887	-0.225072	1.90034	-0.118438	0.905721
Bacteria	Firmicutes	Clostridia					Clostridia Class	0.389487	0.637178	1.89289	0.336616	0.736407
Bacteria	Firmicutes	Bacilli	Bacillales	Bacillaceae			Bacillaceae Family	0.181724	0.0449134	3.01923	0.0148758	0.988131
Bacteria	Fusobacteriota	Fusobacteriia	Fusobacteriales	Fusobacteriaceae			Fusobacteriaceae Family	0.347289	-1.5988	1.61104	-0.992407	0.320999
Bacteria	Campylobacterota	Campylobacteria	Campylobacterales	Helicobacteraceae			Helicobacteraceae Family	0.124419	-0.147275	3.41088	-0.0431781	0.96556
Bacteria	Proteobacteria	Gammaproteobacteria	Pseudomonadales				Pseudomonadales Order	0.11867	0.270022	3.44452	0.0783918	0.937516
Bacteria	Actinobacteriota	Coriobacteriia	Coriobacteriales	Eggerthellaceae			Eggerthellaceae Family	0.157613	-0.634387	3.01453	-0.210443	0.833322
Bacteria	Proteobacteria	Gammaproteobacteria	Enterobacterales	Yersiniaceae	Rahnella		Rahnella sp.	0.0769539	-0.0658053	3.51918	-0.018699	0.985081

## Sheet: Post; Caphosol vs NaCl
Kingdom	Phylum	Class	Order	Family	Genus	Species	Print	baseMean	log2FoldChange	lfcSE	stat	pvalue	padj
Bacteria	Proteobacteria	Gammaproteobacteria	Burkholderiales	Burkholderiaceae	Burkholderia-Caballeronia-Paraburkholderia		Burkholderia-Caballeronia-Paraburkholderia sp.	279.418	3.27867	0.803129	4.08237	4.45791e-05	0.0133737
Bacteria	Fusobacteriota	Fusobacteriia	Fusobacteriales	Fusobacteriaceae	Fusobacterium		Fusobacterium sp.	840.807	1.30912	0.37824	3.46108	0.000538005	0.0807008
Bacteria	Firmicutes	Clostridia	Lachnospirales	Lachnospiraceae	Lachnoanaerobaculum		Lachnoanaerobaculum sp.	61.3905	-1.15246	0.356518	-3.23254	0.00122694	0.122694
Bacteria	Proteobacteria	Gammaproteobacteria	Enterobacterales	Yersiniaceae	Serratia		Serratia sp.	78.6587	3.28277	1.18023	2.78147	0.00541136	0.405852
Bacteria	Bacteroidota	Bacteroidia	Bacteroidales	Prevotellaceae	Alloprevotella		Alloprevotella sp.	260.568	-1.01627	0.420384	-2.41748	0.0156286	0.644604
Bacteria	Firmicutes	Bacilli	Staphylococcales	Staphylococcaceae	Staphylococcus		Staphylococcus sp.	46.4088	-1.87797	0.840478	-2.2344	0.0254565	0.644604
Bacteria	Proteobacteria	Alphaproteobacteria	Sphingomonadales	Sphingomonadaceae	Sphingomonas		Sphingomonas sp.	119.514	1.95355	0.871435	2.24176	0.0249768	0.644604
Bacteria	Patescibacteria	Saccharimonadia	Saccharimonadales				Saccharimonadales Order	52.1817	2.02538	0.902725	2.24363	0.0248562	0.644604
Bacteria	Patescibacteria	Saccharimonadia	Saccharimonadales	Saccharimonadaceae	TM7x		TM7x sp.	41.9791	1.35283	0.623708	2.16902	0.0300815	0.644604
Bacteria	Bacteroidota	Bacteroidia	Bacteroidales	Bacteroidaceae	Bacteroides		Bacteroides sp.	29.9558	-1.71764	0.775367	-2.21525	0.0267426	0.644604
Bacteria	Proteobacteria	Gammaproteobacteria	Burkholderiales	Comamonadaceae			Comamonadaceae Family	2.70695	4.84688	1.95942	2.47363	0.0133748	0.644604
Bacteria	Bacteroidota	Bacteroidia	Bacteroidales	Tannerellaceae	Tannerella		Tannerella sp.	9.21204	-1.98701	0.87975	-2.25861	0.0239079	0.644604
Bacteria	Deferribacterota	Deferribacteres	Deferribacterales	Deferribacteraceae	Mucispirillum		Mucispirillum sp.	4.70086	4.57363	2.02669	2.2567	0.0240267	0.644604
Bacteria	Proteobacteria	Gammaproteobacteria	Enterobacterales	Pasteurellaceae			Pasteurellaceae Family	0.832718	-2.398	1.09297	-2.19402	0.028234	0.644604
Bacteria	Firmicutes	Bacilli	Lactobacillales	Streptococcaceae	Streptococcus		Streptococcus sp.	44548.4	0.651656	0.30937	2.10639	0.0351701	0.668355
Bacteria	Firmicutes	Bacilli	Staphylococcales	Gemellaceae	Gemella		Gemella sp.	7114.03	-0.734957	0.353988	-2.07622	0.0378735	0.668355
Bacteria	Proteobacteria	Gammaproteobacteria	Burkholderiales	Alcaligenaceae	Parapusillimonas		Parapusillimonas sp.	21.2477	3.10902	1.48617	2.09197	0.036441	0.668355
Bacteria	Campylobacterota	Campylobacteria	Campylobacterales	Campylobacteraceae	Campylobacter		Campylobacter sp.	66.6632	0.903333	0.44819	2.01551	0.0438508	0.705381
Bacteria	Firmicutes	Bacilli	Lactobacillales	Lactobacillaceae	Latilactobacillus		Latilactobacillus sp.	7.14365	5.05629	2.54588	1.98607	0.0470254	0.705381
Bacteria	Firmicutes	Clostridia	Lachnospirales	Lachnospiraceae	Agathobacter		Agathobacter sp.	8.54484	-3.09868	1.55945	-1.98704	0.0469185	0.705381
Bacteria	Proteobacteria	Gammaproteobacteria	Enterobacterales	Pasteurellaceae	Haemophilus		Haemophilus sp.	3661.48	-0.921984	0.487633	-1.89073	0.0586599	0.837998
Bacteria	Firmicutes	Bacilli	Lactobacillales	Lactobacillaceae	Ligilactobacillus		Ligilactobacillus sp.	121.597	1.30977	0.704843	1.85825	0.0631337	0.849486
Bacteria	Desulfobacterota	Desulfovibrionia	Desulfovibrionales	Desulfovibrionaceae	Desulfovibrio		Desulfovibrio sp.	19.5818	2.84133	1.55596	1.8261	0.0678355	0.849486
Bacteria	Firmicutes	Bacilli	Bacillales	Bacillaceae	Bacillus		Bacillus sp.	2.72764	5.19245	2.84475	1.82528	0.0679589	0.849486
Bacteria	Proteobacteria	Gammaproteobacteria	Pseudomonadales	Pseudomonadaceae	Pseudomonas		Pseudomonas sp.	174.517	-1.47931	0.92412	-1.60078	0.109427	0.887242
Bacteria	Actinobacteriota	Actinobacteria	Actinomycetales	Actinomycetaceae	Actinomyces		Actinomyces sp.	876.989	0.707463	0.402042	1.75968	0.0784627	0.887242
Bacteria	Bacteroidota	Bacteroidia	Flavobacteriales	Flavobacteriaceae	Capnocytophaga		Capnocytophaga sp.	247.623	-0.74242	0.461012	-1.61041	0.107308	0.887242
Bacteria	Firmicutes	Clostridia	Peptostreptococcales-Tissierellales	Peptostreptococcaceae	Romboutsia		Romboutsia sp.	65.2549	1.87122	1.16398	1.60761	0.107921	0.887242
Bacteria	Firmicutes	Clostridia	Oscillospirales	Oscillospiraceae	Flavonifractor		Flavonifractor sp.	2.35557	4.50369	2.65012	1.69943	0.0892382	0.887242
Bacteria	Firmicutes	Clostridia	Clostridia UCG-014				Clostridia UCG-014 Order	44.1793	-1.37311	0.836787	-1.64093	0.100811	0.887242
Bacteria	Proteobacteria	Gammaproteobacteria	Enterobacterales	Enterobacteriaceae			Enterobacteriaceae Family	4.71066	3.184	1.9816	1.60678	0.108102	0.887242
Bacteria							Unknown Phylum_1	31.9268	-1.53766	0.942938	-1.63071	0.102951	0.887242
Bacteria	Firmicutes	Negativicutes	Veillonellales-Selenomonadales	Veillonellaceae	Dialister		Dialister sp.	1.56837	-1.73562	1.00643	-1.72452	0.0846134	0.887242
Bacteria	Firmicutes	Clostridia	Lachnospirales	Lachnospiraceae	Mobilitalea		Mobilitalea sp.	2.37515	-2.59802	1.48999	-1.74365	0.0812205	0.887242
Bacteria	Proteobacteria	Alphaproteobacteria	Rhodobacterales	Rhodobacteraceae	Paracoccus		Paracoccus sp.	1.76314	4.49226	2.61483	1.71799	0.0857976	0.887242
Bacteria	Proteobacteria	Gammaproteobacteria					Gammaproteobacteria Class	0.974917	-2.22661	1.29295	-1.72212	0.0850487	0.887242
Bacteria	Proteobacteria						Proteobacteria Phylum	0.694238	-2.6899	1.66181	-1.61866	0.105521	0.887242
Bacteria	Campylobacterota	Campylobacteria	Campylobacterales	Helicobacteraceae	Helicobacter		Helicobacter sp.	10.1969	2.53189	1.59895	1.58348	0.113313	0.894578
Bacteria	Firmicutes	Clostridia	Peptostreptococcales-Tissierellales	Family XI	Parvimonas		Parvimonas sp.	8.72203	0.953053	0.614807	1.55016	0.121102	0.931554
Bacteria	Firmicutes	Clostridia	Lachnospirales	Lachnospiraceae	Johnsonella		Johnsonella sp.	5.17733	-1.13727	0.749795	-1.51678	0.129322	0.933234
Bacteria	Actinobacteriota	Actinobacteria	Micrococcales	Micrococcaceae	Kocuria		Kocuria sp.	5.09781	3.93785	2.59949	1.51485	0.12981	0.933234
Bacteria	Patescibacteria	Gracilibacteria	JGI 0000069-P22				JGI 0000069-P22 Order	1.45881	-2.52166	1.66828	-1.51153	0.130653	0.933234
Bacteria	Firmicutes	Clostridia	Lachnospirales	Lachnospiraceae			Lachnospiraceae Family	33.4327	-1.42716	0.957045	-1.49121	0.135906	0.948179
Bacteria	Firmicutes	Clostridia	Lachnospirales	Lachnospiraceae	Stomatobaculum		Stomatobaculum sp.	12.7786	1.32802	0.902547	1.47142	0.141178	0.962578
Bacteria	Proteobacteria	Gammaproteobacteria	Burkholderiales	Neisseriaceae	Neisseria		Neisseria sp.	2101.14	-0.575707	0.408301	-1.41	0.158538	0.970643
Bacteria	Fusobacteriota	Fusobacteriia	Fusobacteriales	Leptotrichiaceae	Leptotrichia		Leptotrichia sp.	355.676	-0.682238	0.47258	-1.44365	0.148838	0.970643
Bacteria	Firmicutes	Bacilli	Lactobacillales	Lactobacillaceae	Lactobacillus		Lactobacillus sp.	83.0473	-1.14629	0.811665	-1.41227	0.15787	0.970643
Bacteria	Bacteroidota	Bacteroidia	Bacteroidales	Tannerellaceae	Parabacteroides		Parabacteroides sp.	3.5657	-1.9979	1.37499	-1.45303	0.146215	0.970643
Bacteria	Firmicutes	Clostridia	Oscillospirales	Oscillospiraceae	Intestinimonas		Intestinimonas sp.	5.74215	3.19899	2.24274	1.42638	0.153759	0.970643
Bacteria	Proteobacteria	Gammaproteobacteria	Burkholderiales	Sutterellaceae	Sutterella		Sutterella sp.	6.34824	-2.07318	1.4878	-1.39345	0.163484	0.980903
Bacteria	Bacteroidota	Bacteroidia	Flavobacteriales	Weeksellaceae	Bergeyella		Bergeyella sp.	244.312	0.0605496	0.590413	0.102555	0.918316	0.996191
Bacteria	Firmicutes	Bacilli	Lactobacillales	Carnobacteriaceae	Granulicatella		Granulicatella sp.	1625.3	0.206468	0.335788	0.614878	0.538635	0.996191
Bacteria	Bacteroidota	Bacteroidia	Bacteroidales	Prevotellaceae	Prevotella_7		Prevotella_7 sp.	779.799	-0.636104	0.50766	-1.25301	0.210202	0.996191
Bacteria	Actinobacteriota	Actinobacteria	Micrococcales	Micrococcaceae	Rothia		Rothia sp.	2313.5	-0.10607	0.43449	-0.244125	0.807134	0.996191
Bacteria	Firmicutes	Bacilli	Lactobacillales	Aerococcaceae	Abiotrophia		Abiotrophia sp.	666.826	-0.558589	0.409698	-1.36342	0.172751	0.996191
Bacteria	Proteobacteria	Gammaproteobacteria	Burkholderiales	Burkholderiaceae	Lautropia		Lautropia sp.	573.286	0.0834465	0.491653	0.169727	0.865225	0.996191
Bacteria	Firmicutes	Negativicutes	Veillonellales-Selenomonadales	Veillonellaceae	Veillonella		Veillonella sp.	879.017	-0.387174	0.313061	-1.23674	0.216185	0.996191
Bacteria	Proteobacteria	Gammaproteobacteria	Enterobacterales	Pasteurellaceae	Actinobacillus		Actinobacillus sp.	78.7686	-0.313748	0.810905	-0.38691	0.698823	0.996191
Bacteria	Proteobacteria	Gammaproteobacteria	Xanthomonadales	Xanthomonadaceae	Stenotrophomonas		Stenotrophomonas sp.	57.5125	0.305981	1.45375	0.210477	0.833295	0.996191
Bacteria	Bacteroidota	Bacteroidia	Bacteroidales	Porphyromonadaceae	Porphyromonas		Porphyromonas sp.	1289.79	-0.516087	0.428766	-1.20366	0.228723	0.996191
Bacteria	Proteobacteria	Gammaproteobacteria	Burkholderiales	Alcaligenaceae	Castellaniella		Castellaniella sp.	96.1228	1.04054	1.04325	0.997403	0.318569	0.996191
Bacteria	Bacteroidota	Bacteroidia	Flavobacteriales	Weeksellaceae	Chryseobacterium		Chryseobacterium sp.	1.21801	4.53722	4.10869	1.1043	0.269464	0.996191
Bacteria	Bacteroidota	Bacteroidia	Bacteroidales	Prevotellaceae	Prevotella		Prevotella sp.	282.694	-0.0335288	0.397825	-0.0842804	0.932834	0.996191
Bacteria	Proteobacteria	Gammaproteobacteria	Enterobacterales	Yersiniaceae			Yersiniaceae Family	4.80018	1.68731	1.72098	0.980433	0.326873	0.996191
Bacteria	Actinobacteriota	Actinobacteria	Propionibacteriales	Propionibacteriaceae	Cutibacterium		Cutibacterium sp.	12.0459	0.937274	0.866874	1.08121	0.279603	0.996191
Bacteria	Proteobacteria	Gammaproteobacteria	Pseudomonadales	Moraxellaceae	Acinetobacter		Acinetobacter sp.	25.6356	-1.02726	0.91313	-1.12499	0.260595	0.996191
Bacteria	Proteobacteria	Alphaproteobacteria	Rhizobiales	Beijerinckiaceae	Methylobacterium-Methylorubrum		Methylobacterium-Methylorubrum sp.	48.8603	0.261082	0.843281	0.309603	0.756863	0.996191
Bacteria	Proteobacteria	Gammaproteobacteria	Burkholderiales	Neisseriaceae	Kingella		Kingella sp.	54.3065	-0.37382	0.553917	-0.674867	0.49976	0.996191
Bacteria	Firmicutes	Bacilli	Lactobacillales	Streptococcaceae	Lactococcus		Lactococcus sp.	23.9621	1.16512	1.39015	0.838127	0.401959	0.996191
Bacteria	Proteobacteria	Gammaproteobacteria	Cardiobacteriales	Cardiobacteriaceae	Cardiobacterium		Cardiobacterium sp.	60.4749	-0.173815	0.562569	-0.308966	0.757347	0.996191
Bacteria	Actinobacteriota	Actinobacteria	Actinomycetales	Actinomycetaceae	F0332		F0332 sp.	21.0382	-0.87821	0.702354	-1.25038	0.21116	0.996191
Bacteria	Bacteroidota	Bacteroidia	Bacteroidales	Prevotellaceae	Prevotella_9		Prevotella_9 sp.	29.0667	-0.814449	1.59225	-0.511509	0.608994	0.996191
Bacteria	Proteobacteria	Gammaproteobacteria	Pseudomonadales	Moraxellaceae	Enhydrobacter		Enhydrobacter sp.	34.8563	1.17241	1.193	0.982745	0.325733	0.996191
Bacteria	Firmicutes	Bacilli	Erysipelotrichales	Erysipelotrichaceae	Solobacterium		Solobacterium sp.	19.087	0.479743	0.514963	0.931606	0.35154	0.996191
Bacteria	Proteobacteria	Gammaproteobacteria	Pseudomonadales	Moraxellaceae	Moraxella		Moraxella sp.	25.4278	-0.152876	1.44447	-0.105836	0.915713	0.996191
Bacteria	Proteobacteria	Gammaproteobacteria	Burkholderiales	Neisseriaceae	Eikenella		Eikenella sp.	52.7748	-0.359553	0.781676	-0.459977	0.645533	0.996191
Bacteria	Fusobacteriota	Fusobacteriia	Fusobacteriales	Leptotrichiaceae	Streptobacillus		Streptobacillus sp.	43.9118	0.0989677	0.956868	0.103429	0.917623	0.996191
Bacteria	Actinobacteriota	Actinobacteria	Corynebacteriales	Corynebacteriaceae	Corynebacterium		Corynebacterium sp.	93.9788	-0.422122	0.468782	-0.900464	0.367874	0.996191
Bacteria	Proteobacteria	Alphaproteobacteria	Rickettsiales	Anaplasmataceae	Wolbachia		Wolbachia sp.	0.113158	0.191244	4.12349	0.0463792	0.963008	0.996191
Bacteria	Cyanobacteria	Cyanobacteriia	Chloroplast				Chloroplast Order	13.198	0.974287	0.990987	0.983148	0.325535	0.996191
Bacteria	Actinobacteriota	Coriobacteriia	Coriobacteriales	Atopobiaceae	Atopobium		Atopobium sp.	24.1433	0.42885	0.42429	1.01075	0.312137	0.996191
Bacteria	Patescibacteria	Gracilibacteria	Absconditabacteriales (SR1)				Absconditabacteriales (SR1) Order	18.8184	0.255716	1.13816	0.224674	0.822233	0.996191
Bacteria	Firmicutes	Bacilli	Lactobacillales	Lactobacillaceae	Lacticaseibacillus		Lacticaseibacillus sp.	16.9063	0.0914192	1.15213	0.0793477	0.936756	0.996191
Bacteria	Actinobacteriota	Actinobacteria	Micrococcales	Microbacteriaceae	Leifsonia		Leifsonia sp.	2.52413	-0.15673	3.56061	-0.0440177	0.96489	0.996191
Bacteria	Firmicutes	Bacilli	Erysipelotrichales	Erysipelotrichaceae	Turicibacter		Turicibacter sp.	19.3353	0.98261	1.17685	0.83495	0.403746	0.996191
Bacteria	Actinobacteriota	Actinobacteria	Micrococcales	Microbacteriaceae	Microbacterium		Microbacterium sp.	8.70008	1.08422	2.152	0.50382	0.614388	0.996191
Bacteria	Actinobacteriota	Actinobacteria	Actinomycetales	Actinomycetaceae	Flaviflexus		Flaviflexus sp.	3.90767	2.1805	2.72193	0.801087	0.423081	0.996191
Bacteria	Firmicutes	Clostridia	Lachnospirales	Lachnospiraceae	Oribacterium		Oribacterium sp.	25.2043	0.438094	0.593336	0.738357	0.460297	0.996191
Bacteria	Actinobacteriota	Actinobacteria	Frankiales	Geodermatophilaceae	Blastococcus		Blastococcus sp.	0.736687	3.20409	3.48133	0.920364	0.357383	0.996191
Bacteria	Proteobacteria	Gammaproteobacteria	Burkholderiales	Comamonadaceae	Diaphorobacter		Diaphorobacter sp.	5.83921	-0.0956085	1.23377	-0.0774928	0.938232	0.996191
Bacteria	Firmicutes	Clostridia	Lachnospirales	Lachnospiraceae	Catonella		Catonella sp.	6.38588	-0.349963	0.668572	-0.523448	0.600663	0.996191
Bacteria	Bacteroidota	Bacteroidia	Bacteroidales	Rikenellaceae	Alistipes		Alistipes sp.	48.5	1.11645	1.42348	0.784314	0.432856	0.996191
Bacteria	Proteobacteria	Gammaproteobacteria	Methylococcales	Methylomonadaceae	Methyloprofundus		Methyloprofundus sp.	0.0488667	0.0881999	4.12354	0.0213894	0.982935	0.996191
Bacteria	Proteobacteria	Gammaproteobacteria	Enterobacterales	Enterobacteriaceae	Escherichia-Shigella		Escherichia-Shigella sp.	3.84577	1.0233	1.72256	0.594056	0.552475	0.996191
Bacteria	Proteobacteria	Gammaproteobacteria	Burkholderiales	Neisseriaceae			Neisseriaceae Family	11.1809	0.162846	1.07435	0.151576	0.879522	0.996191
Bacteria	Firmicutes	Bacilli	Erysipelotrichales	Erysipelotrichaceae	Faecalibaculum		Faecalibaculum sp.	3.49681	-1.8962	1.84486	-1.02783	0.304031	0.996191
Bacteria	Bacteroidota	Bacteroidia	Bacteroidales	Paludibacteraceae	F0058		F0058 sp.	5.80797	0.491086	1.55765	0.315273	0.752554	0.996191
Bacteria	Desulfobacterota	Desulfovibrionia	Desulfovibrionales	Desulfovibrionaceae			Desulfovibrionaceae Family	13.1612	1.4544	1.54172	0.943363	0.345495	0.996191
Bacteria	Proteobacteria	Gammaproteobacteria	Enterobacterales	Enterobacteriaceae	Cronobacter		Cronobacter sp.	4.44268	1.47831	2.68505	0.55057	0.581928	0.996191
Bacteria	Firmicutes	Bacilli	Lactobacillales	Lactobacillaceae	HT002		HT002 sp.	30.4112	0.749598	1.33988	0.55945	0.575854	0.996191
Bacteria	Bacteroidota	Bacteroidia	Bacteroidales	Muribaculaceae			Muribaculaceae Family	148.263	0.152019	1.12616	0.134989	0.892621	0.996191
Bacteria	Firmicutes	Clostridia	Oscillospirales	Butyricicoccaceae	Butyricicoccus		Butyricicoccus sp.	0.591076	0.996525	2.65032	0.376001	0.706916	0.996191
Bacteria	Proteobacteria	Gammaproteobacteria	Enterobacterales	Enterobacteriaceae	Citrobacter		Citrobacter sp.	1.98751	1.4109	2.47357	0.570388	0.568415	0.996191
Bacteria	Proteobacteria	Alphaproteobacteria	Caulobacterales	Caulobacteraceae	Brevundimonas		Brevundimonas sp.	3.09647	2.52453	2.29851	1.09833	0.272059	0.996191
Bacteria	Firmicutes	Bacilli	Lactobacillales	Aerococcaceae	Aerococcus		Aerococcus sp.	2.37684	-3.93066	4.1042	-0.957717	0.338206	0.996191
Bacteria	Proteobacteria	Gammaproteobacteria	Enterobacterales	Erwiniaceae	Pantoea		Pantoea sp.	2.06253	1.4314	2.37401	0.602948	0.546543	0.996191
Bacteria	Firmicutes	Clostridia	Oscillospirales	Ruminococcaceae	Faecalibacterium		Faecalibacterium sp.	5.97445	-0.743978	1.56827	-0.474393	0.63522	0.996191
Bacteria	Firmicutes	Bacilli	Lactobacillales	Lactobacillaceae	Lactiplantibacillus		Lactiplantibacillus sp.	2.16765	0.311192	1.85495	0.167763	0.86677	0.996191
Bacteria	Proteobacteria	Alphaproteobacteria	Rhodospirillales	Magnetospirillaceae	Magnetospirillum		Magnetospirillum sp.	1.80496	1.68448	3.03953	0.554191	0.579448	0.996191
Bacteria	Proteobacteria	Gammaproteobacteria	Enterobacterales	Enterobacteriaceae	Salmonella		Salmonella sp.	0.938892	4.04889	4.10973	0.985195	0.324528	0.996191
Bacteria	Firmicutes	Clostridia	Lachnospirales	Lachnospiraceae	Lachnospiraceae NK4A136 group		Lachnospiraceae NK4A136 group sp.	80.5494	0.712405	1.12723	0.631996	0.52739	0.996191
Bacteria	Firmicutes	Bacilli	Lactobacillales	Lactobacillaceae	Limosilactobacillus		Limosilactobacillus sp.	7.12505	1.36384	1.33478	1.02177	0.306889	0.996191
Bacteria	Firmicutes	Bacilli	Bacillales	Bacillaceae	Anoxybacillus		Anoxybacillus sp.	2.22373	-1.35148	2.54854	-0.530296	0.595907	0.996191
Bacteria	Actinobacteriota	Actinobacteria	Micrococcales	Micrococcaceae	Glutamicibacter		Glutamicibacter sp.	2.76282	-3.38994	2.88378	-1.17552	0.239787	0.996191
Bacteria	Firmicutes	Negativicutes	Acidaminococcales	Acidaminococcaceae	Phascolarctobacterium		Phascolarctobacterium sp.	4.0936	-2.31002	1.74502	-1.32378	0.185577	0.996191
Bacteria	Proteobacteria	Gammaproteobacteria	Burkholderiales	Comamonadaceae	Alicycliphilus		Alicycliphilus sp.	3.13546	-0.330792	1.70351	-0.194183	0.846033	0.996191
Bacteria	Proteobacteria	Gammaproteobacteria	Enterobacterales	Morganellaceae	Providencia		Providencia sp.	1.41766	0.367997	2.60483	0.141275	0.887653	0.996191
Bacteria	Bacteroidota	Bacteroidia	Bacteroidales				Bacteroidales Order	12.9562	1.08548	1.25671	0.863744	0.387729	0.996191
Bacteria	Firmicutes	Bacilli	Bacillales	Bacillaceae	Amphibacillus		Amphibacillus sp.	1.32185	-1.06949	3.02046	-0.354082	0.723278	0.996191
Bacteria	Proteobacteria	Alphaproteobacteria	Rhodobacterales	Rhodobacteraceae	Thalassobius		Thalassobius sp.	1.09783	1.72314	3.99194	0.431655	0.665992	0.996191
Bacteria	Myxococcota	Polyangia	Haliangiales	Haliangiaceae	Haliangium		Haliangium sp.	0.115469	0.51801	3.87558	0.13366	0.893672	0.996191
Bacteria	Proteobacteria	Alphaproteobacteria	Rickettsiales	Mitochondria			Mitochondria Family	15.4149	0.892208	0.837798	1.06494	0.286902	0.996191
Bacteria	Proteobacteria	Gammaproteobacteria	Enterobacterales	Pasteurellaceae	Conservatibacter		Conservatibacter sp.	1.90764	-1.13821	1.00465	-1.13294	0.25724	0.996191
Bacteria	Firmicutes	Clostridia	Oscillospirales	Ruminococcaceae	Subdoligranulum		Subdoligranulum sp.	2.26639	0.0722669	1.5449	0.0467776	0.962691	0.996191
Bacteria	Actinobacteriota	Actinobacteria	Bifidobacteriales	Bifidobacteriaceae	Bifidobacterium		Bifidobacterium sp.	14.3198	-1.87763	1.48649	-1.26313	0.206542	0.996191
Bacteria	Patescibacteria	Saccharimonadia	Saccharimonadales	Saccharimonadaceae			Saccharimonadaceae Family	7.48847	-0.572143	1.18818	-0.481528	0.630141	0.996191
Bacteria	Firmicutes	Clostridia	Lachnospirales	Lachnospiraceae	Lachnospiraceae NC2004 group		Lachnospiraceae NC2004 group sp.	1.31184	-0.873842	1.61701	-0.540406	0.588917	0.996191
Bacteria	Bacteroidota	Bacteroidia	Bacteroidales	Rikenellaceae	Rikenellaceae RC9 gut group		Rikenellaceae RC9 gut group sp.	9.99463	0.871617	1.82169	0.478468	0.632317	0.996191
Bacteria	Firmicutes	Bacilli	Bacillales	Planococcaceae	Psychrobacillus		Psychrobacillus sp.	1.85764	-3.07205	4.04843	-0.758826	0.447957	0.996191
Bacteria	Proteobacteria	Gammaproteobacteria	Enterobacterales				Enterobacterales Order	1.07453	0.714139	1.70778	0.418168	0.675824	0.996191
Bacteria	Firmicutes	Clostridia	Lachnospirales	Lachnospiraceae	[Eubacterium] eligens group		[Eubacterium] eligens group sp.	2.25609	-0.759303	1.83221	-0.414418	0.678568	0.996191
Bacteria	Firmicutes	Clostridia	Lachnospirales	Lachnospiraceae	Lachnospira		Lachnospira sp.	1.37226	-0.875274	2.39799	-0.365003	0.715109	0.996191
Bacteria	Firmicutes	Clostridia	Peptostreptococcales-Tissierellales	Peptostreptococcaceae	[Eubacterium] yurii group		[Eubacterium] yurii group sp.	3.2823	0.839392	0.9277	0.90481	0.365566	0.996191
Bacteria	Bacteroidota	Bacteroidia	Bacteroidales	Prevotellaceae	Paraprevotella		Paraprevotella sp.	0.449308	0.251638	2.10679	0.119442	0.904925	0.996191
Bacteria	Firmicutes	Bacilli	Lactobacillales	P5D1-392			P5D1-392 Family	2.95859	0.787757	1.52503	0.516553	0.605468	0.996191
Bacteria	Proteobacteria	Gammaproteobacteria	Enterobacterales	Pasteurellaceae	Aggregatibacter		Aggregatibacter sp.	1.93937	-0.160236	1.35582	-0.118184	0.905922	0.996191
Bacteria	Proteobacteria	Gammaproteobacteria	Pseudomonadales	Marinobacteraceae	Marinobacter		Marinobacter sp.	0.447501	-0.521097	2.86969	-0.181587	0.855907	0.996191
Bacteria	Firmicutes	Clostridia	Oscillospirales	Oscillospiraceae			Oscillospiraceae Family	18.6711	0.454803	1.63145	0.278772	0.78042	0.996191
Bacteria	Actinobacteriota	Actinobacteria	Bifidobacteriales	Bifidobacteriaceae	Scardovia		Scardovia sp.	0.914249	0.311321	1.53006	0.203469	0.838768	0.996191
Bacteria	Firmicutes	Bacilli					Bacilli Class	1.00887	-0.347265	1.22318	-0.283902	0.776485	0.996191
Bacteria	Firmicutes	Clostridia	Oscillospirales	Ruminococcaceae	[Eubacterium] siraeum group		[Eubacterium] siraeum group sp.	4.54626	2.1088	1.85328	1.13787	0.255174	0.996191
Bacteria	Actinobacteriota	Actinobacteria	Propionibacteriales	Propionibacteriaceae	Pseudopropionibacterium		Pseudopropionibacterium sp.	5.11166	-0.786771	0.640585	-1.22821	0.219369	0.996191
Bacteria	Firmicutes	Clostridia	Clostridiales	Clostridiaceae	Clostridium sensu stricto 1		Clostridium sensu stricto 1 sp.	6.68196	0.846418	1.43916	0.588134	0.556442	0.996191
Bacteria	Firmicutes	Bacilli	Staphylococcales	Staphylococcaceae			Staphylococcaceae Family	6.68335	-1.16581	2.10465	-0.553919	0.579634	0.996191
Bacteria	Firmicutes	Clostridia	Lachnospirales	Lachnospiraceae	Fusicatenibacter		Fusicatenibacter sp.	1.41416	-0.918131	2.33134	-0.393821	0.693713	0.996191
Bacteria	Actinobacteriota	Coriobacteriia	Coriobacteriales	Atopobiaceae	Coriobacteriaceae UCG-002		Coriobacteriaceae UCG-002 sp.	0.80706	-2.39532	3.00764	-0.79641	0.425794	0.996191
Bacteria	Proteobacteria	Gammaproteobacteria	Burkholderiales	Hydrogenophilaceae	Tepidiphilus		Tepidiphilus sp.	0.533442	-0.641162	2.02337	-0.316878	0.751336	0.996191
Bacteria	Actinobacteriota	Coriobacteriia	Coriobacteriales	Eggerthellaceae	Enterorhabdus		Enterorhabdus sp.	9.83944	-0.833587	1.71848	-0.485071	0.627626	0.996191
Bacteria	Bacteroidota	Bacteroidia	Bacteroidales	Prevotellaceae	Prevotellaceae UCG-001		Prevotellaceae UCG-001 sp.	3.00818	-1.09521	2.1292	-0.514376	0.606989	0.996191
Bacteria	Firmicutes	Bacilli	Erysipelotrichales	Erysipelotrichaceae	Dubosiella		Dubosiella sp.	11.6729	-0.42274	1.24283	-0.340144	0.733748	0.996191
Bacteria	Actinobacteriota	Actinobacteria	Corynebacteriales	Nocardiaceae	Rhodococcus		Rhodococcus sp.	0.785865	1.98835	3.21836	0.617813	0.536699	0.996191
Bacteria	Firmicutes	Bacilli	Bacillales	Planococcaceae	Solibacillus		Solibacillus sp.	1.3804	-1.8183	3.61774	-0.502605	0.615242	0.996191
Bacteria	Firmicutes	Clostridia	Oscillospirales	Oscillospiraceae	Colidextribacter		Colidextribacter sp.	10.828	1.03775	1.69533	0.612125	0.540455	0.996191
Bacteria	Firmicutes	Clostridia	Peptostreptococcales-Tissierellales	Peptostreptococcaceae	Peptostreptococcus		Peptostreptococcus sp.	1.89662	-0.246739	0.83016	-0.297218	0.7663	0.996191
Bacteria	Fusobacteriota	Fusobacteriia	Fusobacteriales	Fusobacteriaceae	Cetobacterium		Cetobacterium sp.	3.49896	-0.706387	1.41546	-0.499052	0.617743	0.996191
Bacteria	Firmicutes	Clostridia	Lachnospirales	Lachnospiraceae	Roseburia		Roseburia sp.	5.52087	-1.60889	1.45612	-1.10492	0.269196	0.996191
Bacteria	Firmicutes	Clostridia	Oscillospirales	Oscillospiraceae	Oscillibacter		Oscillibacter sp.	4.3111	-0.411295	1.3813	-0.297759	0.765887	0.996191
Bacteria	Proteobacteria	Alphaproteobacteria					Alphaproteobacteria Class	1.5461	0.447864	1.70925	0.262024	0.793303	0.996191
Bacteria	Nitrospirota	Nitrospiria	Nitrospirales	Nitrospiraceae	Nitrospira		Nitrospira sp.	4.65505	0.786097	2.54502	0.308876	0.757416	0.996191
Bacteria	Proteobacteria	Gammaproteobacteria	Burkholderiales	Neisseriaceae	Simonsiella		Simonsiella sp.	1.37326	0.767369	2.47811	0.309659	0.75682	0.996191
Bacteria	Proteobacteria	Gammaproteobacteria	Enterobacterales	Shewanellaceae	Shewanella		Shewanella sp.	0.279871	1.50745	3.40623	0.442558	0.658085	0.996191
Bacteria	Proteobacteria	Gammaproteobacteria	Burkholderiales	Comamonadaceae	Comamonas		Comamonas sp.	2.66665	-0.208867	1.17229	-0.17817	0.85859	0.996191
Bacteria	Firmicutes	Clostridia	Lachnospirales	Lachnospiraceae	Lachnoclostridium		Lachnoclostridium sp.	7.22369	-1.31584	1.34002	-0.981955	0.326122	0.996191
Bacteria	Firmicutes	Bacilli	Lactobacillales	Lactobacillaceae	Schleiferilactobacillus		Schleiferilactobacillus sp.	1.16064	3.2568	2.80773	1.15994	0.246073	0.996191
Bacteria	Firmicutes	Clostridia	Peptococcales	Peptococcaceae	Peptococcus		Peptococcus sp.	1.23356	-0.369835	1.33747	-0.276519	0.78215	0.996191
Bacteria	Proteobacteria	Alphaproteobacteria	Rhodobacterales	Rhodobacteraceae			Rhodobacteraceae Family	0.0808997	0.406904	3.07551	0.132304	0.894744	0.996191
Bacteria	Spirochaetota	Spirochaetia	Spirochaetales	Spirochaetaceae	Treponema		Treponema sp.	0.622093	-0.0700255	1.96496	-0.0356371	0.971572	0.996191
Bacteria	Proteobacteria	Gammaproteobacteria	Enterobacterales	Enterobacteriaceae	Shimwellia		Shimwellia sp.	1.55998	-0.129521	1.96522	-0.0659066	0.947452	0.996191
Bacteria	Firmicutes	Clostridia	Peptostreptococcales-Tissierellales	Sedimentibacteraceae	Sedimentibacter		Sedimentibacter sp.	0.772715	-0.615885	2.25122	-0.273578	0.784409	0.996191
Bacteria	Firmicutes	Bacilli	Lactobacillales	Carnobacteriaceae	Trichococcus		Trichococcus sp.	0.671451	-0.147214	2.25401	-0.0653121	0.947925	0.996191
Bacteria	Firmicutes	Bacilli	Lactobacillales				Lactobacillales Order	8.93316	1.04081	0.852488	1.22091	0.222121	0.996191
Bacteria	Firmicutes	Clostridia	Peptostreptococcales-Tissierellales	Anaerovoracaceae	[Eubacterium] brachy group		[Eubacterium] brachy group sp.	0.505236	2.23025	2.25836	0.98755	0.323373	0.996191
Bacteria	Firmicutes	Negativicutes	Veillonellales-Selenomonadales	Selenomonadaceae	Selenomonas		Selenomonas sp.	6.13042	-0.708086	0.747134	-0.947736	0.343264	0.996191
Bacteria	Actinobacteriota	Actinobacteria	Micrococcales	Micrococcaceae	Micrococcus		Micrococcus sp.	1.95051	0.728136	2.37607	0.306446	0.759265	0.996191
Bacteria	Firmicutes	Bacilli	Lactobacillales	Lactobacillaceae	Weissella		Weissella sp.	0.183671	0.297951	3.78655	0.0786866	0.937282	0.996191
Bacteria	Firmicutes	Clostridia	Lachnospirales	Lachnospiraceae	[Eubacterium] xylanophilum group		[Eubacterium] xylanophilum group sp.	3.53961	0.242854	1.72555	0.14074	0.888075	0.996191
Bacteria	Bacteroidota	Bacteroidia	Bacteroidales	Rikenellaceae	Bact-08		Bact-08 sp.	0.415527	0.221789	2.21702	0.100039	0.920313	0.996191
Bacteria	Bacteroidota	Bacteroidia	Bacteroidales	Marinifilaceae	Odoribacter		Odoribacter sp.	4.64974	0.0287498	1.92155	0.0149618	0.988063	0.996191
Bacteria	Bacteroidota	Bacteroidia	Flavobacteriales	Flavobacteriaceae			Flavobacteriaceae Family	0.38979	-1.40503	2.6056	-0.539236	0.589724	0.996191
Bacteria	Firmicutes	Bacilli	Lactobacillales	Carnobacteriaceae	Atopostipes		Atopostipes sp.	0.607607	0.241649	2.50139	0.0966061	0.923039	0.996191
Bacteria	Actinobacteriota	Coriobacteriia	Coriobacteriales	Atopobiaceae	Olsenella		Olsenella sp.	0.326063	-0.568856	2.82236	-0.201553	0.840266	0.996191
Bacteria	Firmicutes	Negativicutes	Acidaminococcales	Acidaminococcaceae			Acidaminococcaceae Family	0.236084	1.08358	3.81144	0.284296	0.776183	0.996191
Bacteria	Firmicutes	Bacilli	Mycoplasmatales	Mycoplasmataceae	Mycoplasma		Mycoplasma sp.	0.921517	-0.860421	1.48268	-0.580316	0.561702	0.996191
Bacteria	Firmicutes	Bacilli	Acholeplasmatales	Acholeplasmataceae	Acholeplasma		Acholeplasma sp.	0.509707	1.06903	2.35381	0.45417	0.649707	0.996191
Bacteria	Firmicutes	Bacilli	Lactobacillales	Enterococcaceae	Enterococcus		Enterococcus sp.	2.27005	1.82052	2.43061	0.748997	0.453859	0.996191
Bacteria	Firmicutes	Clostridia	Oscillospirales	Ruminococcaceae	Caproiciproducens		Caproiciproducens sp.	0.878227	2.07957	1.67956	1.23816	0.215655	0.996191
Bacteria	Firmicutes	Negativicutes	Veillonellales-Selenomonadales	Veillonellaceae	Megasphaera		Megasphaera sp.	2.36905	0.449599	1.09172	0.411827	0.680467	0.996191
Bacteria	Proteobacteria	Gammaproteobacteria	Burkholderiales	Comamonadaceae	Ottowia		Ottowia sp.	0.257188	-0.0185252	3.35518	-0.00552136	0.995595	0.996191
Bacteria	Firmicutes	Bacilli	Brevibacillales	Brevibacillaceae	Brevibacillus		Brevibacillus sp.	0.1841	-0.940561	3.84568	-0.244576	0.806785	0.996191
Bacteria	Campylobacterota	Campylobacteria	Campylobacterales	Sulfurimonadaceae	Sulfuricurvum		Sulfuricurvum sp.	0.0862166	0.115116	3.97655	0.0289486	0.976906	0.996191
Bacteria	Firmicutes	Clostridia	Lachnospirales	Lachnospiraceae	Cellulosilyticum		Cellulosilyticum sp.	0.410401	2.3658	2.63133	0.899091	0.368604	0.996191
Bacteria	Bacteroidota	Bacteroidia	Bacteroidales	Tannerellaceae	Macellibacteroides		Macellibacteroides sp.	0.964661	-1.38744	1.54279	-0.899306	0.36849	0.996191
Bacteria	Firmicutes	Bacilli	Lactobacillales	Lactobacillaceae	Fructobacillus		Fructobacillus sp.	0.237715	0.124851	3.08793	0.0404319	0.967749	0.996191
Bacteria	Firmicutes	Clostridia	Peptostreptococcales-Tissierellales	Anaerovoracaceae	[Eubacterium] nodatum group		[Eubacterium] nodatum group sp.	1.41181	0.373234	1.0049	0.371414	0.710329	0.996191
Bacteria	Actinobacteriota	Actinobacteria	Bifidobacteriales	Bifidobacteriaceae			Bifidobacteriaceae Family	0.427805	-0.213745	2.22445	-0.0960888	0.92345	0.996191
Bacteria	Firmicutes	Clostridia	Lachnospirales	Lachnospiraceae	Lachnospiraceae UCG-004		Lachnospiraceae UCG-004 sp.	1.55683	-1.54657	2.71932	-0.568733	0.569537	0.996191
Bacteria	Chloroflexi	Anaerolineae	Anaerolineales	Anaerolineaceae			Anaerolineaceae Family	0.479917	1.23957	1.9929	0.621991	0.533948	0.996191
Bacteria	Firmicutes	Clostridia	Lachnospirales	Lachnospiraceae	Blautia		Blautia sp.	1.43881	-1.96479	2.08592	-0.941927	0.34623	0.996191
Bacteria	Firmicutes	Clostridia	Clostridiales	Clostridiaceae	Clostridium sensu stricto 12		Clostridium sensu stricto 12 sp.	0.5218	0.0640951	1.56124	0.0410539	0.967253	0.996191
Bacteria	Firmicutes	Clostridia	Lachnospirales	Lachnospiraceae	[Eubacterium] ruminantium group		[Eubacterium] ruminantium group sp.	0.686026	1.61869	3.21493	0.503492	0.614618	0.996191
Bacteria	Firmicutes	Bacilli	Lactobacillales	Carnobacteriaceae	Desemzia		Desemzia sp.	1.04135	1.86554	3.05346	0.610959	0.541227	0.996191
Bacteria	Patescibacteria	Saccharimonadia	Saccharimonadales	Saccharimonadaceae	TM7a		TM7a sp.	0.214175	-1.01274	3.45443	-0.293171	0.769391	0.996191
Bacteria	Firmicutes	Clostridia	Oscillospirales	Ethanoligenenaceae	Incertae Sedis		Ethanoligenenaceae Family	0.275759	0.0210232	3.07935	0.00682713	0.994553	0.996191
Bacteria	Proteobacteria	Gammaproteobacteria	Xanthomonadales	Xanthomonadaceae	Xanthomonas		Xanthomonas sp.	0.497598	1.93013	2.85092	0.677019	0.498394	0.996191
Bacteria	Actinobacteriota	Actinobacteria	Micrococcales	Micrococcaceae	Neomicrococcus		Neomicrococcus sp.	0.228829	0.41925	2.78893	0.150326	0.880507	0.996191
Bacteria	Proteobacteria	Gammaproteobacteria	Burkholderiales	Comamonadaceae	Aquincola		Aquincola sp.	0.250006	-0.394103	2.19055	-0.179911	0.857223	0.996191
Bacteria	Proteobacteria	Gammaproteobacteria	Burkholderiales	Neisseriaceae	Alysiella		Alysiella sp.	0.618218	-3.62826	3.3464	-1.08423	0.278264	0.996191
Bacteria	Firmicutes	Clostridia	Clostridia vadinBB60 group				Clostridia vadinBB60 group Order	5.87642	0.824373	1.57165	0.524526	0.599913	0.996191
Bacteria	Patescibacteria	Saccharimonadia	Saccharimonadales	Saccharimonadaceae	Candidatus Saccharimonas		Candidatus Saccharimonas sp.	3.35543	0.503311	1.13721	0.442584	0.658067	0.996191
Bacteria	Firmicutes	Clostridia	Oscillospirales	Ruminococcaceae	Negativibacillus		Negativibacillus sp.	1.12454	1.75717	2.25391	0.779611	0.43562	0.996191
Bacteria	Desulfobacterota	Desulfovibrionia	Desulfovibrionales	Desulfovibrionaceae	Bilophila		Bilophila sp.	1.29208	-0.0546734	2.74325	-0.0199302	0.984099	0.996191
Bacteria	Firmicutes	Clostridia	Oscillospirales	Ruminococcaceae	Incertae Sedis		Ruminococcaceae Family_1	2.13553	1.96085	1.80052	1.08905	0.276133	0.996191
Bacteria	Firmicutes	Clostridia	Lachnospirales	Lachnospiraceae	GCA-900066575		GCA-900066575 sp.	2.57675	1.50325	2.08479	0.721055	0.470876	0.996191
Bacteria	Proteobacteria	Gammaproteobacteria	Burkholderiales	Neisseriaceae	Conchiformibius		Conchiformibius sp.	0.285483	-0.0222839	3.18939	-0.0069869	0.994425	0.996191
Bacteria	Patescibacteria	Gracilibacteria					Gracilibacteria Class	0.465693	0.943992	3.52699	0.267648	0.78897	0.996191
Bacteria	Firmicutes	Negativicutes	Veillonellales-Selenomonadales	Selenomonadaceae	Centipeda		Centipeda sp.	1.83771	-0.52184	1.47898	-0.352837	0.724211	0.996191
Bacteria	Actinobacteriota	Actinobacteria	Corynebacteriales	Corynebacteriaceae	Lawsonella		Lawsonella sp.	0.238436	1.6297	2.53706	0.642359	0.52064	0.996191
Bacteria	Proteobacteria	Gammaproteobacteria	Enterobacterales	Enterobacteriaceae	Klebsiella		Klebsiella sp.	0.112994	-0.0961916	4.12175	-0.0233376	0.981381	0.996191
Bacteria	Firmicutes	Clostridia	Oscillospirales	Ruminococcaceae	Ruminococcus		Ruminococcus sp.	3.44901	-1.79193	1.76081	-1.01767	0.308833	0.996191
Bacteria	Firmicutes	Clostridia	Oscillospirales	Butyricicoccaceae	UCG-009		UCG-009 sp.	0.788001	0.682248	2.49451	0.273499	0.784469	0.996191
Bacteria	Firmicutes	Clostridia	Lachnospirales	Lachnospiraceae	Tuzzerella		Tuzzerella sp.	0.973916	2.16252	1.97831	1.09312	0.274342	0.996191
Bacteria	Actinobacteriota	Coriobacteriia	Coriobacteriales	Eggerthellaceae	Gordonibacter		Gordonibacter sp.	0.700122	-0.141965	2.92625	-0.0485142	0.961306	0.996191
Bacteria	Firmicutes	Clostridia	Oscillospirales	Oscillospiraceae	UCG-003		UCG-003 sp.	0.795614	0.0252489	3.47974	0.00725597	0.994211	0.996191
Bacteria	Proteobacteria	Alphaproteobacteria	Rhodospirillales				Rhodospirillales Order	0.616113	-1.28379	1.76001	-0.729424	0.465743	0.996191
Bacteria	Firmicutes	Bacilli	Staphylococcales	Staphylococcaceae	Jeotgalicoccus		Jeotgalicoccus sp.	0.982073	-2.51437	2.80361	-0.896834	0.369807	0.996191
Bacteria	Firmicutes	Bacilli	RF39				RF39 Order	2.48509	0.00627968	1.31548	0.0047737	0.996191	0.996191
Bacteria	Proteobacteria	Gammaproteobacteria	Burkholderiales				Burkholderiales Order	0.818974	-1.70892	1.4776	-1.15655	0.247458	0.996191
Bacteria	Proteobacteria	Gammaproteobacteria	Enterobacterales	Enterobacteriaceae	Aquamonas		Aquamonas sp.	0.182383	-0.399367	3.07349	-0.129939	0.896615	0.996191
Bacteria	Firmicutes	Clostridia	Lachnospirales	Lachnospiraceae	[Eubacterium] ventriosum group		[Eubacterium] ventriosum group sp.	0.49971	0.44752	2.14166	0.208959	0.83448	0.996191
Bacteria	Firmicutes	Clostridia	Lachnospirales	Lachnospiraceae	Lachnospiraceae FCS020 group		Lachnospiraceae FCS020 group sp.	0.705055	2.31283	3.47702	0.665177	0.505937	0.996191
Bacteria	Firmicutes	Bacilli	Bacillales				Bacillales Order	0.406087	1.11617	2.3775	0.46947	0.638734	0.996191
Bacteria	Actinobacteriota	Coriobacteriia	Coriobacteriales	Coriobacteriaceae	Collinsella		Collinsella sp.	0.586404	-1.53189	2.95844	-0.517804	0.604595	0.996191
Bacteria	Cyanobacteria	Vampirivibrionia	Gastranaerophilales				Gastranaerophilales Order	0.688985	1.53041	1.95622	0.782327	0.434022	0.996191
Bacteria	Firmicutes	Clostridia	Peptococcales	Peptococcaceae			Peptococcaceae Family	1.4004	0.640009	1.76063	0.363511	0.716224	0.996191
Bacteria	Proteobacteria	Gammaproteobacteria	Burkholderiales	Burkholderiaceae	Ralstonia		Ralstonia sp.	0.685962	-2.41547	3.22228	-0.749616	0.453486	0.996191
Bacteria	Firmicutes	Bacilli	Lactobacillales	Lactobacillaceae			Lactobacillaceae Family	1.7191	-0.952395	0.723463	-1.31644	0.188027	0.996191
Bacteria	Firmicutes	Clostridia	Oscillospirales	Ruminococcaceae			Ruminococcaceae Family_2	3.94787	-0.0925254	1.37352	-0.0673636	0.946292	0.996191
Bacteria	Proteobacteria	Gammaproteobacteria	Enterobacterales	Succinivibrionaceae	Anaerobiospirillum		Anaerobiospirillum sp.	0.383093	0.413966	2.17917	0.189965	0.849337	0.996191
Bacteria	Firmicutes	Clostridia	Oscillospirales	Oscillospiraceae	UCG-002		UCG-002 sp.	0.500747	-0.333854	3.46583	-0.0963275	0.923261	0.996191
Bacteria	Firmicutes	Clostridia	Lachnospirales	Lachnospiraceae	Shuttleworthia		Shuttleworthia sp.	0.182372	-0.0350496	2.58684	-0.0135492	0.98919	0.996191
Bacteria	Firmicutes	Clostridia	Lachnospirales	Lachnospiraceae	Dorea		Dorea sp.	0.590486	-2.54548	2.64626	-0.961916	0.336092	0.996191
Bacteria	Bacteroidota	Bacteroidia	Bacteroidales	Prevotellaceae			Prevotellaceae Family	0.161212	1.23538	3.45741	0.357313	0.720858	0.996191
Bacteria	Firmicutes	Negativicutes	Veillonellales-Selenomonadales	Veillonellaceae			Veillonellaceae Family	0.41122	-0.96154	2.27772	-0.42215	0.672916	0.996191
Bacteria	Firmicutes	Clostridia	Oscillospirales	Ruminococcaceae	UBA1819		UBA1819 sp.	0.618548	0.880659	2.6117	0.337197	0.735968	0.996191
Bacteria	Proteobacteria	Gammaproteobacteria	Enterobacterales	Enterobacteriaceae	Enterobacter		Enterobacter sp.	0.589818	-1.30901	1.9976	-0.655291	0.51228	0.996191
Bacteria	Firmicutes	Clostridia	Oscillospirales	Oscillospiraceae	NK4A214 group		NK4A214 group sp.	0.558908	1.16682	2.00378	0.58231	0.560358	0.996191
Bacteria	Proteobacteria	Alphaproteobacteria	Rhizobiales	Rhizobiaceae	Allorhizobium-Neorhizobium-Pararhizobium-Rhizobium		Allorhizobium-Neorhizobium-Pararhizobium-Rhizobium sp.	0.312539	0.489477	2.048	0.239003	0.811103	0.996191
Bacteria	Bacteroidota	Bacteroidia	Bacteroidales	Rikenellaceae	Rikenella		Rikenella sp.	0.894966	-1.3393	1.65825	-0.807661	0.419286	0.996191
Bacteria	Firmicutes	Bacilli	Erysipelotrichales	Erysipelatoclostridiaceae			Erysipelatoclostridiaceae Family	0.0942222	-0.461305	3.93726	-0.117164	0.90673	0.996191
Bacteria	Firmicutes	Clostridia	Clostridiales	Clostridiaceae	Candidatus Arthromitus		Candidatus Arthromitus sp.	0.624479	-2.33735	2.67207	-0.874734	0.381719	0.996191
Bacteria	Firmicutes	Clostridia	Lachnospirales	Lachnospiraceae	A2		A2 sp.	1.22476	0.533133	1.88679	0.282561	0.777514	0.996191
Bacteria	Firmicutes	Clostridia	Lachnospirales	Lachnospiraceae	Lachnospiraceae UCG-001		Lachnospiraceae UCG-001 sp.	1.82361	0.869858	2.26561	0.383939	0.701023	0.996191
Bacteria	Proteobacteria	Alphaproteobacteria	Rhizobiales	Rhizobiaceae	Ochrobactrum		Ochrobactrum sp.	0.18383	0.750018	3.8053	0.197098	0.843751	0.996191
Bacteria	Bacteroidota	Bacteroidia	Bacteroidales	Porphyromonadaceae			Porphyromonadaceae Family	0.709795	-0.133751	2.91254	-0.0459222	0.963372	0.996191
Bacteria	Actinobacteriota	Coriobacteriia	Coriobacteriales	Eggerthellaceae	Cryptobacterium		Cryptobacterium sp.	0.249287	0.0937014	2.36118	0.0396842	0.968345	0.996191
Bacteria	Firmicutes	Clostridia	Oscillospirales	UCG-010			UCG-010 Family	1.12139	0.965535	1.64442	0.58716	0.557096	0.996191
Bacteria	Firmicutes	Clostridia	Lachnospirales	Lachnospiraceae	Coprococcus		Coprococcus sp.	0.358159	-2.57489	3.77021	-0.682958	0.494633	0.996191
Bacteria	Actinobacteriota	Actinobacteria					Actinobacteria Class	0.687833	-0.240725	1.14092	-0.210993	0.832893	0.996191
Bacteria	Actinobacteriota	Actinobacteria	Corynebacteriales				Corynebacteriales Order	0.0992829	-0.0249309	3.0801	-0.00809419	0.993542	0.996191
Bacteria	Firmicutes	Clostridia	Lachnospirales	Lachnospiraceae	Butyrivibrio		Butyrivibrio sp.	0.239808	0.0668881	3.08398	0.0216889	0.982696	0.996191
Bacteria	Proteobacteria	Alphaproteobacteria	Rickettsiales				Rickettsiales Order	0.257716	0.298133	3.02504	0.0985549	0.921492	0.996191
Bacteria	Firmicutes	Negativicutes	Veillonellales-Selenomonadales	Selenomonadaceae	Megamonas		Megamonas sp.	0.332483	-1.21856	2.84196	-0.428774	0.668088	0.996191
Bacteria	Firmicutes	Bacilli	Acholeplasmatales	Acholeplasmataceae	Anaeroplasma		Anaeroplasma sp.	0.221971	-0.491213	2.97839	-0.164926	0.869003	0.996191
Bacteria	Firmicutes	Bacilli	Lactobacillales	Aerococcaceae	Facklamia		Facklamia sp.	0.411214	-0.62258	3.40761	-0.182703	0.855031	0.996191
Bacteria	Proteobacteria	Alphaproteobacteria	Micavibrionales	Micavibrionaceae			Micavibrionaceae Family	0.35231	-1.01801	3.49526	-0.291253	0.770858	0.996191
Bacteria	Firmicutes	Clostridia	Peptostreptococcales-Tissierellales	Anaerovoracaceae	Mogibacterium		Mogibacterium sp.	0.180713	1.65036	3.40251	0.48504	0.627648	0.996191
Bacteria	Proteobacteria	Gammaproteobacteria	Gammaproteobacteria Incertae Sedis	Unknown Family			Unknown Family Family	0.33469	-2.54693	3.82642	-0.665618	0.505655	0.996191
Bacteria	Proteobacteria	Alphaproteobacteria	Rhodospirillales	Rhodospirillaceae	Novispirillum		Novispirillum sp.	0.176901	-1.75719	3.4184	-0.514037	0.607226	0.996191
Bacteria	Firmicutes	Bacilli	Erysipelotrichales	Erysipelatoclostridiaceae	Erysipelatoclostridium		Erysipelatoclostridium sp.	0.414292	-0.113497	2.36385	-0.0480135	0.961706	0.996191
Bacteria	Actinobacteriota	Actinobacteria	Micrococcales	Micrococcaceae			Micrococcaceae Family	0.530462	1.90413	2.06314	0.922929	0.356044	0.996191
Bacteria	Firmicutes	Clostridia	Christensenellales	Christensenellaceae			Christensenellaceae Family	0.209496	0.330331	2.46341	0.134095	0.893327	0.996191
Bacteria	Firmicutes	Clostridia	Lachnospirales	Lachnospiraceae	Marvinbryantia		Marvinbryantia sp.	0.44412	0.560739	3.32438	0.168675	0.866053	0.996191
Bacteria	Bacteroidota	Bacteroidia	Bacteroidales	Dysgonomonadaceae	Proteiniphilum		Proteiniphilum sp.	0.398068	1.38385	2.80361	0.493596	0.621591	0.996191
Bacteria	Firmicutes	Clostridia	Peptostreptococcales-Tissierellales	Anaerovoracaceae	Family XIII UCG-001		Family XIII UCG-001 sp.	0.299491	-0.156672	2.74302	-0.0571165	0.954452	0.996191
Bacteria	Firmicutes	Clostridia	Lachnospirales	Lachnospiraceae	ASF356		ASF356 sp.	0.167616	-0.366416	3.86015	-0.0949226	0.924376	0.996191
Bacteria	Firmicutes	Clostridia	Oscillospirales	Ruminococcaceae	Anaerotruncus		Anaerotruncus sp.	0.53665	-0.156652	2.20459	-0.0710575	0.943352	0.996191
Bacteria	Firmicutes	Clostridia	Monoglobales	Monoglobaceae	Monoglobus		Monoglobus sp.	0.387781	0.541703	2.52793	0.214287	0.830323	0.996191
Bacteria	Firmicutes	Clostridia	Lachnospirales	Lachnospiraceae	[Ruminococcus] torques group		[Ruminococcus] torques group sp.	0.355005	-1.40013	3.08225	-0.454258	0.649643	0.996191
Bacteria	Actinobacteriota	Actinobacteria	Micrococcales				Micrococcales Order	1.11646	-0.198677	0.877189	-0.226493	0.820818	0.996191
Bacteria	Firmicutes	Bacilli	Bacillales	Sporolactobacillaceae	Sporolactobacillus		Sporolactobacillus sp.	0.224084	0.187692	3.39007	0.055365	0.955848	0.996191
Bacteria	Bacteroidota	Bacteroidia	Bacteroidales	Muribaculaceae	Muribaculum		Muribaculum sp.	0.250619	0.0737299	2.99579	0.0246111	0.980365	0.996191
Bacteria	Firmicutes						Firmicutes Phylum	0.535624	-1.23975	1.78953	-0.692778	0.488449	0.996191
Bacteria	Firmicutes	Bacilli	Lactobacillales	Streptococcaceae			Streptococcaceae Family	0.377031	0.458697	1.93091	0.237555	0.812226	0.996191
Bacteria	Firmicutes	Clostridia	Oscillospirales	Oscillospiraceae	UCG-005		UCG-005 sp.	0.783532	0.295404	2.80003	0.1055	0.915979	0.996191
Bacteria	Actinobacteriota	Coriobacteriia	Coriobacteriales	Eggerthellaceae	Parvibacter		Parvibacter sp.	0.231879	0.406996	3.33354	0.122091	0.902827	0.996191
Bacteria	Firmicutes	Clostridia	Oscillospirales	[Eubacterium] coprostanoligenes group			[Eubacterium] coprostanoligenes group Family	0.379259	-1.39428	2.58535	-0.539301	0.589679	0.996191
Bacteria	Firmicutes	Clostridia	Peptostreptococcales-Tissierellales	Peptostreptococcaceae			Peptostreptococcaceae Family	0.148674	0.805912	3.40055	0.236994	0.812661	0.996191
Bacteria	Firmicutes	Bacilli	Erysipelotrichales	Erysipelotrichaceae			Erysipelotrichaceae Family	0.407581	1.5262	1.94044	0.786523	0.431561	0.996191
Bacteria	Bacteroidota	Bacteroidia					Bacteroidia Class	0.33057	0.855967	2.04837	0.417876	0.676038	0.996191
Bacteria	Firmicutes	Clostridia	Peptostreptococcales-Tissierellales	Anaerovoracaceae	Family XIII AD3011 group		Family XIII AD3011 group sp.	0.143487	0.295631	3.02224	0.0978187	0.922076	0.996191
Bacteria	Firmicutes	Clostridia	Christensenellales	Christensenellaceae	Christensenellaceae R-7 group		Christensenellaceae R-7 group sp.	0.309792	-0.0770328	3.08855	-0.0249414	0.980102	0.996191
Bacteria	Proteobacteria	Gammaproteobacteria	Methylococcales	Methylomonadaceae	Milano-WF1B-42		Milano-WF1B-42 sp.	0.182015	-0.920061	3.83522	-0.239898	0.810409	0.996191
Bacteria	Firmicutes	Clostridia	Lachnospirales	Lachnospiraceae	[Eubacterium] oxidoreducens group		[Eubacterium] oxidoreducens group sp.	0.616887	0.407701	1.83087	0.222682	0.823783	0.996191
Bacteria	Firmicutes	Clostridia					Clostridia Class	0.389487	0.658306	1.90438	0.345679	0.729584	0.996191
Bacteria	Firmicutes	Bacilli	Bacillales	Bacillaceae			Bacillaceae Family	0.181724	0.406576	2.987	0.136115	0.89173	0.996191
Bacteria	Fusobacteriota	Fusobacteriia	Fusobacteriales	Fusobacteriaceae			Fusobacteriaceae Family	0.347289	1.37813	1.59657	0.863181	0.388038	0.996191
Bacteria	Campylobacterota	Campylobacteria	Campylobacterales	Helicobacteraceae			Helicobacteraceae Family	0.124419	0.40702	3.39684	0.119823	0.904623	0.996191
Bacteria	Proteobacteria	Gammaproteobacteria	Pseudomonadales				Pseudomonadales Order	0.11867	0.18507	3.41862	0.0541359	0.956827	0.996191
Bacteria	Actinobacteriota	Coriobacteriia	Coriobacteriales	Eggerthellaceae			Eggerthellaceae Family	0.157613	0.299301	2.98499	0.100269	0.920131	0.996191
Bacteria	Proteobacteria	Gammaproteobacteria	Enterobacterales	Yersiniaceae	Rahnella		Rahnella sp.	0.0769539	0.658462	3.48647	0.188862	0.850201	0.996191

## Sheet: Lesion; Post vs Pre
Kingdom	Phylum	Class	Order	Family	Genus	Species	Print	baseMean	log2FoldChange	lfcSE	stat	pvalue	padj
Bacteria	Fusobacteriota	Fusobacteriia	Fusobacteriales	Leptotrichiaceae	Leptotrichia		Leptotrichia sp.	355.676	1.76323	0.434582	4.0573	4.96442e-05	0.00739698
Bacteria	Firmicutes	Clostridia	Peptococcales	Peptococcaceae	Peptococcus		Peptococcus sp.	3.26774	4.98613	1.30357	3.82499	0.000130777	0.00974291
Bacteria	Firmicutes	Bacilli	Lactobacillales	Carnobacteriaceae	Granulicatella		Granulicatella sp.	1625.3	-0.976263	0.318263	-3.06747	0.00215878	0.0685204
Bacteria	Bacteroidota	Bacteroidia	Flavobacteriales	Flavobacteriaceae	Capnocytophaga		Capnocytophaga sp.	346.209	1.39454	0.458731	3.04	0.00236581	0.0685204
Bacteria	Proteobacteria	Gammaproteobacteria	Burkholderiales	Alcaligenaceae	Parapusillimonas		Parapusillimonas sp.	19.9724	4.02229	1.31946	3.04842	0.00230044	0.0685204
Bacteria	Firmicutes	Negativicutes	Acidaminococcales	Acidaminococcaceae	Phascolarctobacterium		Phascolarctobacterium sp.	3.19066	5.18889	1.73346	2.99336	0.00275921	0.0685204
Bacteria	Bacteroidota	Bacteroidia	Bacteroidales	Porphyromonadaceae	Porphyromonas		Porphyromonas sp.	1289.79	-1.18783	0.411302	-2.88798	0.00387719	0.0737464
Bacteria	Desulfobacterota	Desulfovibrionia	Desulfovibrionales	Desulfovibrionaceae	Desulfovibrio		Desulfovibrio sp.	15.4518	-4.24156	1.47206	-2.88137	0.00395954	0.0737464
Bacteria	Proteobacteria	Gammaproteobacteria	Pseudomonadales	Moraxellaceae	Enhydrobacter		Enhydrobacter sp.	34.8563	-2.9759	1.05053	-2.83276	0.00461483	0.0764011
Bacteria	Firmicutes	Clostridia	Oscillospirales	Ruminococcaceae	[Eubacterium] siraeum group		[Eubacterium] siraeum group sp.	4.54626	-4.69416	1.70475	-2.75357	0.00589492	0.0878342
Bacteria	Proteobacteria	Gammaproteobacteria	Enterobacterales	Yersiniaceae	Serratia		Serratia sp.	133.254	3.11068	1.14685	2.71236	0.00668068	0.0904928
Bacteria	Firmicutes	Clostridia	Oscillospirales	Oscillospiraceae	Intestinimonas		Intestinimonas sp.	5.39149	-5.83251	2.19959	-2.65164	0.00801018	0.0994598
Bacteria	Deferribacterota	Deferribacteres	Deferribacterales	Deferribacteraceae	Mucispirillum		Mucispirillum sp.	3.45406	-5.22982	2.00513	-2.60821	0.00910162	0.104319
Bacteria	Patescibacteria	Saccharimonadia	Saccharimonadales				Saccharimonadales Order	30.3898	-2.00227	0.788825	-2.5383	0.0111394	0.118555
Bacteria	Firmicutes	Bacilli	Erysipelotrichales	Erysipelotrichaceae	Turicibacter		Turicibacter sp.	58.9761	2.77122	1.17491	2.35867	0.0183405	0.182183
Bacteria	Proteobacteria	Gammaproteobacteria	Enterobacterales	Yersiniaceae			Yersiniaceae Family	9.60151	3.76261	1.64428	2.2883	0.0221202	0.187624
Bacteria	Proteobacteria	Gammaproteobacteria	Cardiobacteriales	Cardiobacteriaceae	Cardiobacterium		Cardiobacterium sp.	60.4749	1.24397	0.539113	2.30744	0.0210303	0.187624
Bacteria	Firmicutes	Clostridia	Clostridiales	Clostridiaceae	Clostridium sensu stricto 1		Clostridium sensu stricto 1 sp.	13.0179	3.11702	1.3677	2.27902	0.0226659	0.187624
Bacteria	Actinobacteriota	Actinobacteria	Actinomycetales	Actinomycetaceae	Actinomyces		Actinomyces sp.	876.989	0.820518	0.376651	2.17846	0.029372	0.192007
Bacteria	Proteobacteria	Alphaproteobacteria	Sphingomonadales	Sphingomonadaceae	Sphingomonas		Sphingomonas sp.	119.514	1.65525	0.772859	2.14172	0.032216	0.192007
Bacteria	Proteobacteria	Gammaproteobacteria	Burkholderiales	Neisseriaceae	Kingella		Kingella sp.	54.3065	1.12646	0.51961	2.16789	0.0301673	0.192007
Bacteria	Bacteroidota	Bacteroidia	Bacteroidales	Tannerellaceae	Tannerella		Tannerella sp.	9.21204	1.84324	0.843123	2.1862	0.0288007	0.192007
Bacteria	Bacteroidota	Bacteroidia	Bacteroidales				Bacteroidales Order	23.0855	-2.6305	1.20499	-2.183	0.0290357	0.192007
Bacteria	Firmicutes	Clostridia	Lachnospirales	Lachnospiraceae	Johnsonella		Johnsonella sp.	7.97605	1.72941	0.797408	2.16879	0.0300986	0.192007
Bacteria	Actinobacteriota	Actinobacteria	Propionibacteriales	Propionibacteriaceae	Pseudopropionibacterium		Pseudopropionibacterium sp.	5.11166	1.28227	0.596277	2.15046	0.0315189	0.192007
Bacteria	Actinobacteriota	Actinobacteria	Micrococcales	Micrococcaceae	Kocuria		Kocuria sp.	5.09781	5.09642	2.41831	2.10743	0.0350803	0.201037
Bacteria	Proteobacteria	Gammaproteobacteria	Pseudomonadales	Pseudomonadaceae	Pseudomonas		Pseudomonas sp.	258.242	1.86688	0.903193	2.06698	0.0387365	0.213768
Bacteria	Firmicutes	Bacilli	Lactobacillales	Lactobacillaceae			Lactobacillaceae Family	1.7191	-1.37931	0.685161	-2.01312	0.0441018	0.234684
Bacteria	Bacteroidota	Bacteroidia	Bacteroidales	Rikenellaceae	Alistipes		Alistipes sp.	48.5	-2.61041	1.33392	-1.95695	0.0503532	0.250087
Bacteria	Proteobacteria	Gammaproteobacteria	Enterobacterales	Erwiniaceae	Pantoea		Pantoea sp.	1.76433	4.56994	2.31877	1.97084	0.0487417	0.250087
Bacteria	Firmicutes	Bacilli	Lactobacillales	Aerococcaceae	Abiotrophia		Abiotrophia sp.	666.826	0.742549	0.388333	1.91215	0.0558575	0.268476
Bacteria	Proteobacteria	Gammaproteobacteria	Burkholderiales	Neisseriaceae	Neisseria		Neisseria sp.	2101.14	0.704438	0.382615	1.84112	0.0656045	0.305471
Bacteria	Proteobacteria	Gammaproteobacteria	Enterobacterales	Enterobacteriaceae	Citrobacter		Citrobacter sp.	1.98751	4.10037	2.24654	1.82519	0.0679722	0.306905
Bacteria	Proteobacteria	Gammaproteobacteria	Burkholderiales	Burkholderiaceae	Lautropia		Lautropia sp.	573.286	0.811071	0.45267	1.79175	0.073173	0.315985
Bacteria	Proteobacteria	Gammaproteobacteria	Enterobacterales	Pasteurellaceae	Actinobacillus		Actinobacillus sp.	127.508	1.46837	0.828515	1.7723	0.0763453	0.315985
Bacteria	Firmicutes	Clostridia	Lachnospirales	Lachnospiraceae	Agathobacter		Agathobacter sp.	4.34978	2.67876	1.51025	1.77372	0.0761087	0.315985
Bacteria	Firmicutes	Clostridia	Lachnospirales	Lachnospiraceae	Catonella		Catonella sp.	7.40977	1.12561	0.651033	1.72897	0.0838151	0.328643
Bacteria	Firmicutes	Clostridia	Peptostreptococcales-Tissierellales	Family XI	Parvimonas		Parvimonas sp.	8.72203	-1.0007	0.57788	-1.73168	0.0833307	0.328643
Bacteria	Firmicutes	Clostridia	Oscillospirales	Ruminococcaceae	Incertae Sedis		Ruminococcaceae Family_1	2.13553	-2.94835	1.72495	-1.70924	0.0874071	0.33394
Bacteria	Firmicutes	Bacilli	Lactobacillales	Streptococcaceae	Streptococcus		Streptococcus sp.	44548.4	-0.5014	0.296315	-1.69212	0.0906233	0.337572
Bacteria	Proteobacteria	Gammaproteobacteria	Burkholderiales	Comamonadaceae	Diaphorobacter		Diaphorobacter sp.	6.88573	2.04434	1.23195	1.65943	0.0970285	0.352616
Bacteria	Actinobacteriota	Actinobacteria	Micrococcales	Microbacteriaceae	Leifsonia		Leifsonia sp.	4.03367	-4.96426	3.06292	-1.62076	0.105069	0.370584
Bacteria	Proteobacteria	Gammaproteobacteria	Burkholderiales	Neisseriaceae			Neisseriaceae Family	8.33061	-1.54431	0.957966	-1.61207	0.106947	0.370584
Bacteria	Firmicutes	Clostridia	Lachnospirales	Lachnospiraceae	Lachnospiraceae UCG-001		Lachnospiraceae UCG-001 sp.	1.82361	-3.44547	2.16311	-1.59284	0.111197	0.376554
Bacteria	Proteobacteria	Gammaproteobacteria	Xanthomonadales	Xanthomonadaceae	Stenotrophomonas		Stenotrophomonas sp.	20.949	1.88032	1.19317	1.5759	0.115049	0.380939
Bacteria	Firmicutes	Clostridia	Lachnospirales	Lachnospiraceae	Oribacterium		Oribacterium sp.	25.2043	-0.823102	0.5402	-1.5237	0.127584	0.413261
Bacteria	Proteobacteria	Gammaproteobacteria	Burkholderiales	Alcaligenaceae	Castellaniella		Castellaniella sp.	194.027	1.5709	1.05354	1.49107	0.135944	0.421383
Bacteria	Proteobacteria	Alphaproteobacteria	Rhodospirillales	Magnetospirillaceae	Magnetospirillum		Magnetospirillum sp.	1.93953	4.01297	2.70942	1.48112	0.138576	0.421383
Bacteria	Firmicutes	Negativicutes	Veillonellales-Selenomonadales	Selenomonadaceae	Selenomonas		Selenomonas sp.	6.13042	1.04063	0.699111	1.4885	0.13662	0.421383
Bacteria	Firmicutes	Clostridia	Peptostreptococcales-Tissierellales	Peptostreptococcaceae	Romboutsia		Romboutsia sp.	125.763	1.63723	1.11742	1.46519	0.14287	0.425754
Bacteria	Proteobacteria	Gammaproteobacteria	Burkholderiales	Comamonadaceae	Comamonas		Comamonas sp.	2.66665	1.58368	1.10556	1.43246	0.152011	0.44411
Bacteria	Firmicutes	Clostridia	Oscillospirales	Oscillospiraceae	Oscillibacter		Oscillibacter sp.	4.3111	-1.83635	1.33729	-1.37319	0.169694	0.486238
Bacteria	Firmicutes	Bacilli	Lactobacillales	Lactobacillaceae	HT002		HT002 sp.	30.4112	-1.66367	1.24973	-1.33122	0.183115	0.502095
Bacteria	Proteobacteria	Alphaproteobacteria	Caulobacterales	Caulobacteraceae	Brevundimonas		Brevundimonas sp.	1.87726	2.80267	2.0979	1.33594	0.181568	0.502095
Bacteria	Campylobacterota	Campylobacteria	Campylobacterales	Helicobacteraceae	Helicobacter		Helicobacter sp.	10.1969	-2.08793	1.57639	-1.3245	0.185337	0.502095
Bacteria	Proteobacteria	Gammaproteobacteria	Burkholderiales	Burkholderiaceae	Burkholderia-Caballeronia-Paraburkholderia		Burkholderia-Caballeronia-Paraburkholderia sp.	230.685	-0.945019	0.747822	-1.2637	0.206339	0.54901
Bacteria	Firmicutes	Negativicutes	Veillonellales-Selenomonadales	Selenomonadaceae	Centipeda		Centipeda sp.	1.83771	1.73832	1.39542	1.24574	0.21286	0.556425
Bacteria	Actinobacteriota	Actinobacteria	Actinomycetales	Actinomycetaceae	F0332		F0332 sp.	21.0382	0.780608	0.662454	1.17836	0.238654	0.606311
Bacteria	Firmicutes	Bacilli	Bacillales	Bacillaceae	Bacillus		Bacillus sp.	2.86994	3.30425	2.81266	1.17478	0.240083	0.606311
Bacteria							Unknown Phylum_1	18.9244	-0.930792	0.819027	-1.13646	0.255763	0.635146
Bacteria	Bacteroidota	Bacteroidia	Bacteroidales	Prevotellaceae	Prevotella_9		Prevotella_9 sp.	16.3522	1.58479	1.43442	1.10482	0.269236	0.636765
Bacteria	Patescibacteria	Gracilibacteria	Absconditabacteriales (SR1)				Absconditabacteriales (SR1) Order	13.9002	1.08865	0.983057	1.10741	0.268115	0.636765
Bacteria	Firmicutes	Bacilli	Staphylococcales	Staphylococcaceae			Staphylococcaceae Family	6.68335	2.16617	1.94113	1.11593	0.264451	0.636765
Bacteria	Bacteroidota	Bacteroidia	Flavobacteriales	Weeksellaceae	Chryseobacterium		Chryseobacterium sp.	1.91748	-4.22112	3.86368	-1.09251	0.274608	0.638679
Bacteria	Actinobacteriota	Actinobacteria	Actinomycetales	Actinomycetaceae	Flaviflexus		Flaviflexus sp.	2.45022	2.73431	2.53859	1.0771	0.281436	0.638679
Bacteria	Firmicutes	Clostridia	Lachnospirales	Lachnospiraceae	Lachnoclostridium		Lachnoclostridium sp.	7.22369	1.36439	1.2706	1.07382	0.282905	0.638679
Bacteria	Actinobacteriota	Actinobacteria	Propionibacteriales	Propionibacteriaceae	Cutibacterium		Cutibacterium sp.	14.5879	-0.874862	0.843254	-1.03748	0.299511	0.64677
Bacteria	Firmicutes	Bacilli	Erysipelotrichales	Erysipelotrichaceae	Solobacterium		Solobacterium sp.	19.087	0.475251	0.456102	1.04198	0.297419	0.64677
Bacteria	Firmicutes	Bacilli	Lactobacillales	Lactobacillaceae	Lacticaseibacillus		Lacticaseibacillus sp.	16.6554	1.12497	1.06904	1.05231	0.292655	0.64677
Bacteria	Firmicutes	Clostridia	Clostridia vadinBB60 group				Clostridia vadinBB60 group Order	5.87642	-1.5774	1.53598	-1.02696	0.304437	0.648016
Bacteria	Firmicutes	Bacilli	Erysipelotrichales	Erysipelotrichaceae	Dubosiella		Dubosiella sp.	11.6729	-1.17469	1.17135	-1.00285	0.315933	0.663014
Bacteria	Proteobacteria	Gammaproteobacteria	Enterobacterales	Enterobacteriaceae			Enterobacteriaceae Family	2.52448	1.81249	1.84596	0.981868	0.326165	0.67498
Bacteria	Bacteroidota	Bacteroidia	Bacteroidales	Prevotellaceae	Prevotella_7		Prevotella_7 sp.	679.308	0.424982	0.448709	0.947121	0.343577	0.701274
Bacteria	Actinobacteriota	Actinobacteria	Micrococcales	Micrococcaceae	Rothia		Rothia sp.	2313.5	0.329178	0.397245	0.82865	0.407302	0.705675
Bacteria	Firmicutes	Negativicutes	Veillonellales-Selenomonadales	Veillonellaceae	Veillonella		Veillonella sp.	991.721	0.279733	0.32416	0.862948	0.388166	0.705675
Bacteria	Fusobacteriota	Fusobacteriia	Fusobacteriales	Fusobacteriaceae	Fusobacterium		Fusobacterium sp.	840.807	-0.315507	0.366497	-0.860872	0.389308	0.705675
Bacteria	Bacteroidota	Bacteroidia	Bacteroidales	Prevotellaceae	Prevotella		Prevotella sp.	282.694	-0.313131	0.374787	-0.835492	0.403441	0.705675
Bacteria	Proteobacteria	Gammaproteobacteria	Pseudomonadales	Moraxellaceae	Moraxella		Moraxella sp.	11.7675	-1.20675	1.32721	-0.90924	0.363224	0.705675
Bacteria	Actinobacteriota	Actinobacteria	Micrococcales	Microbacteriaceae	Microbacterium		Microbacterium sp.	9.88426	1.6327	1.9691	0.829164	0.407012	0.705675
Bacteria	Proteobacteria	Gammaproteobacteria	Enterobacterales	Enterobacteriaceae	Escherichia-Shigella		Escherichia-Shigella sp.	2.58464	1.36418	1.5724	0.867576	0.385626	0.705675
Bacteria	Actinobacteriota	Actinobacteria	Micrococcales	Micrococcaceae	Glutamicibacter		Glutamicibacter sp.	10.7069	2.07044	2.48095	0.834537	0.403978	0.705675
Bacteria	Actinobacteriota	Actinobacteria	Bifidobacteriales	Bifidobacteriaceae	Bifidobacterium		Bifidobacterium sp.	14.3198	1.21111	1.40303	0.863208	0.388023	0.705675
Bacteria	Patescibacteria	Saccharimonadia	Saccharimonadales	Saccharimonadaceae			Saccharimonadaceae Family	5.83971	-0.916444	1.07395	-0.853336	0.393473	0.705675
Bacteria	Firmicutes	Clostridia	Oscillospirales	Oscillospiraceae	Colidextribacter		Colidextribacter sp.	10.828	-1.45429	1.62249	-0.896328	0.370078	0.705675
Bacteria	Nitrospirota	Nitrospiria	Nitrospirales	Nitrospiraceae	Nitrospira		Nitrospira sp.	4.65505	-2.0184	2.35563	-0.856842	0.391532	0.705675
Bacteria	Firmicutes	Bacilli	Lactobacillales	Enterococcaceae	Enterococcus		Enterococcus sp.	1.98904	2.07968	2.36468	0.879476	0.379143	0.705675
Bacteria	Firmicutes	Clostridia	Oscillospirales	Ruminococcaceae			Ruminococcaceae Family_2	3.94787	-1.00279	1.24716	-0.80406	0.421362	0.721644
Bacteria	Bacteroidota	Bacteroidia	Flavobacteriales	Weeksellaceae	Bergeyella		Bergeyella sp.	526.543	0.472496	0.617299	0.765424	0.444019	0.728384
Bacteria	Actinobacteriota	Coriobacteriia	Coriobacteriales	Atopobiaceae	Atopobium		Atopobium sp.	24.1433	0.306256	0.400845	0.764026	0.444852	0.728384
Bacteria	Firmicutes	Bacilli	Erysipelotrichales	Erysipelotrichaceae	Faecalibaculum		Faecalibaculum sp.	7.66542	1.36136	1.73277	0.785655	0.432069	0.728384
Bacteria	Firmicutes	Clostridia	Peptostreptococcales-Tissierellales	Peptostreptococcaceae	[Eubacterium] yurii group		[Eubacterium] yurii group sp.	5.01744	-0.725382	0.934917	-0.775878	0.437821	0.728384
Bacteria	Firmicutes	Clostridia	Clostridia UCG-014				Clostridia UCG-014 Order	44.1793	-0.594358	0.790506	-0.75187	0.452129	0.732253
Bacteria	Proteobacteria	Gammaproteobacteria	Enterobacterales	Enterobacteriaceae	Cronobacter		Cronobacter sp.	3.23748	1.83692	2.49643	0.735821	0.46184	0.739937
Bacteria	Fusobacteriota	Fusobacteriia	Fusobacteriales	Fusobacteriaceae	Cetobacterium		Cetobacterium sp.	3.49896	-0.959411	1.32057	-0.726513	0.467524	0.741076
Bacteria	Proteobacteria	Alphaproteobacteria	Rickettsiales	Mitochondria			Mitochondria Family	23.9084	0.598066	0.833855	0.71723	0.473232	0.742227
Bacteria	Firmicutes	Clostridia	Lachnospirales	Lachnospiraceae	Lachnoanaerobaculum		Lachnoanaerobaculum sp.	61.3905	-0.234876	0.343583	-0.683606	0.494224	0.758378
Bacteria	Bacteroidota	Bacteroidia	Bacteroidales	Bacteroidaceae	Bacteroides		Bacteroides sp.	35.4587	-0.506293	0.749344	-0.675649	0.499264	0.758378
Bacteria	Firmicutes	Clostridia	Lachnospirales	Lachnospiraceae	Stomatobaculum		Stomatobaculum sp.	12.7786	0.575955	0.848737	0.678603	0.49739	0.758378
Bacteria	Proteobacteria	Gammaproteobacteria	Enterobacterales	Pasteurellaceae	Aggregatibacter		Aggregatibacter sp.	1.93937	0.828031	1.28448	0.644644	0.519158	0.758378
Bacteria	Firmicutes	Clostridia	Oscillospirales	Oscillospiraceae			Oscillospiraceae Family	18.6711	-1.02488	1.5564	-0.658495	0.51022	0.758378
Bacteria	Firmicutes	Bacilli	Lactobacillales				Lactobacillales Order	8.93316	-0.521895	0.804725	-0.648538	0.516637	0.758378
Bacteria	Firmicutes	Bacilli	RF39				RF39 Order	2.48509	0.803401	1.23686	0.64955	0.515983	0.758378
Bacteria	Proteobacteria	Gammaproteobacteria	Pseudomonadales	Moraxellaceae	Acinetobacter		Acinetobacter sp.	25.6356	0.540203	0.851837	0.634163	0.525975	0.760876
Bacteria	Proteobacteria	Gammaproteobacteria	Burkholderiales	Comamonadaceae			Comamonadaceae Family	2.5506	1.18966	1.92942	0.616588	0.537506	0.763169
Bacteria	Bacteroidota	Bacteroidia	Bacteroidales	Rikenellaceae	Rikenellaceae RC9 gut group		Rikenellaceae RC9 gut group sp.	9.99463	-1.05727	1.71596	-0.616137	0.537804	0.763169
Bacteria	Firmicutes	Bacilli	Lactobacillales	Lactobacillaceae	Lactiplantibacillus		Lactiplantibacillus sp.	2.21268	-1.0449	1.75857	-0.594175	0.552395	0.77392
Bacteria	Firmicutes	Clostridia	Oscillospirales	Ruminococcaceae	Subdoligranulum		Subdoligranulum sp.	1.71099	0.851783	1.44581	0.589139	0.555768	0.77392
Bacteria	Firmicutes	Clostridia	Peptostreptococcales-Tissierellales	Peptostreptococcaceae	Peptostreptococcus		Peptostreptococcus sp.	1.89662	0.448521	0.784932	0.571414	0.567719	0.783242
Bacteria	Proteobacteria	Gammaproteobacteria	Enterobacterales	Pasteurellaceae	Haemophilus		Haemophilus sp.	3661.48	-0.252918	0.460694	-0.548994	0.58301	0.789713
Bacteria	Firmicutes	Clostridia	Lachnospirales	Lachnospiraceae	Lachnospiraceae NK4A136 group		Lachnospiraceae NK4A136 group sp.	80.5494	-0.592254	1.07791	-0.549446	0.5827	0.789713
Bacteria	Proteobacteria	Gammaproteobacteria	Burkholderiales	Sutterellaceae	Sutterella		Sutterella sp.	7.68538	0.747454	1.43021	0.52262	0.601238	0.804689
Bacteria	Actinobacteriota	Coriobacteriia	Coriobacteriales	Eggerthellaceae	Enterorhabdus		Enterorhabdus sp.	9.83944	-0.832737	1.60942	-0.517414	0.604867	0.804689
Bacteria	Firmicutes	Bacilli	Lactobacillales	Lactobacillaceae	Ligilactobacillus		Ligilactobacillus sp.	121.597	0.311067	0.651497	0.477465	0.633031	0.806431
Bacteria	Firmicutes	Bacilli	Lactobacillales	Lactobacillaceae	Lactobacillus		Lactobacillus sp.	83.0473	0.375724	0.764734	0.491314	0.623205	0.806431
Bacteria	Desulfobacterota	Desulfovibrionia	Desulfovibrionales	Desulfovibrionaceae			Desulfovibrionaceae Family	13.1612	-0.695908	1.48196	-0.469587	0.63865	0.806431
Bacteria	Firmicutes	Clostridia	Oscillospirales	Ruminococcaceae	Faecalibacterium		Faecalibacterium sp.	4.7763	0.692094	1.44569	0.478729	0.632132	0.806431
Bacteria	Actinobacteriota	Actinobacteria	Micrococcales	Micrococcaceae	Micrococcus		Micrococcus sp.	1.95051	-1.05491	2.21964	-0.475264	0.634599	0.806431
Bacteria	Bacteroidota	Bacteroidia	Bacteroidales	Marinifilaceae	Odoribacter		Odoribacter sp.	4.64974	-0.919302	1.83018	-0.502301	0.615456	0.806431
Bacteria	Firmicutes	Clostridia	Lachnospirales	Lachnospiraceae	Mobilitalea		Mobilitalea sp.	2.37515	-0.646956	1.42102	-0.455277	0.64891	0.812501
Bacteria	Firmicutes	Bacilli	Staphylococcales	Gemellaceae	Gemella		Gemella sp.	7114.03	0.148687	0.340222	0.437031	0.662089	0.814904
Bacteria	Proteobacteria	Alphaproteobacteria	Rhizobiales	Beijerinckiaceae	Methylobacterium-Methylorubrum		Methylobacterium-Methylorubrum sp.	48.8603	0.348921	0.81155	0.429944	0.667237	0.814904
Bacteria	Patescibacteria	Gracilibacteria	JGI 0000069-P22				JGI 0000069-P22 Order	2.4683	0.699753	1.59196	0.439555	0.660259	0.814904
Bacteria	Bacteroidota	Bacteroidia	Bacteroidales	Tannerellaceae	Parabacteroides		Parabacteroides sp.	3.5657	-0.540842	1.29769	-0.416774	0.676844	0.819916
Bacteria	Actinobacteriota	Coriobacteriia	Coriobacteriales	Atopobiaceae	Coriobacteriaceae UCG-002		Coriobacteriaceae UCG-002 sp.	1.83546	1.05582	2.70755	0.389954	0.69657	0.837008
Bacteria	Bacteroidota	Bacteroidia	Bacteroidales	Muribaculaceae			Muribaculaceae Family	148.263	-0.39165	1.06732	-0.366946	0.713659	0.850682
Bacteria	Actinobacteriota	Actinobacteria	Corynebacteriales	Corynebacteriaceae	Corynebacterium		Corynebacterium sp.	93.9788	-0.151733	0.439274	-0.345418	0.72978	0.857506
Bacteria	Patescibacteria	Saccharimonadia	Saccharimonadales	Saccharimonadaceae	TM7x		TM7x sp.	36.5925	0.191272	0.556127	0.343936	0.730894	0.857506
Bacteria	Proteobacteria	Gammaproteobacteria	Burkholderiales	Neisseriaceae	Eikenella		Eikenella sp.	52.7748	0.24168	0.736641	0.328084	0.742848	0.864721
Bacteria	Firmicutes	Negativicutes	Veillonellales-Selenomonadales	Veillonellaceae	Megasphaera		Megasphaera sp.	2.36905	-0.317267	1.0067	-0.315156	0.752643	0.869332
Bacteria	Fusobacteriota	Fusobacteriia	Fusobacteriales	Leptotrichiaceae	Streptobacillus		Streptobacillus sp.	36.8822	0.2009	0.885736	0.226817	0.820566	0.909303
Bacteria	Campylobacterota	Campylobacteria	Campylobacterales	Campylobacteraceae	Campylobacter		Campylobacter sp.	66.6632	0.093712	0.42281	0.221641	0.824594	0.909303
Bacteria	Firmicutes	Bacilli	Lactobacillales	Lactobacillaceae	Limosilactobacillus		Limosilactobacillus sp.	7.12505	-0.316014	1.26304	-0.250202	0.802431	0.909303
Bacteria	Firmicutes	Clostridia	Lachnospirales	Lachnospiraceae			Lachnospiraceae Family	33.4327	-0.188317	0.910084	-0.206922	0.836071	0.909303
Bacteria	Firmicutes	Bacilli	Lactobacillales	Lactobacillaceae	Latilactobacillus		Latilactobacillus sp.	2.56475	-0.513091	2.44678	-0.2097	0.833902	0.909303
Bacteria	Firmicutes	Bacilli	Lactobacillales	P5D1-392			P5D1-392 Family	1.59117	-0.32624	1.34603	-0.242371	0.808493	0.909303
Bacteria	Bacteroidota	Bacteroidia	Bacteroidales	Prevotellaceae	Prevotellaceae UCG-001		Prevotellaceae UCG-001 sp.	3.00818	-0.530307	2.03151	-0.261041	0.794061	0.909303
Bacteria	Firmicutes	Clostridia	Oscillospirales	Ruminococcaceae	Ruminococcus		Ruminococcus sp.	3.44901	-0.359218	1.66309	-0.215994	0.828992	0.909303
Bacteria	Patescibacteria	Saccharimonadia	Saccharimonadales	Saccharimonadaceae	Candidatus Saccharimonas		Candidatus Saccharimonas sp.	3.35543	0.215758	1.08595	0.198682	0.842512	0.909668
Bacteria	Firmicutes	Bacilli	Lactobacillales	Aerococcaceae	Aerococcus		Aerococcus sp.	9.6328	0.574307	3.16594	0.181402	0.856052	0.913482
Bacteria	Firmicutes	Bacilli	Bacillales	Planococcaceae	Psychrobacillus		Psychrobacillus sp.	5.59828	0.587583	3.29119	0.178532	0.858305	0.913482
Bacteria	Firmicutes	Bacilli	Staphylococcales	Staphylococcaceae	Staphylococcus		Staphylococcus sp.	59.8509	0.124685	0.805378	0.154815	0.876967	0.920198
Bacteria	Firmicutes	Bacilli	Bacillales	Planococcaceae	Solibacillus		Solibacillus sp.	2.74697	0.472937	3.03838	0.155654	0.876305	0.920198
Bacteria	Bacteroidota	Bacteroidia	Bacteroidales	Prevotellaceae	Alloprevotella		Alloprevotella sp.	307.418	0.053077	0.414635	0.128009	0.898142	0.933574
Bacteria	Firmicutes	Clostridia	Lachnospirales	Lachnospiraceae	Roseburia		Roseburia sp.	7.13703	-0.175802	1.43132	-0.122825	0.902246	0.933574
Bacteria	Firmicutes	Clostridia	Lachnospirales	Lachnospiraceae	[Eubacterium] xylanophilum group		[Eubacterium] xylanophilum group sp.	3.53961	-0.153043	1.62542	-0.0941559	0.924985	0.950502
Bacteria	Bacteroidota	Bacteroidia	Bacteroidales	Paludibacteraceae	F0058		F0058 sp.	5.80797	0.111974	1.42344	0.0786643	0.9373	0.956559
Bacteria	Firmicutes	Clostridia	Lachnospirales	Lachnospiraceae	GCA-900066575		GCA-900066575 sp.	2.57675	0.106322	2.0208	0.0526141	0.958039	0.971074
Bacteria	Firmicutes	Bacilli	Lactobacillales	Streptococcaceae	Lactococcus		Lactococcus sp.	26.5428	0.0469494	1.35557	0.0346345	0.972371	0.978941
Bacteria	Cyanobacteria	Cyanobacteriia	Chloroplast				Chloroplast Order	9.59341	0.0143422	0.890884	0.0160988	0.987156	0.987156
Bacteria	Proteobacteria	Alphaproteobacteria	Rickettsiales	Anaplasmataceae	Wolbachia		Wolbachia sp.	0.113158	-0.137329	3.87788	-0.0354133	0.97175
Bacteria	Firmicutes	Clostridia	Oscillospirales	Oscillospiraceae	Flavonifractor		Flavonifractor sp.	1.11159	1.88311	3.10077	0.607305	0.543648
Bacteria	Actinobacteriota	Actinobacteria	Frankiales	Geodermatophilaceae	Blastococcus		Blastococcus sp.	0.845007	0.498401	3.29728	0.151155	0.879854
Bacteria	Proteobacteria	Gammaproteobacteria	Methylococcales	Methylomonadaceae	Methyloprofundus		Methyloprofundus sp.	1.50931	-4.64255	3.86292	-1.20182	0.229432
Bacteria	Firmicutes	Clostridia	Oscillospirales	Butyricicoccaceae	Butyricicoccus		Butyricicoccus sp.	1.29461	-1.85104	2.30323	-0.803669	0.421588
Bacteria	Proteobacteria	Gammaproteobacteria	Enterobacterales	Enterobacteriaceae	Salmonella		Salmonella sp.	1.17285	3.9175	3.32247	1.17909	0.238362
Bacteria	Firmicutes	Bacilli	Bacillales	Bacillaceae	Anoxybacillus		Anoxybacillus sp.	1.53638	-3.86398	2.52169	-1.5323	0.125449
Bacteria	Proteobacteria	Gammaproteobacteria	Burkholderiales	Comamonadaceae	Alicycliphilus		Alicycliphilus sp.	1.33385	0.3468	1.51197	0.229369	0.818582
Bacteria	Proteobacteria	Gammaproteobacteria	Enterobacterales	Morganellaceae	Providencia		Providencia sp.	1.41766	-0.0185047	2.3829	-0.00776563	0.993804
Bacteria	Firmicutes	Bacilli	Bacillales	Bacillaceae	Amphibacillus		Amphibacillus sp.	0.745496	2.0161	3.03981	0.663232	0.507182
Bacteria	Proteobacteria	Alphaproteobacteria	Rhodobacterales	Rhodobacteraceae	Thalassobius		Thalassobius sp.	0.88402	2.577	3.86274	0.667144	0.50468
Bacteria	Myxococcota	Polyangia	Haliangiales	Haliangiaceae	Haliangium		Haliangium sp.	0.713724	-3.11392	3.20511	-0.971548	0.331275
Bacteria	Proteobacteria	Gammaproteobacteria	Enterobacterales	Pasteurellaceae	Conservatibacter		Conservatibacter sp.	1.40464	0.283282	0.917187	0.30886	0.757428
Bacteria	Firmicutes	Clostridia	Lachnospirales	Lachnospiraceae	Lachnospiraceae NC2004 group		Lachnospiraceae NC2004 group sp.	0.725008	1.57596	1.52869	1.03092	0.302577
Bacteria	Proteobacteria	Gammaproteobacteria	Enterobacterales				Enterobacterales Order	1.19071	1.06123	1.58274	0.670502	0.502538
Bacteria	Firmicutes	Clostridia	Lachnospirales	Lachnospiraceae	[Eubacterium] eligens group		[Eubacterium] eligens group sp.	1.45967	-0.11572	1.71584	-0.0674425	0.946229
Bacteria	Firmicutes	Clostridia	Lachnospirales	Lachnospiraceae	Lachnospira		Lachnospira sp.	0.701594	2.51924	2.35154	1.07132	0.284028
Bacteria	Bacteroidota	Bacteroidia	Bacteroidales	Prevotellaceae	Paraprevotella		Paraprevotella sp.	0.449308	-1.83423	1.95062	-0.940329	0.347049
Bacteria	Proteobacteria	Gammaproteobacteria	Pseudomonadales	Marinobacteraceae	Marinobacter		Marinobacter sp.	0.447501	1.68902	2.71662	0.621738	0.534114
Bacteria	Actinobacteriota	Actinobacteria	Bifidobacteriales	Bifidobacteriaceae	Scardovia		Scardovia sp.	0.914249	0.124663	1.48107	0.0841713	0.93292
Bacteria	Firmicutes	Bacilli					Bacilli Class	1.00887	-0.699118	1.13814	-0.614261	0.539043
Bacteria	Firmicutes	Clostridia	Lachnospirales	Lachnospiraceae	Fusicatenibacter		Fusicatenibacter sp.	0.764452	1.91484	2.25443	0.849368	0.395677
Bacteria	Proteobacteria	Gammaproteobacteria	Burkholderiales	Hydrogenophilaceae	Tepidiphilus		Tepidiphilus sp.	1.35229	-2.41835	1.88186	-1.28508	0.198764
Bacteria	Actinobacteriota	Actinobacteria	Corynebacteriales	Nocardiaceae	Rhodococcus		Rhodococcus sp.	0.322901	1.83534	3.63167	0.50537	0.613299
Bacteria	Proteobacteria	Alphaproteobacteria					Alphaproteobacteria Class	1.5461	0.989297	1.51092	0.654767	0.512618
Bacteria	Proteobacteria	Gammaproteobacteria	Burkholderiales	Neisseriaceae	Simonsiella		Simonsiella sp.	0.677686	-0.198711	2.37065	-0.0838212	0.933199
Bacteria	Proteobacteria	Gammaproteobacteria	Enterobacterales	Shewanellaceae	Shewanella		Shewanella sp.	0.279871	0.632983	3.21421	0.196932	0.84388
Bacteria	Firmicutes	Negativicutes	Veillonellales-Selenomonadales	Veillonellaceae	Dialister		Dialister sp.	1.56837	0.705725	1.04531	0.675136	0.49959
Bacteria	Firmicutes	Bacilli	Lactobacillales	Lactobacillaceae	Schleiferilactobacillus		Schleiferilactobacillus sp.	0.634726	-1.61999	2.69352	-0.601439	0.547547
Bacteria	Proteobacteria	Alphaproteobacteria	Rhodobacterales	Rhodobacteraceae			Rhodobacteraceae Family	0.0808997	-0.0933809	2.89627	-0.0322418	0.974279
Bacteria	Spirochaetota	Spirochaetia	Spirochaetales	Spirochaetaceae	Treponema		Treponema sp.	0.622093	-2.3884	1.76125	-1.35608	0.175073
Bacteria	Proteobacteria	Gammaproteobacteria	Enterobacterales	Enterobacteriaceae	Shimwellia		Shimwellia sp.	1.28343	1.33339	1.88913	0.705821	0.480299
Bacteria	Firmicutes	Clostridia	Peptostreptococcales-Tissierellales	Sedimentibacteraceae	Sedimentibacter		Sedimentibacter sp.	1.34363	-0.806563	2.03958	-0.395455	0.692507
Bacteria	Firmicutes	Bacilli	Lactobacillales	Carnobacteriaceae	Trichococcus		Trichococcus sp.	1.25525	-0.705501	2.05554	-0.343219	0.731434
Bacteria	Firmicutes	Clostridia	Peptostreptococcales-Tissierellales	Anaerovoracaceae	[Eubacterium] brachy group		[Eubacterium] brachy group sp.	0.505236	-0.435392	2.11315	-0.20604	0.83676
Bacteria	Firmicutes	Bacilli	Lactobacillales	Lactobacillaceae	Weissella		Weissella sp.	0.183671	-1.01333	3.57212	-0.283677	0.776658
Bacteria	Bacteroidota	Bacteroidia	Bacteroidales	Rikenellaceae	Bact-08		Bact-08 sp.	0.415527	-1.23313	2.07633	-0.5939	0.552579
Bacteria	Bacteroidota	Bacteroidia	Flavobacteriales	Flavobacteriaceae			Flavobacteriaceae Family	0.38979	1.98798	2.44007	0.814723	0.415231
Bacteria	Firmicutes	Bacilli	Lactobacillales	Carnobacteriaceae	Atopostipes		Atopostipes sp.	1.03687	-0.631892	2.26814	-0.278595	0.780556
Bacteria	Actinobacteriota	Coriobacteriia	Coriobacteriales	Atopobiaceae	Olsenella		Olsenella sp.	0.584863	-1.21909	2.47969	-0.491629	0.622982
Bacteria	Firmicutes	Negativicutes	Acidaminococcales	Acidaminococcaceae			Acidaminococcaceae Family	0.236084	-0.178032	3.57464	-0.0498041	0.960278
Bacteria	Firmicutes	Bacilli	Mycoplasmatales	Mycoplasmataceae	Mycoplasma		Mycoplasma sp.	0.921517	-1.00734	1.35306	-0.74449	0.45658
Bacteria	Firmicutes	Bacilli	Acholeplasmatales	Acholeplasmataceae	Acholeplasma		Acholeplasma sp.	0.509707	-0.699597	2.15186	-0.325113	0.745095
Bacteria	Firmicutes	Clostridia	Oscillospirales	Ruminococcaceae	Caproiciproducens		Caproiciproducens sp.	0.670703	-1.3478	1.59034	-0.847492	0.396721
Bacteria	Proteobacteria	Gammaproteobacteria	Burkholderiales	Comamonadaceae	Ottowia		Ottowia sp.	0.257188	0.647568	3.16213	0.204789	0.837737
Bacteria	Firmicutes	Bacilli	Brevibacillales	Brevibacillaceae	Brevibacillus		Brevibacillus sp.	0.1841	1.29752	3.64215	0.356249	0.721654
Bacteria	Campylobacterota	Campylobacteria	Campylobacterales	Sulfurimonadaceae	Sulfuricurvum		Sulfuricurvum sp.	0.0862166	0.096964	3.75328	0.0258345	0.979389
Bacteria	Firmicutes	Clostridia	Lachnospirales	Lachnospiraceae	Cellulosilyticum		Cellulosilyticum sp.	0.410401	0.283773	2.48922	0.114001	0.909237
Bacteria	Proteobacteria	Alphaproteobacteria	Rhodobacterales	Rhodobacteraceae	Paracoccus		Paracoccus sp.	0.571951	2.55733	2.69948	0.947344	0.343464
Bacteria	Bacteroidota	Bacteroidia	Bacteroidales	Tannerellaceae	Macellibacteroides		Macellibacteroides sp.	0.964661	0.790563	1.43855	0.549556	0.582624
Bacteria	Firmicutes	Bacilli	Lactobacillales	Lactobacillaceae	Fructobacillus		Fructobacillus sp.	0.237715	0.686756	2.8953	0.237197	0.812504
Bacteria	Firmicutes	Clostridia	Peptostreptococcales-Tissierellales	Anaerovoracaceae	[Eubacterium] nodatum group		[Eubacterium] nodatum group sp.	1.41181	-0.0650404	0.927337	-0.0701368	0.944085
Bacteria	Actinobacteriota	Actinobacteria	Bifidobacteriales	Bifidobacteriaceae			Bifidobacteriaceae Family	0.427805	-1.08623	2.09271	-0.519051	0.603725
Bacteria	Firmicutes	Clostridia	Lachnospirales	Lachnospiraceae	Lachnospiraceae UCG-004		Lachnospiraceae UCG-004 sp.	1.55683	3.16289	2.42592	1.30379	0.192306
Bacteria	Chloroflexi	Anaerolineae	Anaerolineales	Anaerolineaceae			Anaerolineaceae Family	0.479917	-0.295333	1.8715	-0.157805	0.87461
Bacteria	Firmicutes	Clostridia	Lachnospirales	Lachnospiraceae	Blautia		Blautia sp.	1.43881	1.67639	1.99824	0.838935	0.401506
Bacteria	Firmicutes	Clostridia	Clostridiales	Clostridiaceae	Clostridium sensu stricto 12		Clostridium sensu stricto 12 sp.	0.5218	-1.77547	1.43356	-1.2385	0.21553
Bacteria	Firmicutes	Clostridia	Lachnospirales	Lachnospiraceae	[Eubacterium] ruminantium group		[Eubacterium] ruminantium group sp.	0.465757	2.7712	3.16555	0.875425	0.381343
Bacteria	Firmicutes	Bacilli	Lactobacillales	Carnobacteriaceae	Desemzia		Desemzia sp.	1.4736	2.28952	2.68123	0.853907	0.393156
Bacteria	Patescibacteria	Saccharimonadia	Saccharimonadales	Saccharimonadaceae	TM7a		TM7a sp.	0.214175	-0.0512043	3.26066	-0.0157037	0.987471
Bacteria	Firmicutes	Clostridia	Oscillospirales	Ethanoligenenaceae	Incertae Sedis		Ethanoligenenaceae Family	0.275759	-1.31296	2.92022	-0.449611	0.652991
Bacteria	Proteobacteria	Gammaproteobacteria	Xanthomonadales	Xanthomonadaceae	Xanthomonas		Xanthomonas sp.	0.497598	1.03953	2.65834	0.391045	0.695764
Bacteria	Actinobacteriota	Actinobacteria	Micrococcales	Micrococcaceae	Neomicrococcus		Neomicrococcus sp.	0.228829	1.10324	2.61546	0.421815	0.67316
Bacteria	Proteobacteria	Gammaproteobacteria	Burkholderiales	Comamonadaceae	Aquincola		Aquincola sp.	0.250006	0.561047	2.03794	0.275301	0.783085
Bacteria	Proteobacteria	Gammaproteobacteria	Burkholderiales	Neisseriaceae	Alysiella		Alysiella sp.	0.618218	2.93062	3.17516	0.922981	0.356017
Bacteria	Firmicutes	Clostridia	Oscillospirales	Ruminococcaceae	Negativibacillus		Negativibacillus sp.	0.890763	-3.01233	2.25765	-1.33428	0.182112
Bacteria	Desulfobacterota	Desulfovibrionia	Desulfovibrionales	Desulfovibrionaceae	Bilophila		Bilophila sp.	1.29208	-3.37054	2.66262	-1.26587	0.205559
Bacteria	Proteobacteria	Gammaproteobacteria	Burkholderiales	Neisseriaceae	Conchiformibius		Conchiformibius sp.	0.285483	-0.330812	2.98223	-0.110928	0.911674
Bacteria	Patescibacteria	Gracilibacteria					Gracilibacteria Class	0.253564	0.658923	3.65799	0.180133	0.857048
Bacteria	Actinobacteriota	Actinobacteria	Corynebacteriales	Corynebacteriaceae	Lawsonella		Lawsonella sp.	0.238436	0.548127	2.38514	0.229809	0.81824
Bacteria	Proteobacteria	Gammaproteobacteria	Enterobacterales	Enterobacteriaceae	Klebsiella		Klebsiella sp.	0.112994	0.450043	3.8777	0.116059	0.907606
Bacteria	Firmicutes	Clostridia	Oscillospirales	Butyricicoccaceae	UCG-009		UCG-009 sp.	0.788001	-2.91364	2.40694	-1.21051	0.226082
Bacteria	Firmicutes	Clostridia	Lachnospirales	Lachnospiraceae	Tuzzerella		Tuzzerella sp.	0.973916	-2.72541	1.88346	-1.44703	0.14789
Bacteria	Actinobacteriota	Coriobacteriia	Coriobacteriales	Eggerthellaceae	Gordonibacter		Gordonibacter sp.	0.933897	-1.52064	2.62449	-0.579405	0.562316
Bacteria	Firmicutes	Clostridia	Oscillospirales	Oscillospiraceae	UCG-003		UCG-003 sp.	0.795614	-3.15402	3.34098	-0.944042	0.345148
Bacteria	Proteobacteria	Alphaproteobacteria	Rhodospirillales				Rhodospirillales Order	0.616113	-0.586575	1.65186	-0.355099	0.722515
Bacteria	Firmicutes	Bacilli	Staphylococcales	Staphylococcaceae	Jeotgalicoccus		Jeotgalicoccus sp.	0.982073	1.71476	2.60972	0.657067	0.511138
Bacteria	Proteobacteria	Gammaproteobacteria	Burkholderiales				Burkholderiales Order	0.818974	0.337875	1.40487	0.240502	0.809941
Bacteria	Proteobacteria	Gammaproteobacteria					Gammaproteobacteria Class	1.54476	0.248157	1.32019	0.18797	0.8509
Bacteria	Proteobacteria	Gammaproteobacteria	Enterobacterales	Enterobacteriaceae	Aquamonas		Aquamonas sp.	0.182383	-0.956905	2.88919	-0.331201	0.740492
Bacteria	Firmicutes	Clostridia	Lachnospirales	Lachnospiraceae	[Eubacterium] ventriosum group		[Eubacterium] ventriosum group sp.	0.49971	-1.09297	2.01339	-0.542851	0.587233
Bacteria	Firmicutes	Clostridia	Lachnospirales	Lachnospiraceae	Lachnospiraceae FCS020 group		Lachnospiraceae FCS020 group sp.	0.474755	-2.55952	3.6046	-0.710071	0.47766
Bacteria	Firmicutes	Bacilli	Bacillales				Bacillales Order	0.823629	3.53224	2.12557	1.66179	0.0965554
Bacteria	Actinobacteriota	Coriobacteriia	Coriobacteriales	Coriobacteriaceae	Collinsella		Collinsella sp.	0.586404	0.781854	2.80001	0.279233	0.780066
Bacteria	Cyanobacteria	Vampirivibrionia	Gastranaerophilales				Gastranaerophilales Order	0.688985	-0.917142	1.8008	-0.509297	0.610544
Bacteria	Firmicutes	Clostridia	Peptococcales	Peptococcaceae			Peptococcaceae Family	1.4004	-3.31179	1.72989	-1.91445	0.0555632
Bacteria	Proteobacteria	Gammaproteobacteria	Burkholderiales	Burkholderiaceae	Ralstonia		Ralstonia sp.	0.685962	-0.110777	2.98866	-0.0370657	0.970433
Bacteria	Proteobacteria	Gammaproteobacteria	Enterobacterales	Succinivibrionaceae	Anaerobiospirillum		Anaerobiospirillum sp.	0.383093	-1.15845	2.02488	-0.572108	0.567249
Bacteria	Firmicutes	Clostridia	Oscillospirales	Oscillospiraceae	UCG-002		UCG-002 sp.	0.716414	-2.47669	2.9571	-0.837539	0.402289
Bacteria	Firmicutes	Clostridia	Lachnospirales	Lachnospiraceae	Shuttleworthia		Shuttleworthia sp.	0.182372	-1.02869	2.41482	-0.425989	0.670116
Bacteria	Firmicutes	Clostridia	Lachnospirales	Lachnospiraceae	Dorea		Dorea sp.	0.590486	0.998463	2.53151	0.394414	0.693275
Bacteria	Bacteroidota	Bacteroidia	Bacteroidales	Prevotellaceae			Prevotellaceae Family	0.161212	0.5626	3.27374	0.171852	0.863554
Bacteria	Firmicutes	Negativicutes	Veillonellales-Selenomonadales	Veillonellaceae			Veillonellaceae Family	0.41122	-1.27603	2.0952	-0.609025	0.542508
Bacteria	Firmicutes	Clostridia	Oscillospirales	Ruminococcaceae	UBA1819		UBA1819 sp.	0.618548	-0.828823	2.49758	-0.331851	0.740002
Bacteria	Proteobacteria	Gammaproteobacteria	Enterobacterales	Enterobacteriaceae	Enterobacter		Enterobacter sp.	0.343383	0.643013	1.93014	0.333142	0.739027
Bacteria	Firmicutes	Clostridia	Oscillospirales	Oscillospiraceae	NK4A214 group		NK4A214 group sp.	0.558908	-1.22409	1.93534	-0.632493	0.527065
Bacteria	Proteobacteria	Alphaproteobacteria	Rhizobiales	Rhizobiaceae	Allorhizobium-Neorhizobium-Pararhizobium-Rhizobium		Allorhizobium-Neorhizobium-Pararhizobium-Rhizobium sp.	0.312539	0.134401	1.90705	0.0704756	0.943815
Bacteria	Bacteroidota	Bacteroidia	Bacteroidales	Rikenellaceae	Rikenella		Rikenella sp.	0.894966	0.0259303	1.58216	0.0163892	0.986924
Bacteria	Firmicutes	Bacilli	Erysipelotrichales	Erysipelatoclostridiaceae			Erysipelatoclostridiaceae Family	0.0942222	0.339814	3.71567	0.0914543	0.927132
Bacteria	Firmicutes	Clostridia	Clostridiales	Clostridiaceae	Candidatus Arthromitus		Candidatus Arthromitus sp.	0.368786	-0.765796	2.63645	-0.290465	0.771461
Bacteria	Firmicutes	Clostridia	Lachnospirales	Lachnospiraceae	A2		A2 sp.	1.22476	-1.28971	1.80743	-0.713559	0.4755
Bacteria	Proteobacteria	Alphaproteobacteria	Rhizobiales	Rhizobiaceae	Ochrobactrum		Ochrobactrum sp.	0.18383	-0.782251	3.59034	-0.217877	0.827525
Bacteria	Bacteroidota	Bacteroidia	Bacteroidales	Porphyromonadaceae			Porphyromonadaceae Family	0.709795	-2.79903	2.7087	-1.03335	0.301441
Bacteria	Actinobacteriota	Coriobacteriia	Coriobacteriales	Eggerthellaceae	Cryptobacterium		Cryptobacterium sp.	0.249287	0.730785	2.20372	0.331614	0.740181
Bacteria	Firmicutes	Clostridia	Oscillospirales	UCG-010			UCG-010 Family	1.12139	1.7673	1.52224	1.16099	0.245647
Bacteria	Firmicutes	Clostridia	Lachnospirales	Lachnospiraceae	Coprococcus		Coprococcus sp.	0.358159	2.51344	3.574	0.703257	0.481896
Bacteria	Actinobacteriota	Actinobacteria					Actinobacteria Class	0.687833	0.834106	1.08534	0.76852	0.442178
Bacteria	Actinobacteriota	Actinobacteria	Corynebacteriales				Corynebacteriales Order	0.0992829	-0.236542	2.89546	-0.0816941	0.93489
Bacteria	Firmicutes	Clostridia	Lachnospirales	Lachnospiraceae	Butyrivibrio		Butyrivibrio sp.	0.239808	1.3611	2.89953	0.46942	0.638769
Bacteria	Proteobacteria	Alphaproteobacteria	Rickettsiales				Rickettsiales Order	0.257716	-0.447747	2.84604	-0.157323	0.87499
Bacteria	Firmicutes	Negativicutes	Veillonellales-Selenomonadales	Selenomonadaceae	Megamonas		Megamonas sp.	0.332483	0.687402	2.69394	0.255166	0.798595
Bacteria	Firmicutes	Bacilli	Acholeplasmatales	Acholeplasmataceae	Anaeroplasma		Anaeroplasma sp.	0.221971	-0.0443568	2.79019	-0.0158974	0.987316
Bacteria	Firmicutes	Bacilli	Lactobacillales	Aerococcaceae	Facklamia		Facklamia sp.	0.411214	-0.211941	3.19728	-0.0662879	0.947149
Bacteria	Proteobacteria	Alphaproteobacteria	Micavibrionales	Micavibrionaceae			Micavibrionaceae Family	0.35231	-0.854302	3.22614	-0.264806	0.791159
Bacteria	Firmicutes	Clostridia	Peptostreptococcales-Tissierellales	Anaerovoracaceae	Mogibacterium		Mogibacterium sp.	0.180713	1.06508	3.23512	0.329224	0.741986
Bacteria	Proteobacteria	Gammaproteobacteria	Gammaproteobacteria Incertae Sedis	Unknown Family			Unknown Family Family	0.33469	1.31139	3.63225	0.361042	0.718068
Bacteria	Proteobacteria	Gammaproteobacteria	Enterobacterales	Pasteurellaceae			Pasteurellaceae Family	0.832718	0.991508	1.02241	0.969776	0.332158
Bacteria	Proteobacteria	Alphaproteobacteria	Rhodospirillales	Rhodospirillaceae	Novispirillum		Novispirillum sp.	0.176901	0.409917	3.2369	0.126639	0.899226
Bacteria	Firmicutes	Bacilli	Erysipelotrichales	Erysipelatoclostridiaceae	Erysipelatoclostridium		Erysipelatoclostridium sp.	0.414292	-1.15724	2.2314	-0.518614	0.60403
Bacteria	Actinobacteriota	Actinobacteria	Micrococcales	Micrococcaceae			Micrococcaceae Family	0.218762	-0.884236	1.98124	-0.446304	0.655378
Bacteria	Firmicutes	Clostridia	Christensenellales	Christensenellaceae			Christensenellaceae Family	0.209496	0.465572	2.31206	0.201367	0.840412
Bacteria	Proteobacteria						Proteobacteria Phylum	0.694238	2.19524	1.56789	1.40013	0.161475
Bacteria	Firmicutes	Clostridia	Lachnospirales	Lachnospiraceae	Marvinbryantia		Marvinbryantia sp.	0.44412	0.588908	3.14	0.187551	0.851229
Bacteria	Bacteroidota	Bacteroidia	Bacteroidales	Dysgonomonadaceae	Proteiniphilum		Proteiniphilum sp.	0.398068	0.264669	2.62249	0.100923	0.919612
Bacteria	Firmicutes	Clostridia	Peptostreptococcales-Tissierellales	Anaerovoracaceae	Family XIII UCG-001		Family XIII UCG-001 sp.	0.299491	-0.372611	2.56464	-0.145288	0.884484
Bacteria	Firmicutes	Clostridia	Lachnospirales	Lachnospiraceae	ASF356		ASF356 sp.	0.167616	-0.951203	3.64092	-0.261253	0.793897
Bacteria	Firmicutes	Clostridia	Oscillospirales	Ruminococcaceae	Anaerotruncus		Anaerotruncus sp.	0.53665	-2.21575	2.08428	-1.06307	0.287748
Bacteria	Firmicutes	Clostridia	Monoglobales	Monoglobaceae	Monoglobus		Monoglobus sp.	0.387781	0.0472756	2.38061	0.0198586	0.984156
Bacteria	Firmicutes	Clostridia	Lachnospirales	Lachnospiraceae	[Ruminococcus] torques group		[Ruminococcus] torques group sp.	0.355005	0.352273	2.9532	0.119285	0.90505
Bacteria	Actinobacteriota	Actinobacteria	Micrococcales				Micrococcales Order	1.11646	0.703774	0.841509	0.836324	0.402972
Bacteria	Firmicutes	Bacilli	Bacillales	Sporolactobacillaceae	Sporolactobacillus		Sporolactobacillus sp.	0.224084	0.477059	3.17372	0.150315	0.880516
Bacteria	Bacteroidota	Bacteroidia	Bacteroidales	Muribaculaceae	Muribaculum		Muribaculum sp.	0.56232	1.7621	2.65349	0.66407	0.506645
Bacteria	Firmicutes						Firmicutes Phylum	0.535624	0.361731	1.67404	0.216082	0.828924
Bacteria	Firmicutes	Bacilli	Lactobacillales	Streptococcaceae			Streptococcaceae Family	0.377031	1.04679	1.83064	0.571819	0.567445
Bacteria	Firmicutes	Clostridia	Oscillospirales	Oscillospiraceae	UCG-005		UCG-005 sp.	0.423209	-2.23891	2.89317	-0.77386	0.439013
Bacteria	Actinobacteriota	Coriobacteriia	Coriobacteriales	Eggerthellaceae	Parvibacter		Parvibacter sp.	0.231879	0.0554429	3.15504	0.0175728	0.98598
Bacteria	Firmicutes	Clostridia	Oscillospirales	[Eubacterium] coprostanoligenes group			[Eubacterium] coprostanoligenes group Family	0.379259	1.25924	2.43488	0.517166	0.605041
Bacteria	Firmicutes	Clostridia	Peptostreptococcales-Tissierellales	Peptostreptococcaceae			Peptostreptococcaceae Family	0.148674	0.687249	3.20365	0.214521	0.830141
Bacteria	Firmicutes	Bacilli	Erysipelotrichales	Erysipelotrichaceae			Erysipelotrichaceae Family	0.407581	0.481532	1.84329	0.261235	0.793911
Bacteria	Bacteroidota	Bacteroidia					Bacteroidia Class	0.33057	-0.65036	1.91869	-0.33896	0.73464
Bacteria	Firmicutes	Clostridia	Peptostreptococcales-Tissierellales	Anaerovoracaceae	Family XIII AD3011 group		Family XIII AD3011 group sp.	0.143487	-0.450411	2.84448	-0.158345	0.874185
Bacteria	Firmicutes	Clostridia	Christensenellales	Christensenellaceae	Christensenellaceae R-7 group		Christensenellaceae R-7 group sp.	0.309792	1.33026	2.91516	0.456324	0.648157
Bacteria	Proteobacteria	Gammaproteobacteria	Methylococcales	Methylomonadaceae	Milano-WF1B-42		Milano-WF1B-42 sp.	0.365332	-1.24552	3.21276	-0.387679	0.698253
Bacteria	Firmicutes	Clostridia	Lachnospirales	Lachnospiraceae	[Eubacterium] oxidoreducens group		[Eubacterium] oxidoreducens group sp.	0.616887	-1.29855	1.76819	-0.734396	0.462708
Bacteria	Firmicutes	Clostridia					Clostridia Class	0.389487	-0.021793	1.76539	-0.0123446	0.990151
Bacteria	Firmicutes	Bacilli	Bacillales	Bacillaceae			Bacillaceae Family	0.181724	0.0912346	2.82049	0.032347	0.974195
Bacteria	Fusobacteriota	Fusobacteriia	Fusobacteriales	Fusobacteriaceae			Fusobacteriaceae Family	0.347289	-1.12607	1.51409	-0.743729	0.45704
Bacteria	Campylobacterota	Campylobacteria	Campylobacterales	Helicobacteraceae			Helicobacteraceae Family	0.124419	-0.137245	3.18638	-0.0430722	0.965644
Bacteria	Proteobacteria	Gammaproteobacteria	Pseudomonadales				Pseudomonadales Order	0.11867	-0.273725	3.21699	-0.0850874	0.932192
Bacteria	Actinobacteriota	Coriobacteriia	Coriobacteriales	Eggerthellaceae			Eggerthellaceae Family	0.157613	-0.14043	2.81767	-0.0498393	0.96025
Bacteria	Proteobacteria	Gammaproteobacteria	Enterobacterales	Yersiniaceae	Rahnella		Rahnella sp.	0.0769539	-0.0444479	3.28762	-0.0135198	0.989213

## Sheet: No lesion; Post vs Pre
Kingdom	Phylum	Class	Order	Family	Genus	Species	Print	baseMean	log2FoldChange	lfcSE	stat	pvalue	padj
Bacteria	Firmicutes	Bacilli	Lactobacillales	Aerococcaceae	Aerococcus		Aerococcus sp.	9.6328	-23.5867	3.61606	-6.52275	6.90285e-11	2.07086e-08
Bacteria	Bacteroidota	Bacteroidia	Bacteroidales	Prevotellaceae	Alloprevotella		Alloprevotella sp.	307.418	1.96055	0.47095	4.16296	3.14142e-05	0.00471213
Bacteria	Bacteroidota	Bacteroidia	Bacteroidales	Prevotellaceae	Prevotella_7		Prevotella_7 sp.	679.308	1.80802	0.509982	3.54526	0.00039222	0.039222
Bacteria	Patescibacteria	Saccharimonadia	Saccharimonadales	Saccharimonadaceae	TM7x		TM7x sp.	36.5925	2.03868	0.629458	3.23878	0.0012004	0.0900303
Bacteria	Actinobacteriota	Actinobacteria	Actinomycetales	Actinomycetaceae	Actinomyces		Actinomyces sp.	876.989	1.29068	0.427883	3.01643	0.00255772	0.127886
Bacteria	Patescibacteria	Gracilibacteria	Absconditabacteriales (SR1)				Absconditabacteriales (SR1) Order	13.9002	3.43849	1.12751	3.04963	0.00229124	0.127886
Bacteria	Bacteroidota	Bacteroidia	Bacteroidales	Porphyromonadaceae	Porphyromonas		Porphyromonas sp.	1289.79	-1.32879	0.467376	-2.84309	0.00446788	0.191481
Bacteria	Actinobacteriota	Actinobacteria	Micrococcales	Micrococcaceae	Glutamicibacter		Glutamicibacter sp.	10.7069	-7.56643	2.83519	-2.66876	0.00761322	0.285496
Bacteria	Firmicutes	Bacilli	Erysipelotrichales	Erysipelotrichaceae	Faecalibaculum		Faecalibaculum sp.	7.66542	-5.04241	1.99101	-2.53259	0.0113224	0.377413
Bacteria	Campylobacterota	Campylobacteria	Campylobacterales	Campylobacteraceae	Campylobacter		Campylobacter sp.	66.6632	1.16485	0.478718	2.43326	0.0149635	0.448905
Bacteria	Actinobacteriota	Actinobacteria	Propionibacteriales	Propionibacteriaceae	Cutibacterium		Cutibacterium sp.	14.5879	2.2223	0.967254	2.29754	0.021588	0.539699
Bacteria	Patescibacteria	Saccharimonadia	Saccharimonadales	Saccharimonadaceae			Saccharimonadaceae Family	5.83971	2.84764	1.22759	2.3197	0.0203571	0.539699
Bacteria	Firmicutes	Clostridia	Lachnospirales	Lachnospiraceae	Johnsonella		Johnsonella sp.	7.97605	-1.8986	0.892609	-2.12703	0.0334178	0.771179
Bacteria	Firmicutes	Bacilli	Lactobacillales	Streptococcaceae	Streptococcus		Streptococcus sp.	44548.4	-0.545754	0.336767	-1.62057	0.10511	0.999803
Bacteria	Firmicutes	Bacilli	Staphylococcales	Gemellaceae	Gemella		Gemella sp.	7114.03	0.421174	0.386683	1.0892	0.276067	0.999803
Bacteria	Proteobacteria	Gammaproteobacteria	Enterobacterales	Pasteurellaceae	Haemophilus		Haemophilus sp.	3661.48	0.743658	0.52357	1.42036	0.155503	0.999803
Bacteria	Bacteroidota	Bacteroidia	Flavobacteriales	Weeksellaceae	Bergeyella		Bergeyella sp.	526.543	-0.629683	0.700771	-0.898557	0.368889	0.999803
Bacteria	Firmicutes	Bacilli	Lactobacillales	Carnobacteriaceae	Granulicatella		Granulicatella sp.	1625.3	-0.2555	0.361728	-0.706333	0.479981	0.999803
Bacteria	Actinobacteriota	Actinobacteria	Micrococcales	Micrococcaceae	Rothia		Rothia sp.	2313.5	0.165316	0.45153	0.366125	0.714272	0.999803
Bacteria	Proteobacteria	Gammaproteobacteria	Burkholderiales	Burkholderiaceae	Burkholderia-Caballeronia-Paraburkholderia		Burkholderia-Caballeronia-Paraburkholderia sp.	230.685	0.537058	0.851508	0.630714	0.528228	0.999803
Bacteria	Firmicutes	Bacilli	Lactobacillales	Aerococcaceae	Abiotrophia		Abiotrophia sp.	666.826	0.204161	0.441395	0.462535	0.643698	0.999803
Bacteria	Proteobacteria	Gammaproteobacteria	Burkholderiales	Burkholderiaceae	Lautropia		Lautropia sp.	573.286	0.526364	0.514768	1.02253	0.306532	0.999803
Bacteria	Proteobacteria	Gammaproteobacteria	Pseudomonadales	Pseudomonadaceae	Pseudomonas		Pseudomonas sp.	258.242	-1.30975	1.02629	-1.2762	0.201886	0.999803
Bacteria	Firmicutes	Negativicutes	Veillonellales-Selenomonadales	Veillonellaceae	Veillonella		Veillonella sp.	991.721	0.0859063	0.368258	0.233277	0.815546	0.999803
Bacteria	Proteobacteria	Gammaproteobacteria	Enterobacterales	Pasteurellaceae	Actinobacillus		Actinobacillus sp.	127.508	0.971081	0.941358	1.03157	0.302271	0.999803
Bacteria	Proteobacteria	Gammaproteobacteria	Burkholderiales	Neisseriaceae	Neisseria		Neisseria sp.	2101.14	-0.361445	0.434836	-0.831221	0.405849	0.999803
Bacteria	Fusobacteriota	Fusobacteriia	Fusobacteriales	Fusobacteriaceae	Fusobacterium		Fusobacterium sp.	840.807	0.45579	0.416542	1.09422	0.273857	0.999803
Bacteria	Proteobacteria	Gammaproteobacteria	Enterobacterales	Yersiniaceae	Serratia		Serratia sp.	133.254	-1.63616	1.30521	-1.25356	0.210003	0.999803
Bacteria	Proteobacteria	Gammaproteobacteria	Xanthomonadales	Xanthomonadaceae	Stenotrophomonas		Stenotrophomonas sp.	20.949	-1.31331	1.38362	-0.949182	0.342528	0.999803
Bacteria	Proteobacteria	Gammaproteobacteria	Burkholderiales	Alcaligenaceae	Castellaniella		Castellaniella sp.	194.027	0.978505	1.1988	0.816236	0.414365	0.999803
Bacteria	Bacteroidota	Bacteroidia	Flavobacteriales	Weeksellaceae	Chryseobacterium		Chryseobacterium sp.	1.91748	-4.40448	4.39065	-1.00315	0.315788	0.999803
Bacteria	Firmicutes	Bacilli	Staphylococcales	Staphylococcaceae	Staphylococcus		Staphylococcus sp.	59.8509	-0.767005	0.919807	-0.833875	0.404351	0.999803
Bacteria	Fusobacteriota	Fusobacteriia	Fusobacteriales	Leptotrichiaceae	Leptotrichia		Leptotrichia sp.	355.676	-0.468223	0.494104	-0.947621	0.343322	0.999803
Bacteria	Bacteroidota	Bacteroidia	Bacteroidales	Prevotellaceae	Prevotella		Prevotella sp.	282.694	-0.365293	0.425875	-0.857747	0.391032	0.999803
Bacteria	Proteobacteria	Alphaproteobacteria	Sphingomonadales	Sphingomonadaceae	Sphingomonas		Sphingomonas sp.	119.514	0.0333509	0.882863	0.0377758	0.969866	0.999803
Bacteria	Proteobacteria	Gammaproteobacteria	Enterobacterales	Yersiniaceae			Yersiniaceae Family	9.60151	-0.314114	1.87096	-0.167889	0.866671	0.999803
Bacteria	Bacteroidota	Bacteroidia	Flavobacteriales	Flavobacteriaceae	Capnocytophaga		Capnocytophaga sp.	346.209	0.165431	0.521979	0.31693	0.751297	0.999803
Bacteria	Firmicutes	Clostridia	Peptostreptococcales-Tissierellales	Peptostreptococcaceae	Romboutsia		Romboutsia sp.	125.763	0.0950782	1.27287	0.0746957	0.940457	0.999803
Bacteria	Proteobacteria	Gammaproteobacteria	Pseudomonadales	Moraxellaceae	Acinetobacter		Acinetobacter sp.	25.6356	-1.29385	0.96985	-1.33408	0.182179	0.999803
Bacteria	Proteobacteria	Alphaproteobacteria	Rhizobiales	Beijerinckiaceae	Methylobacterium-Methylorubrum		Methylobacterium-Methylorubrum sp.	48.8603	0.732959	0.923841	0.793382	0.427555	0.999803
Bacteria	Proteobacteria	Gammaproteobacteria	Burkholderiales	Neisseriaceae	Kingella		Kingella sp.	54.3065	0.176316	0.589149	0.299273	0.764732	0.999803
Bacteria	Firmicutes	Bacilli	Lactobacillales	Streptococcaceae	Lactococcus		Lactococcus sp.	26.5428	-0.610767	1.54158	-0.396197	0.69196	0.999803
Bacteria	Proteobacteria	Gammaproteobacteria	Cardiobacteriales	Cardiobacteriaceae	Cardiobacterium		Cardiobacterium sp.	60.4749	0.313014	0.614863	0.509079	0.610697	0.999803
Bacteria	Actinobacteriota	Actinobacteria	Actinomycetales	Actinomycetaceae	F0332		F0332 sp.	21.0382	-0.598218	0.752419	-0.79506	0.426579	0.999803
Bacteria	Firmicutes	Clostridia	Lachnospirales	Lachnospiraceae	Lachnoanaerobaculum		Lachnoanaerobaculum sp.	61.3905	0.664658	0.390705	1.70117	0.0889104	0.999803
Bacteria	Bacteroidota	Bacteroidia	Bacteroidales	Prevotellaceae	Prevotella_9		Prevotella_9 sp.	16.3522	2.40579	1.63321	1.47305	0.140739	0.999803
Bacteria	Proteobacteria	Gammaproteobacteria	Pseudomonadales	Moraxellaceae	Enhydrobacter		Enhydrobacter sp.	34.8563	0.918742	1.2164	0.755294	0.450072	0.999803
Bacteria	Firmicutes	Bacilli	Erysipelotrichales	Erysipelotrichaceae	Solobacterium		Solobacterium sp.	19.087	0.72451	0.52909	1.36935	0.170889	0.999803
Bacteria	Proteobacteria	Gammaproteobacteria	Burkholderiales	Alcaligenaceae	Parapusillimonas		Parapusillimonas sp.	19.9724	-1.94635	1.55201	-1.25408	0.209812	0.999803
Bacteria	Proteobacteria	Gammaproteobacteria	Pseudomonadales	Moraxellaceae	Moraxella		Moraxella sp.	11.7675	-1.44571	1.51201	-0.95615	0.338996	0.999803
Bacteria	Proteobacteria	Gammaproteobacteria	Burkholderiales	Neisseriaceae	Eikenella		Eikenella sp.	52.7748	0.491354	0.836979	0.587056	0.557166	0.999803
Bacteria	Fusobacteriota	Fusobacteriia	Fusobacteriales	Leptotrichiaceae	Streptobacillus		Streptobacillus sp.	36.8822	-0.272113	1.00401	-0.271026	0.786371	0.999803
Bacteria	Patescibacteria	Saccharimonadia	Saccharimonadales				Saccharimonadales Order	30.3898	-0.605929	0.89565	-0.676524	0.498708	0.999803
Bacteria	Actinobacteriota	Actinobacteria	Corynebacteriales	Corynebacteriaceae	Corynebacterium		Corynebacterium sp.	93.9788	0.269794	0.49819	0.541549	0.588129	0.999803
Bacteria	Proteobacteria	Alphaproteobacteria	Rickettsiales	Anaplasmataceae	Wolbachia		Wolbachia sp.	0.113158	-0.452137	4.407	-0.102595	0.918284	0.999803
Bacteria	Firmicutes	Bacilli	Lactobacillales	Lactobacillaceae	Ligilactobacillus		Ligilactobacillus sp.	121.597	-0.911094	0.741738	-1.22832	0.219326	0.999803
Bacteria	Firmicutes	Bacilli	Lactobacillales	Lactobacillaceae	Lactobacillus		Lactobacillus sp.	83.0473	-1.29911	0.869074	-1.49482	0.134962	0.999803
Bacteria	Cyanobacteria	Cyanobacteriia	Chloroplast				Chloroplast Order	9.59341	-1.388	1.0301	-1.34745	0.177836	0.999803
Bacteria	Actinobacteriota	Coriobacteriia	Coriobacteriales	Atopobiaceae	Atopobium		Atopobium sp.	24.1433	0.214937	0.45528	0.4721	0.636856	0.999803
Bacteria	Firmicutes	Bacilli	Lactobacillales	Lactobacillaceae	Lacticaseibacillus		Lacticaseibacillus sp.	16.6554	-1.50293	1.20891	-1.24321	0.21379	0.999803
Bacteria	Actinobacteriota	Actinobacteria	Micrococcales	Microbacteriaceae	Leifsonia		Leifsonia sp.	4.03367	-1.50834	3.46079	-0.435836	0.662955	0.999803
Bacteria	Firmicutes	Bacilli	Erysipelotrichales	Erysipelotrichaceae	Turicibacter		Turicibacter sp.	58.9761	-2.53582	1.33811	-1.89507	0.0580828	0.999803
Bacteria	Actinobacteriota	Actinobacteria	Micrococcales	Microbacteriaceae	Microbacterium		Microbacterium sp.	9.88426	-0.446167	2.23593	-0.199544	0.841837	0.999803
Bacteria	Firmicutes	Clostridia	Oscillospirales	Oscillospiraceae	Flavonifractor		Flavonifractor sp.	1.11159	2.77416	3.5335	0.785103	0.432393	0.999803
Bacteria	Actinobacteriota	Actinobacteria	Actinomycetales	Actinomycetaceae	Flaviflexus		Flaviflexus sp.	2.45022	-3.28692	2.90445	-1.13169	0.257767	0.999803
Bacteria	Firmicutes	Clostridia	Lachnospirales	Lachnospiraceae	Oribacterium		Oribacterium sp.	25.2043	0.527327	0.621317	0.848725	0.396035	0.999803
Bacteria	Actinobacteriota	Actinobacteria	Frankiales	Geodermatophilaceae	Blastococcus		Blastococcus sp.	0.845007	-0.0708491	3.77409	-0.0187725	0.985023	0.999803
Bacteria	Proteobacteria	Gammaproteobacteria	Burkholderiales	Comamonadaceae	Diaphorobacter		Diaphorobacter sp.	6.88573	-1.89022	1.4003	-1.34987	0.177056	0.999803
Bacteria	Firmicutes	Clostridia	Lachnospirales	Lachnospiraceae	Catonella		Catonella sp.	7.40977	-0.0633484	0.740279	-0.0855737	0.931805	0.999803
Bacteria	Bacteroidota	Bacteroidia	Bacteroidales	Rikenellaceae	Alistipes		Alistipes sp.	48.5	-0.53858	1.51536	-0.355413	0.72228	0.999803
Bacteria	Bacteroidota	Bacteroidia	Bacteroidales	Bacteroidaceae	Bacteroides		Bacteroides sp.	35.4587	0.16225	0.857583	0.189194	0.84994	0.999803
Bacteria	Proteobacteria	Gammaproteobacteria	Methylococcales	Methylomonadaceae	Methyloprofundus		Methyloprofundus sp.	1.50931	-0.697875	4.40695	-0.158358	0.874175	0.999803
Bacteria	Proteobacteria	Gammaproteobacteria	Enterobacterales	Enterobacteriaceae	Escherichia-Shigella		Escherichia-Shigella sp.	2.58464	0.137486	1.79467	0.0766081	0.938935	0.999803
Bacteria	Proteobacteria	Gammaproteobacteria	Burkholderiales	Neisseriaceae			Neisseriaceae Family	8.33061	0.511064	1.08237	0.472173	0.636803	0.999803
Bacteria	Bacteroidota	Bacteroidia	Bacteroidales	Paludibacteraceae	F0058		F0058 sp.	5.80797	2.25157	1.64005	1.37287	0.169793	0.999803
Bacteria	Desulfobacterota	Desulfovibrionia	Desulfovibrionales	Desulfovibrionaceae			Desulfovibrionaceae Family	13.1612	-0.0577543	1.68708	-0.0342332	0.972691	0.999803
Bacteria	Firmicutes	Clostridia	Clostridia UCG-014				Clostridia UCG-014 Order	44.1793	-1.61296	0.900278	-1.79163	0.073193	0.999803
Bacteria	Proteobacteria	Gammaproteobacteria	Enterobacterales	Enterobacteriaceae	Cronobacter		Cronobacter sp.	3.23748	-3.75765	2.85931	-1.31418	0.188785	0.999803
Bacteria	Firmicutes	Bacilli	Lactobacillales	Lactobacillaceae	HT002		HT002 sp.	30.4112	0.649493	1.42057	0.457205	0.647524	0.999803
Bacteria	Bacteroidota	Bacteroidia	Bacteroidales	Muribaculaceae			Muribaculaceae Family	148.263	-1.09149	1.2129	-0.8999	0.368174	0.999803
Bacteria	Firmicutes	Clostridia	Oscillospirales	Butyricicoccaceae	Butyricicoccus		Butyricicoccus sp.	1.29461	-1.67097	2.64688	-0.631298	0.527846	0.999803
Bacteria	Proteobacteria	Gammaproteobacteria	Enterobacterales	Enterobacteriaceae	Citrobacter		Citrobacter sp.	1.98751	-0.820036	2.54604	-0.322084	0.747389	0.999803
Bacteria	Proteobacteria	Alphaproteobacteria	Caulobacterales	Caulobacteraceae	Brevundimonas		Brevundimonas sp.	1.87726	-3.3043	2.40005	-1.37676	0.168586	0.999803
Bacteria	Firmicutes	Clostridia	Peptostreptococcales-Tissierellales	Family XI	Parvimonas		Parvimonas sp.	8.72203	0.310214	0.647883	0.478811	0.632073	0.999803
Bacteria	Proteobacteria	Gammaproteobacteria	Burkholderiales	Comamonadaceae			Comamonadaceae Family	2.5506	-2.00067	2.19882	-0.909882	0.362885	0.999803
Bacteria	Proteobacteria	Gammaproteobacteria	Enterobacterales	Erwiniaceae	Pantoea		Pantoea sp.	1.76433	-0.836901	2.63334	-0.317809	0.75063	0.999803
Bacteria	Bacteroidota	Bacteroidia	Bacteroidales	Tannerellaceae	Tannerella		Tannerella sp.	9.21204	0.474788	0.941636	0.504216	0.61411	0.999803
Bacteria	Firmicutes	Clostridia	Oscillospirales	Ruminococcaceae	Faecalibacterium		Faecalibacterium sp.	4.7763	1.01722	1.64887	0.616919	0.537288	0.999803
Bacteria	Desulfobacterota	Desulfovibrionia	Desulfovibrionales	Desulfovibrionaceae	Desulfovibrio		Desulfovibrio sp.	15.4518	0.000409424	1.66166	0.000246395	0.999803	0.999803
Bacteria	Firmicutes	Bacilli	Lactobacillales	Lactobacillaceae	Lactiplantibacillus		Lactiplantibacillus sp.	2.21268	2.29254	2.01791	1.1361	0.255916	0.999803
Bacteria	Proteobacteria	Alphaproteobacteria	Rhodospirillales	Magnetospirillaceae	Magnetospirillum		Magnetospirillum sp.	1.93953	-0.233844	3.07622	-0.0760165	0.939406	0.999803
Bacteria	Proteobacteria	Gammaproteobacteria	Enterobacterales	Enterobacteriaceae	Salmonella		Salmonella sp.	1.17285	-1.23897	3.78192	-0.327604	0.743211	0.999803
Bacteria	Firmicutes	Clostridia	Lachnospirales	Lachnospiraceae	Lachnospiraceae NK4A136 group		Lachnospiraceae NK4A136 group sp.	80.5494	-0.657361	1.22557	-0.536369	0.591703	0.999803
Bacteria	Firmicutes	Bacilli	Lactobacillales	Lactobacillaceae	Limosilactobacillus		Limosilactobacillus sp.	7.12505	0.364477	1.43956	0.253187	0.800124	0.999803
Bacteria	Firmicutes	Bacilli	Bacillales	Bacillaceae	Anoxybacillus		Anoxybacillus sp.	1.53638	-0.327865	2.8508	-0.115008	0.908439	0.999803
Bacteria	Campylobacterota	Campylobacteria	Campylobacterales	Helicobacteraceae	Helicobacter		Helicobacter sp.	10.1969	0.975213	1.7909	0.544539	0.58607	0.999803
Bacteria	Firmicutes	Negativicutes	Acidaminococcales	Acidaminococcaceae	Phascolarctobacterium		Phascolarctobacterium sp.	3.19066	0.348078	1.95663	0.177897	0.858804	0.999803
Bacteria	Proteobacteria	Gammaproteobacteria	Enterobacterales	Enterobacteriaceae			Enterobacteriaceae Family	2.52448	-1.43499	2.128	-0.674335	0.500098	0.999803
Bacteria	Proteobacteria	Gammaproteobacteria	Burkholderiales	Comamonadaceae	Alicycliphilus		Alicycliphilus sp.	1.33385	1.5815	1.70521	0.927448	0.353694	0.999803
Bacteria	Proteobacteria	Gammaproteobacteria	Enterobacterales	Morganellaceae	Providencia		Providencia sp.	1.41766	-3.46974	2.72266	-1.27439	0.202524	0.999803
Bacteria	Bacteroidota	Bacteroidia	Bacteroidales				Bacteroidales Order	23.0855	0.829232	1.37346	0.603753	0.546008	0.999803
Bacteria	Firmicutes	Bacilli	Bacillales	Bacillaceae	Amphibacillus		Amphibacillus sp.	0.745496	0.840344	3.43572	0.244591	0.806774	0.999803
Bacteria	Proteobacteria	Alphaproteobacteria	Rhodobacterales	Rhodobacteraceae	Thalassobius		Thalassobius sp.	0.88402	-0.0708386	4.40722	-0.0160733	0.987176	0.999803
Bacteria	Myxococcota	Polyangia	Haliangiales	Haliangiaceae	Haliangium		Haliangium sp.	0.713724	-0.452018	3.65907	-0.123534	0.901685	0.999803
Bacteria	Proteobacteria	Alphaproteobacteria	Rickettsiales	Mitochondria			Mitochondria Family	23.9084	-0.414443	0.954505	-0.434197	0.664145	0.999803
Bacteria	Proteobacteria	Gammaproteobacteria	Enterobacterales	Pasteurellaceae	Conservatibacter		Conservatibacter sp.	1.40464	-0.642582	1.02115	-0.629273	0.52917	0.999803
Bacteria	Firmicutes	Clostridia	Oscillospirales	Ruminococcaceae	Subdoligranulum		Subdoligranulum sp.	1.71099	0.0313517	1.65607	0.0189314	0.984896	0.999803
Bacteria	Firmicutes	Clostridia	Lachnospirales	Lachnospiraceae	Stomatobaculum		Stomatobaculum sp.	12.7786	-0.581858	0.969144	-0.600384	0.548251	0.999803
Bacteria	Actinobacteriota	Actinobacteria	Bifidobacteriales	Bifidobacteriaceae	Bifidobacterium		Bifidobacterium sp.	14.3198	-2.08908	1.59508	-1.3097	0.190297	0.999803
Bacteria	Firmicutes	Clostridia	Lachnospirales	Lachnospiraceae			Lachnospiraceae Family	33.4327	-0.215328	1.03624	-0.207798	0.835387	0.999803
Bacteria	Firmicutes	Bacilli	Lactobacillales	Lactobacillaceae	Latilactobacillus		Latilactobacillus sp.	2.56475	-4.87707	2.79838	-1.74282	0.0813651	0.999803
Bacteria	Firmicutes	Bacilli	Bacillales	Bacillaceae	Bacillus		Bacillus sp.	2.86994	-0.206218	3.23209	-0.0638032	0.949127	0.999803
Bacteria	Firmicutes	Clostridia	Lachnospirales	Lachnospiraceae	Agathobacter		Agathobacter sp.	4.34978	1.55674	1.70569	0.912674	0.361414	0.999803
Bacteria	Firmicutes	Clostridia	Lachnospirales	Lachnospiraceae	Lachnospiraceae NC2004 group		Lachnospiraceae NC2004 group sp.	0.725008	1.30798	1.71625	0.762114	0.445992	0.999803
Bacteria	Bacteroidota	Bacteroidia	Bacteroidales	Rikenellaceae	Rikenellaceae RC9 gut group		Rikenellaceae RC9 gut group sp.	9.99463	0.158768	1.95066	0.0813917	0.93513	0.999803
Bacteria	Bacteroidota	Bacteroidia	Bacteroidales	Tannerellaceae	Parabacteroides		Parabacteroides sp.	3.5657	-1.198	1.48241	-0.808148	0.419005	0.999803
Bacteria	Proteobacteria	Gammaproteobacteria	Burkholderiales	Sutterellaceae	Sutterella		Sutterella sp.	7.68538	1.10338	1.63685	0.674083	0.500258	0.999803
Bacteria	Firmicutes	Bacilli	Bacillales	Planococcaceae	Psychrobacillus		Psychrobacillus sp.	5.59828	-6.66865	3.75321	-1.77679	0.0756036	0.999803
Bacteria	Proteobacteria	Gammaproteobacteria	Enterobacterales				Enterobacterales Order	1.19071	0.344414	1.83376	0.187818	0.851019	0.999803
Bacteria							Unknown Phylum_1	18.9244	0.955682	0.933771	1.02347	0.306088	0.999803
Bacteria	Firmicutes	Clostridia	Lachnospirales	Lachnospiraceae	[Eubacterium] eligens group		[Eubacterium] eligens group sp.	1.45967	0.246447	1.94903	0.126446	0.899379	0.999803
Bacteria	Firmicutes	Clostridia	Lachnospirales	Lachnospiraceae	Lachnospira		Lachnospira sp.	0.701594	1.69329	2.67204	0.633709	0.526271	0.999803
Bacteria	Firmicutes	Clostridia	Peptostreptococcales-Tissierellales	Peptostreptococcaceae	[Eubacterium] yurii group		[Eubacterium] yurii group sp.	5.01744	-1.84901	1.11211	-1.66261	0.09639	0.999803
Bacteria	Bacteroidota	Bacteroidia	Bacteroidales	Prevotellaceae	Paraprevotella		Paraprevotella sp.	0.449308	0.100967	2.23456	0.0451845	0.96396	0.999803
Bacteria	Firmicutes	Bacilli	Lactobacillales	P5D1-392			P5D1-392 Family	1.59117	-2.87466	1.54594	-1.85949	0.0629581	0.999803
Bacteria	Proteobacteria	Gammaproteobacteria	Enterobacterales	Pasteurellaceae	Aggregatibacter		Aggregatibacter sp.	1.93937	0.587383	1.44366	0.406872	0.684102	0.999803
Bacteria	Proteobacteria	Gammaproteobacteria	Pseudomonadales	Marinobacteraceae	Marinobacter		Marinobacter sp.	0.447501	1.66949	3.07694	0.54258	0.587419	0.999803
Bacteria	Firmicutes	Clostridia	Oscillospirales	Oscillospiraceae			Oscillospiraceae Family	18.6711	-0.505234	1.7695	-0.285523	0.775244	0.999803
Bacteria	Actinobacteriota	Actinobacteria	Bifidobacteriales	Bifidobacteriaceae	Scardovia		Scardovia sp.	0.914249	-0.424211	1.65778	-0.25589	0.798035	0.999803
Bacteria	Firmicutes	Bacilli					Bacilli Class	1.00887	1.10284	1.25813	0.876569	0.380721	0.999803
Bacteria	Firmicutes	Clostridia	Oscillospirales	Ruminococcaceae	[Eubacterium] siraeum group		[Eubacterium] siraeum group sp.	4.54626	0.159412	1.91755	0.0831329	0.933746	0.999803
Bacteria	Actinobacteriota	Actinobacteria	Propionibacteriales	Propionibacteriaceae	Pseudopropionibacterium		Pseudopropionibacterium sp.	5.11166	0.0125291	0.687767	0.018217	0.985466	0.999803
Bacteria	Firmicutes	Clostridia	Clostridiales	Clostridiaceae	Clostridium sensu stricto 1		Clostridium sensu stricto 1 sp.	13.0179	-2.96585	1.55737	-1.9044	0.0568579	0.999803
Bacteria	Firmicutes	Bacilli	Staphylococcales	Staphylococcaceae			Staphylococcaceae Family	6.68335	-2.51361	2.20357	-1.1407	0.253996	0.999803
Bacteria	Actinobacteriota	Actinobacteria	Micrococcales	Micrococcaceae	Kocuria		Kocuria sp.	5.09781	-1.12377	2.76814	-0.405963	0.68477	0.999803
Bacteria	Firmicutes	Clostridia	Lachnospirales	Lachnospiraceae	Fusicatenibacter		Fusicatenibacter sp.	0.764452	0.870175	2.54818	0.341489	0.732736	0.999803
Bacteria	Actinobacteriota	Coriobacteriia	Coriobacteriales	Atopobiaceae	Coriobacteriaceae UCG-002		Coriobacteriaceae UCG-002 sp.	1.83546	-4.6343	3.07885	-1.50521	0.132271	0.999803
Bacteria	Proteobacteria	Gammaproteobacteria	Burkholderiales	Hydrogenophilaceae	Tepidiphilus		Tepidiphilus sp.	1.35229	0.064588	2.18152	0.0296068	0.976381	0.999803
Bacteria	Actinobacteriota	Coriobacteriia	Coriobacteriales	Eggerthellaceae	Enterorhabdus		Enterorhabdus sp.	9.83944	-1.042	1.83258	-0.568595	0.569631	0.999803
Bacteria	Bacteroidota	Bacteroidia	Bacteroidales	Prevotellaceae	Prevotellaceae UCG-001		Prevotellaceae UCG-001 sp.	3.00818	-1.99156	2.30303	-0.864753	0.387174	0.999803
Bacteria	Patescibacteria	Gracilibacteria	JGI 0000069-P22				JGI 0000069-P22 Order	2.4683	-0.451667	1.78399	-0.253178	0.800131	0.999803
Bacteria	Firmicutes	Bacilli	Erysipelotrichales	Erysipelotrichaceae	Dubosiella		Dubosiella sp.	11.6729	1.34255	1.33353	1.00677	0.314046	0.999803
Bacteria	Actinobacteriota	Actinobacteria	Corynebacteriales	Nocardiaceae	Rhodococcus		Rhodococcus sp.	0.322901	-0.0817074	4.13096	-0.0197793	0.984219	0.999803
Bacteria	Firmicutes	Bacilli	Bacillales	Planococcaceae	Solibacillus		Solibacillus sp.	2.74697	-3.44334	3.4504	-0.997955	0.318301	0.999803
Bacteria	Firmicutes	Clostridia	Oscillospirales	Oscillospiraceae	Colidextribacter		Colidextribacter sp.	10.828	0.105158	1.84472	0.0570049	0.954541	0.999803
Bacteria	Firmicutes	Clostridia	Peptostreptococcales-Tissierellales	Peptostreptococcaceae	Peptostreptococcus		Peptostreptococcus sp.	1.89662	-0.112915	0.895456	-0.126098	0.899654	0.999803
Bacteria	Fusobacteriota	Fusobacteriia	Fusobacteriales	Fusobacteriaceae	Cetobacterium		Cetobacterium sp.	3.49896	-0.0793773	1.46368	-0.0542314	0.956751	0.999803
Bacteria	Firmicutes	Clostridia	Lachnospirales	Lachnospiraceae	Roseburia		Roseburia sp.	7.13703	1.30985	1.64893	0.79436	0.426986	0.999803
Bacteria	Firmicutes	Clostridia	Oscillospirales	Oscillospiraceae	Oscillibacter		Oscillibacter sp.	4.3111	1.46387	1.50155	0.974906	0.329607	0.999803
Bacteria	Proteobacteria	Alphaproteobacteria					Alphaproteobacteria Class	1.5461	1.15631	1.77308	0.652151	0.514304	0.999803
Bacteria	Nitrospirota	Nitrospiria	Nitrospirales	Nitrospiraceae	Nitrospira		Nitrospira sp.	4.65505	0.216336	2.69283	0.080338	0.935968	0.999803
Bacteria	Deferribacterota	Deferribacteres	Deferribacterales	Deferribacteraceae	Mucispirillum		Mucispirillum sp.	3.45406	2.06162	2.26863	0.908753	0.36348	0.999803
Bacteria	Proteobacteria	Gammaproteobacteria	Burkholderiales	Neisseriaceae	Simonsiella		Simonsiella sp.	0.677686	-1.77131	2.71464	-0.652504	0.514076	0.999803
Bacteria	Proteobacteria	Gammaproteobacteria	Enterobacterales	Shewanellaceae	Shewanella		Shewanella sp.	0.279871	1.02655	3.65324	0.280997	0.778712	0.999803
Bacteria	Proteobacteria	Gammaproteobacteria	Burkholderiales	Comamonadaceae	Comamonas		Comamonas sp.	2.66665	0.489839	1.22293	0.400544	0.688756	0.999803
Bacteria	Firmicutes	Clostridia	Oscillospirales	Oscillospiraceae	Intestinimonas		Intestinimonas sp.	5.39149	-0.0737517	2.47161	-0.0298395	0.976195	0.999803
Bacteria	Firmicutes	Negativicutes	Veillonellales-Selenomonadales	Veillonellaceae	Dialister		Dialister sp.	1.56837	2.34465	1.20474	1.94619	0.0516325	0.999803
Bacteria	Firmicutes	Clostridia	Lachnospirales	Lachnospiraceae	Lachnoclostridium		Lachnoclostridium sp.	7.22369	0.716244	1.45241	0.493143	0.621912	0.999803
Bacteria	Firmicutes	Bacilli	Lactobacillales	Lactobacillaceae	Schleiferilactobacillus		Schleiferilactobacillus sp.	0.634726	-0.946857	3.07779	-0.307642	0.758355	0.999803
Bacteria	Firmicutes	Clostridia	Peptococcales	Peptococcaceae	Peptococcus		Peptococcus sp.	3.26774	0.700468	1.49905	0.467273	0.640304	0.999803
Bacteria	Proteobacteria	Alphaproteobacteria	Rhodobacterales	Rhodobacteraceae			Rhodobacteraceae Family	0.0808997	-0.0809491	3.29165	-0.0245923	0.98038	0.999803
Bacteria	Spirochaetota	Spirochaetia	Spirochaetales	Spirochaetaceae	Treponema		Treponema sp.	0.622093	0.862293	2.02447	0.425936	0.670154	0.999803
Bacteria	Proteobacteria	Gammaproteobacteria	Enterobacterales	Enterobacteriaceae	Shimwellia		Shimwellia sp.	1.28343	1.88778	2.16671	0.871265	0.38361	0.999803
Bacteria	Firmicutes	Clostridia	Peptostreptococcales-Tissierellales	Sedimentibacteraceae	Sedimentibacter		Sedimentibacter sp.	1.34363	2.35737	2.27909	1.03435	0.300975	0.999803
Bacteria	Firmicutes	Bacilli	Lactobacillales	Carnobacteriaceae	Trichococcus		Trichococcus sp.	1.25525	2.55679	2.30499	1.10924	0.267326	0.999803
Bacteria	Firmicutes	Bacilli	Lactobacillales				Lactobacillales Order	8.93316	-0.252947	0.909395	-0.278148	0.780898	0.999803
Bacteria	Firmicutes	Clostridia	Peptostreptococcales-Tissierellales	Anaerovoracaceae	[Eubacterium] brachy group		[Eubacterium] brachy group sp.	0.505236	0.449454	2.37791	0.189012	0.850083	0.999803
Bacteria	Firmicutes	Negativicutes	Veillonellales-Selenomonadales	Selenomonadaceae	Selenomonas		Selenomonas sp.	6.13042	-0.65593	0.777552	-0.843584	0.398902	0.999803
Bacteria	Actinobacteriota	Actinobacteria	Micrococcales	Micrococcaceae	Micrococcus		Micrococcus sp.	1.95051	-1.62928	2.53427	-0.642901	0.520288	0.999803
Bacteria	Firmicutes	Clostridia	Lachnospirales	Lachnospiraceae	Mobilitalea		Mobilitalea sp.	2.37515	2.59744	1.57219	1.65211	0.0985111	0.999803
Bacteria	Firmicutes	Bacilli	Lactobacillales	Lactobacillaceae	Weissella		Weissella sp.	0.183671	0.169557	4.062	0.0417424	0.966704	0.999803
Bacteria	Firmicutes	Clostridia	Lachnospirales	Lachnospiraceae	[Eubacterium] xylanophilum group		[Eubacterium] xylanophilum group sp.	3.53961	-0.136032	1.84814	-0.0736049	0.941325	0.999803
Bacteria	Bacteroidota	Bacteroidia	Bacteroidales	Rikenellaceae	Bact-08		Bact-08 sp.	0.415527	0.66035	2.36827	0.278832	0.780374	0.999803
Bacteria	Bacteroidota	Bacteroidia	Bacteroidales	Marinifilaceae	Odoribacter		Odoribacter sp.	4.64974	-1.41805	2.08102	-0.68142	0.495606	0.999803
Bacteria	Bacteroidota	Bacteroidia	Flavobacteriales	Flavobacteriaceae			Flavobacteriaceae Family	0.38979	-0.0516619	2.787	-0.0185367	0.985211	0.999803
Bacteria	Firmicutes	Bacilli	Lactobacillales	Carnobacteriaceae	Atopostipes		Atopostipes sp.	1.03687	1.92782	2.54547	0.757351	0.44884	0.999803
Bacteria	Actinobacteriota	Coriobacteriia	Coriobacteriales	Atopobiaceae	Olsenella		Olsenella sp.	0.584863	-0.697107	2.84092	-0.24538	0.806162	0.999803
Bacteria	Firmicutes	Negativicutes	Acidaminococcales	Acidaminococcaceae			Acidaminococcaceae Family	0.236084	-0.206649	4.06425	-0.0508456	0.959449	0.999803
Bacteria	Firmicutes	Bacilli	Mycoplasmatales	Mycoplasmataceae	Mycoplasma		Mycoplasma sp.	0.921517	1.85085	1.49846	1.23517	0.216768	0.999803
Bacteria	Firmicutes	Bacilli	Acholeplasmatales	Acholeplasmataceae	Acholeplasma		Acholeplasma sp.	0.509707	0.655022	2.46397	0.265841	0.790362	0.999803
Bacteria	Firmicutes	Bacilli	Lactobacillales	Enterococcaceae	Enterococcus		Enterococcus sp.	1.98904	-1.13598	2.673	-0.424982	0.670849	0.999803
Bacteria	Firmicutes	Clostridia	Oscillospirales	Ruminococcaceae	Caproiciproducens		Caproiciproducens sp.	0.670703	1.37114	1.78762	0.76702	0.44307	0.999803
Bacteria	Firmicutes	Negativicutes	Veillonellales-Selenomonadales	Veillonellaceae	Megasphaera		Megasphaera sp.	2.36905	0.510004	1.16305	0.438506	0.66102	0.999803
Bacteria	Proteobacteria	Gammaproteobacteria	Burkholderiales	Comamonadaceae	Ottowia		Ottowia sp.	0.257188	-0.457058	3.59566	-0.127114	0.89885	0.999803
Bacteria	Firmicutes	Bacilli	Brevibacillales	Brevibacillaceae	Brevibacillus		Brevibacillus sp.	0.1841	0.294804	4.14432	0.0711343	0.943291	0.999803
Bacteria	Campylobacterota	Campylobacteria	Campylobacterales	Sulfurimonadaceae	Sulfuricurvum		Sulfuricurvum sp.	0.0862166	0.592373	4.26517	0.138886	0.88954	0.999803
Bacteria	Firmicutes	Clostridia	Lachnospirales	Lachnospiraceae	Cellulosilyticum		Cellulosilyticum sp.	0.410401	-0.0170517	2.84391	-0.00599585	0.995216	0.999803
Bacteria	Proteobacteria	Alphaproteobacteria	Rhodobacterales	Rhodobacteraceae	Paracoccus		Paracoccus sp.	0.571951	1.47265	3.07409	0.479052	0.631901	0.999803
Bacteria	Bacteroidota	Bacteroidia	Bacteroidales	Tannerellaceae	Macellibacteroides		Macellibacteroides sp.	0.964661	-1.35416	1.64592	-0.822739	0.410656	0.999803
Bacteria	Firmicutes	Bacilli	Lactobacillales	Lactobacillaceae	Fructobacillus		Fructobacillus sp.	0.237715	1.9635	3.28159	0.598338	0.549614	0.999803
Bacteria	Firmicutes	Clostridia	Peptostreptococcales-Tissierellales	Anaerovoracaceae	[Eubacterium] nodatum group		[Eubacterium] nodatum group sp.	1.41181	0.334219	1.08099	0.309178	0.757186	0.999803
Bacteria	Actinobacteriota	Actinobacteria	Bifidobacteriales	Bifidobacteriaceae			Bifidobacteriaceae Family	0.427805	-0.481563	2.39013	-0.20148	0.840323	0.999803
Bacteria	Firmicutes	Clostridia	Lachnospirales	Lachnospiraceae	Lachnospiraceae UCG-004		Lachnospiraceae UCG-004 sp.	1.55683	-0.792455	2.78637	-0.284404	0.7761	0.999803
Bacteria	Chloroflexi	Anaerolineae	Anaerolineales	Anaerolineaceae			Anaerolineaceae Family	0.479917	0.00676478	2.1462	0.00315198	0.997485	0.999803
Bacteria	Firmicutes	Clostridia	Lachnospirales	Lachnospiraceae	Blautia		Blautia sp.	1.43881	1.87486	2.29401	0.817287	0.413764	0.999803
Bacteria	Firmicutes	Clostridia	Clostridiales	Clostridiaceae	Clostridium sensu stricto 12		Clostridium sensu stricto 12 sp.	0.5218	-0.201898	1.64141	-0.123003	0.902105	0.999803
Bacteria	Firmicutes	Clostridia	Lachnospirales	Lachnospiraceae	[Eubacterium] ruminantium group		[Eubacterium] ruminantium group sp.	0.465757	-0.20633	3.61018	-0.0571522	0.954424	0.999803
Bacteria	Firmicutes	Bacilli	Lactobacillales	Carnobacteriaceae	Desemzia		Desemzia sp.	1.4736	-3.32141	3.04944	-1.08919	0.276072	0.999803
Bacteria	Patescibacteria	Saccharimonadia	Saccharimonadales	Saccharimonadaceae	TM7a		TM7a sp.	0.214175	0.169601	3.71222	0.0456872	0.96356	0.999803
Bacteria	Firmicutes	Clostridia	Oscillospirales	Ethanoligenenaceae	Incertae Sedis		Ethanoligenenaceae Family	0.275759	-0.170272	3.32311	-0.0512386	0.959135	0.999803
Bacteria	Proteobacteria	Gammaproteobacteria	Xanthomonadales	Xanthomonadaceae	Xanthomonas		Xanthomonas sp.	0.497598	-0.206152	3.03512	-0.0679223	0.945848	0.999803
Bacteria	Actinobacteriota	Actinobacteria	Micrococcales	Micrococcaceae	Neomicrococcus		Neomicrococcus sp.	0.228829	1.61188	2.966	0.543452	0.586819	0.999803
Bacteria	Proteobacteria	Gammaproteobacteria	Burkholderiales	Comamonadaceae	Aquincola		Aquincola sp.	0.250006	1.02229	2.30466	0.443574	0.657351	0.999803
Bacteria	Proteobacteria	Gammaproteobacteria	Burkholderiales	Neisseriaceae	Alysiella		Alysiella sp.	0.618218	-0.196108	3.62526	-0.0540949	0.95686	0.999803
Bacteria	Firmicutes	Clostridia	Clostridia vadinBB60 group				Clostridia vadinBB60 group Order	5.87642	-0.698284	1.74519	-0.400119	0.689069	0.999803
Bacteria	Patescibacteria	Saccharimonadia	Saccharimonadales	Saccharimonadaceae	Candidatus Saccharimonas		Candidatus Saccharimonas sp.	3.35543	0.77403	1.23921	0.624616	0.532223	0.999803
Bacteria	Firmicutes	Clostridia	Oscillospirales	Ruminococcaceae	Negativibacillus		Negativibacillus sp.	0.890763	0.290966	2.56062	0.113631	0.90953	0.999803
Bacteria	Desulfobacterota	Desulfovibrionia	Desulfovibrionales	Desulfovibrionaceae	Bilophila		Bilophila sp.	1.29208	-1.09385	3.02237	-0.361918	0.717413	0.999803
Bacteria	Firmicutes	Clostridia	Oscillospirales	Ruminococcaceae	Incertae Sedis		Ruminococcaceae Family_1	2.13553	0.376459	1.93306	0.194747	0.845591	0.999803
Bacteria	Firmicutes	Clostridia	Lachnospirales	Lachnospiraceae	GCA-900066575		GCA-900066575 sp.	2.57675	0.129042	2.30326	0.0560258	0.955321	0.999803
Bacteria	Proteobacteria	Gammaproteobacteria	Burkholderiales	Neisseriaceae	Conchiformibius		Conchiformibius sp.	0.285483	-1.28872	3.39482	-0.379614	0.704232	0.999803
Bacteria	Patescibacteria	Gracilibacteria					Gracilibacteria Class	0.253564	0.848104	4.15053	0.204336	0.838091	0.999803
Bacteria	Firmicutes	Negativicutes	Veillonellales-Selenomonadales	Selenomonadaceae	Centipeda		Centipeda sp.	1.83771	0.400131	1.55517	0.257292	0.796954	0.999803
Bacteria	Actinobacteriota	Actinobacteria	Corynebacteriales	Corynebacteriaceae	Lawsonella		Lawsonella sp.	0.238436	-0.229237	2.71397	-0.0844654	0.932686	0.999803
Bacteria	Proteobacteria	Gammaproteobacteria	Enterobacterales	Enterobacteriaceae	Klebsiella		Klebsiella sp.	0.112994	0.902122	4.40483	0.204803	0.837726	0.999803
Bacteria	Firmicutes	Clostridia	Oscillospirales	Ruminococcaceae	Ruminococcus		Ruminococcus sp.	3.44901	-2.20947	1.89852	-1.16379	0.244511	0.999803
Bacteria	Firmicutes	Clostridia	Oscillospirales	Butyricicoccaceae	UCG-009		UCG-009 sp.	0.788001	-0.935053	2.73089	-0.342399	0.732051	0.999803
Bacteria	Firmicutes	Clostridia	Lachnospirales	Lachnospiraceae	Tuzzerella		Tuzzerella sp.	0.973916	1.27318	2.14023	0.594879	0.551924	0.999803
Bacteria	Actinobacteriota	Coriobacteriia	Coriobacteriales	Eggerthellaceae	Gordonibacter		Gordonibacter sp.	0.933897	-2.80156	2.98227	-0.939406	0.347522	0.999803
Bacteria	Firmicutes	Clostridia	Oscillospirales	Oscillospiraceae	UCG-003		UCG-003 sp.	0.795614	-0.203625	3.79795	-0.0536144	0.957242	0.999803
Bacteria	Proteobacteria	Alphaproteobacteria	Rhodospirillales				Rhodospirillales Order	0.616113	-0.881323	1.89864	-0.464186	0.642515	0.999803
Bacteria	Firmicutes	Bacilli	Staphylococcales	Staphylococcaceae	Jeotgalicoccus		Jeotgalicoccus sp.	0.982073	-3.04794	2.96373	-1.02841	0.303756	0.999803
Bacteria	Firmicutes	Bacilli	RF39				RF39 Order	2.48509	-0.0829636	1.38525	-0.0598906	0.952243	0.999803
Bacteria	Proteobacteria	Gammaproteobacteria	Burkholderiales				Burkholderiales Order	0.818974	1.68348	1.62172	1.03808	0.299232	0.999803
Bacteria	Proteobacteria	Gammaproteobacteria					Gammaproteobacteria Class	1.54476	1.18278	1.56432	0.7561	0.44959	0.999803
Bacteria	Proteobacteria	Gammaproteobacteria	Enterobacterales	Enterobacteriaceae	Aquamonas		Aquamonas sp.	0.182383	0.302288	3.28824	0.09193	0.926754	0.999803
Bacteria	Firmicutes	Clostridia	Lachnospirales	Lachnospiraceae	[Eubacterium] ventriosum group		[Eubacterium] ventriosum group sp.	0.49971	0.0916131	2.26744	0.0404038	0.967771	0.999803
Bacteria	Firmicutes	Clostridia	Lachnospirales	Lachnospiraceae	Lachnospiraceae FCS020 group		Lachnospiraceae FCS020 group sp.	0.474755	-1.51309	4.10423	-0.368666	0.712377	0.999803
Bacteria	Firmicutes	Bacilli	Bacillales				Bacillales Order	0.823629	-0.852923	2.43976	-0.349593	0.726644	0.999803
Bacteria	Actinobacteriota	Coriobacteriia	Coriobacteriales	Coriobacteriaceae	Collinsella		Collinsella sp.	0.586404	1.18821	3.18869	0.372632	0.709423	0.999803
Bacteria	Cyanobacteria	Vampirivibrionia	Gastranaerophilales				Gastranaerophilales Order	0.688985	1.86344	2.0278	0.918948	0.358123	0.999803
Bacteria	Firmicutes	Clostridia	Peptococcales	Peptococcaceae			Peptococcaceae Family	1.4004	-0.276113	1.95146	-0.14149	0.887483	0.999803
[truncated: 68 more rows]

## Sheet: Caphosol; Post vs Pre
Kingdom	Phylum	Class	Order	Family	Genus	Species	Print	baseMean	log2FoldChange	lfcSE	stat	pvalue	padj
[truncated: 300 more rows]

[truncated: 6 more sheets: NaCl; Post vs Pre, Interaction; Lesion term & Samp, Interaction; Rinse & Sampling, Paired; Post vs Pre, Paired; Lesion vs No lesion, Paired; Caphosol vs NaCl]
