# Supplementary material for: Oral microbiome diversity and composition before and after chemotherapy treatment in pediatric oncology patients
Source: BMC Oral Health. 2025 Jul 2;25:981. doi: 10.1186/s12903-025-06405-4 (PMC12220142; doi:10.1186/s12903-025-06405-4)
Supplement: Supplementary file 5 — Supplementary Material 5. [file 12903_2025_6405_MOESM5_ESM.xlsx]

## Sheet: ALDEx2; Lesion & Sampling
	Intercept::Est	Intercept::SE	Intercept::t.val	Lesion_termLesion:Est	Lesion_termLesion:SE	Lesion_termLesion:t.val	SamplingPosttreatment:Est	SamplingPosttreatment:SE	SamplingPosttreatment:t.val	Lesion_termLesion:SamplingPosttreatment:Est	Lesion_termLesion:SamplingPosttreatment:SE	Lesion_termLesion:SamplingPosttreatment:t.val	(Intercept):pval	Lesion_termLesion:pval	SamplingPosttreatment:pval	Lesion_termLesion:SamplingPosttreatment:pval	(Intercept):pval.padj	Lesion_termLesion:pval.padj	SamplingPosttreatment:pval.padj	Lesion_termLesion:SamplingPosttreatment:pval.padj
Streptococcus sp.	16.2028	0.223072	72.6485	-0.216858	0.29713	-0.730042	-0.11674	0.315472	-0.370154	-0.0328763	0.420205	-0.0781311	8.87257e-92	0.471688	0.714823	0.914336	2.67952e-89	1	1	1
Gemella sp.	13.225	0.279081	47.3941	0.217546	0.371733	0.585293	-0.300969	0.39468	-0.762582	-0.107081	0.52571	-0.203664	6.8438e-73	0.56241	0.450422	0.838677	1.03341e-70	1	1	1
Haemophilus sp.	10.8309	0.434049	24.959	1.23007	0.578148	2.12779	0.373429	0.613837	0.608132	-0.57404	0.817624	-0.701871	9.82419e-46	0.0364439	0.546156	0.486115	2.96691e-44	0.995622	1	1
Bergeyella sp.	6.68216	0.63828	10.498	0.595713	0.850182	0.699297	-0.0764727	0.902664	-0.0842577	0.608072	1.20234	0.508583	6.40764e-16	0.490867	0.899267	0.61753	8.39099e-15	1	1	1
Granulicatella sp.	11.2861	0.293735	38.4277	-0.143838	0.391252	-0.36771	-0.331032	0.415404	-0.797065	0.286182	0.553314	0.517283	8.81931e-64	0.715668	0.430314	0.608768	8.87811e-62	1	1	1
Prevotella_7 sp.	9.29968	0.499416	18.6227	0.0478333	0.665216	0.0719602	-0.000464388	0.70628	-0.000766107	-0.308276	0.940757	-0.327697	4.8019e-35	0.936011	0.974169	0.744737	8.96901e-34	1	1	1
Rothia sp.	11.2297	0.381854	29.4101	0.275399	0.508625	0.541505	-0.423797	0.540023	-0.784895	0.24083	0.719304	0.334839	1.13495e-52	0.590908	0.43608	0.739537	5.93521e-51	1	1	1
Burkholderia-Caballeronia-Paraburkholderia sp.	5.05568	0.919212	5.5287	0.142908	1.22438	0.117899	-1.09713	1.29996	-0.843351	1.77896	1.73153	1.02661	3.32887e-06	0.866574	0.425198	0.327945	3.30846e-05	1	1	1
Abiotrophia sp.	9.61196	0.349574	27.4999	0.358374	0.465629	0.769615	-0.548093	0.494373	-1.10887	-0.0304968	0.658499	-0.0462698	9.39364e-50	0.446192	0.273728	0.938176	3.49943e-48	1	1	1
Lautropia sp.	8.86566	0.470482	18.9231	0.680473	0.626676	1.09086	-1.03204	0.665362	-1.54457	0.227512	0.886254	0.247856	2.99846e-28	0.281171	0.129652	0.805655	5.03076e-27	1	1	1
Pseudomonas sp.	4.06034	1.1735	3.47536	0.349744	1.56309	0.225654	-0.394781	1.65958	-0.236242	1.21507	2.21054	0.547369	0.00200445	0.793807	0.787208	0.601756	0.0145554	1	1	1
Veillonella sp.	10.7535	0.352724	30.4898	-0.279995	0.469825	-0.595996	-0.662612	0.498828	-1.32845	0.973542	0.664433	1.4654	4.20571e-54	0.554258	0.188999	0.147911	3.17531e-52	1	1	1
Actinobacillus sp.	3.898	1.00499	3.90167	-0.186551	1.33864	-0.138953	0.49197	1.42127	0.349589	0.725915	1.89312	0.382072	0.000756361	0.829843	0.719168	0.697321	0.00569442	1	1	1
Neisseria sp.	10.8121	0.383114	28.226	0.901699	0.510303	1.76701	-0.626221	0.541805	-1.15624	0.769171	0.721678	1.06636	8.53756e-51	0.081303	0.252617	0.291508	3.56638e-49	1	1	1
Fusobacterium sp.	10.1656	0.385247	26.3907	0.159135	0.513144	0.310202	-1.12201	0.544821	-2.05936	1.10439	0.725696	1.52191	3.84192e-48	0.75805	0.0426826	0.132607	1.28944e-46	1	0.997166	1
Serratia sp.	2.30846	1.12592	2.06387	-0.348825	1.49971	-0.230335	-0.878533	1.59229	-0.552763	1.23592	2.12091	0.58171	0.0632532	0.771337	0.595753	0.583069	0.333745	1	1	1
Stenotrophomonas sp.	0.49504	0.953278	0.542355	-0.522447	1.26976	-0.415182	1.51014	1.34814	1.12624	-0.755831	1.79571	-0.42268	0.597572	0.652707	0.314821	0.661015	0.960659	1	1	1
Alloprevotella sp.	7.80898	0.464933	16.8704	0.943131	0.619286	1.52952	0.113615	0.657515	0.187563	-0.694522	0.875802	-0.807277	6.11255e-24	0.133017	0.823642	0.433311	9.7158e-23	1	1	1
Porphyromonas sp.	9.86283	0.427062	23.0975	0.505495	0.568842	0.88872	0.05444	0.603957	0.090156	0.278452	0.804464	0.34631	6.09205e-43	0.377861	0.923747	0.730805	1.67254e-41	1	1	1
Castellaniella sp.	2.43347	0.998767	2.45292	0.27793	1.33035	0.208886	-1.53277	1.41247	-1.08698	2.10021	1.88139	1.11941	0.0293852	0.785461	0.32501	0.309418	0.168569	1	0.998027	1
Chryseobacterium sp.	-1.67439	0.852409	-1.96044	-0.0533938	1.1354	-0.0407617	0.914153	1.20549	0.768256	-0.865646	1.6057	-0.548177	0.0913843	0.776085	0.493037	0.592376	0.195578	1	0.997694	1
Actinomyces sp.	10.1367	0.342949	29.5608	-0.0875807	0.456804	-0.191724	-0.764296	0.485002	-1.57617	0.659182	0.646018	1.02061	9.06717e-53	0.847989	0.120192	0.31306	4.89938e-51	1	1	1
Staphylococcus sp.	3.0706	0.864739	3.59646	-0.102778	1.15182	-0.0959817	-0.782755	1.22293	-0.654677	1.22288	1.62892	0.761507	0.00415094	0.825531	0.538341	0.483461	0.0264973	1	1	1
Leptotrichia sp.	8.49803	0.441023	19.2728	-0.0602469	0.587438	-0.102542	-1.04733	0.623701	-1.67939	0.829255	0.830763	0.998297	5.19389e-36	0.910724	0.0982919	0.323833	1.03805e-34	1	1	1
Prevotella sp.	8.22684	0.418022	19.6867	0.619466	0.556801	1.11299	0.115288	0.591173	0.194731	-0.793914	0.787435	-1.00782	1.17088e-36	0.271275	0.846111	0.319011	2.47653e-35	1	1	1
Sphingomonas sp.	4.01795	0.919338	4.40244	-0.0651624	1.22455	-0.0533191	-0.821141	1.30014	-0.63002	0.382354	1.73177	0.217977	0.000196508	0.868463	0.553885	0.781491	0.00165444	1	1	1
Yersiniaceae Family	-0.756705	0.937436	-0.793425	0.632122	1.24865	0.503169	-0.478167	1.32573	-0.363637	0.907676	1.76586	0.521687	0.486465	0.621754	0.672758	0.60622	0.665203	1	1	1
Capnocytophaga sp.	8.49087	0.429471	19.7737	-0.333222	0.572051	-0.582542	-1.63366	0.607364	-2.68998	1.56801	0.809002	1.93837	4.57026e-37	0.563626	0.0087057	0.0568316	1.03066e-35	1	0.839887	0.999083
Cutibacterium sp.	1.67286	0.898185	1.88882	0.808271	1.19637	0.674252	-1.01262	1.27023	-0.806079	0.396661	1.69193	0.24115	0.104181	0.531761	0.467405	0.751107	0.440453	1	1	1
Romboutsia sp.	3.01787	1.06193	2.86372	-1.53225	1.41448	-1.08628	-1.34245	1.50179	-0.896281	1.9331	2.00037	0.968532	0.0124354	0.319804	0.414183	0.383322	0.0783973	1	1	1
Acinetobacter sp.	2.95051	0.957081	3.10141	-1.79054	1.27482	-1.40872	-1.27449	1.35352	-0.939859	3.90503	1.80287	2.16925	0.00568353	0.197415	0.384279	0.0478563	0.0386792	1	1	0.970955
Methylobacterium-Methylorubrum sp.	2.75837	0.841335	3.31601	0.273608	1.12065	0.241908	-0.282542	1.18983	-0.242674	0.72066	1.58484	0.458149	0.00681668	0.770099	0.754116	0.644246	0.0436962	1	1	1
Kingella sp.	4.13093	0.702311	5.94389	1.76443	0.93547	1.89504	-0.309808	0.993217	-0.316518	0.17032	1.32295	0.128378	3.56396e-06	0.0809127	0.730051	0.834318	3.40438e-05	0.991778	1	1
Lactococcus sp.	-0.531762	0.962309	-0.528355	1.27019	1.28178	0.985936	1.99661	1.36091	1.46296	-1.94107	1.81272	-1.06594	0.606217	0.37986	0.198716	0.342547	0.775109	1	0.990841	1
Cardiobacterium sp.	5.50559	0.593722	9.32621	0.0106891	0.79083	0.00756379	-1.8704	0.839649	-2.23501	1.2972	1.1184	1.16895	2.1616e-13	0.924591	0.0360406	0.265213	2.77061e-12	1	0.937329	1
Prevotella_9 sp.	0.142551	1.08706	0.141461	1.42232	1.44795	0.986887	0.292247	1.53734	0.189619	-1.0233	2.04772	-0.50039	0.773079	0.384637	0.779829	0.627606	0.952263	1	1	1
F0332 sp.	1.80499	0.814204	2.24474	1.81523	1.08451	1.67917	0.221109	1.15146	0.189292	-0.179973	1.53373	-0.113264	0.0561253	0.132611	0.784519	0.821409	0.287928	0.990572	1	1
Lachnoanaerobaculum sp.	6.00564	0.33193	18.2599	0.872984	0.442127	1.96911	-0.325768	0.46942	-0.71963	0.010728	0.625262	0.0317036	1.68314e-20	0.0568905	0.487339	0.906272	2.55467e-19	0.998196	1	1
Enhydrobacter sp.	1.01778	0.925488	1.11213	0.765912	1.23274	0.629643	-0.783825	1.30884	-0.598184	-0.443435	1.74336	-0.257702	0.318936	0.555357	0.57039	0.748463	0.853343	1	1	1
Solobacterium sp.	4.8825	0.634384	7.77368	-0.328056	0.844992	-0.390774	-2.70282	0.897154	-3.01388	1.48397	1.195	1.23933	8.61798e-09	0.697889	0.00551548	0.246305	9.33595e-08	1	0.638195	1
Parapusillimonas sp.	0.146305	0.896664	0.181207	-0.206725	1.19435	-0.179733	-0.141659	1.26807	-0.111859	-0.0677688	1.68906	-0.0340808	0.740061	0.75248	0.779319	0.808824	0.944325	1	1	1
Moraxella sp.	0.344467	0.946491	0.378041	0.993666	1.26072	0.79443	-1.54428	1.33854	-1.15965	0.242173	1.78292	0.135219	0.676358	0.476515	0.337822	0.779242	0.977848	0.998867	0.979186	1
Eikenella sp.	3.50894	0.884057	3.98997	1.58736	1.17755	1.35417	-0.711602	1.25024	-0.563829	-1.30292	1.66531	-0.785945	0.000455207	0.199214	0.593611	0.461809	0.00359366	1	1	1
Streptobacillus sp.	1.92053	0.993357	1.95461	1.86092	1.32314	1.40984	-0.149296	1.40482	-0.104672	-1.1134	1.8712	-0.597673	0.0882094	0.193257	0.81118	0.57531	0.398796	0.997668	1	1
Saccharimonadales Order	2.02092	0.946727	2.15824	1.33638	1.26103	1.06447	0.150502	1.33887	0.111023	-0.528785	1.78337	-0.297767	0.0571741	0.325206	0.829321	0.74288	0.307486	1	1	1
Corynebacterium sp.	6.1507	0.486543	12.6992	0.700734	0.648069	1.09299	-0.822348	0.688075	-1.19335	1.03298	0.916508	1.12086	4.08428e-18	0.290596	0.245453	0.272668	5.70624e-17	1	1	1
Wolbachia sp.	-1.36655	0.803274	-1.69367	-0.933153	1.06995	-0.878071	-0.500476	1.136	-0.444262	1.4073	1.51314	0.941322	0.163885	0.460431	0.636328	0.424125	0.30109	1	1	0.995923
Ligilactobacillus sp.	5.71136	0.725172	7.93728	-0.560666	0.965921	-0.580013	-0.354502	1.02555	-0.344125	-0.590704	1.36602	-0.436446	9.31109e-10	0.574515	0.725621	0.664952	1.06182e-08	1	1	1
Lactobacillus sp.	2.55635	0.803177	3.21776	1.22752	1.06982	1.14381	1.62551	1.13586	1.43004	-1.24216	1.51296	-0.821971	0.0075797	0.292239	0.190471	0.438487	0.048318	1	0.999339	1
Chloroplast Order	0.45717	0.873706	0.542534	1.20171	1.16377	1.03896	0.0801039	1.23561	0.0687702	-0.403736	1.64581	-0.247831	0.583464	0.360173	0.821245	0.752298	0.97283	0.997804	1	1
Atopobium sp.	4.99202	0.512907	9.81636	0.0920892	0.683186	0.139492	-0.506341	0.72536	-0.698368	-0.138568	0.966171	-0.150904	5.42456e-12	0.842288	0.507204	0.83522	6.5745e-11	1	1	1
Absconditabacteriales (SR1) Order	1.0573	0.950612	1.13097	0.335849	1.2662	0.267517	-1.07334	1.34437	-0.802272	1.15907	1.79068	0.651497	0.315695	0.736459	0.472748	0.53985	0.85057	1	1	1
Lacticaseibacillus sp.	0.670511	0.985189	0.690645	0.645203	1.31226	0.498757	-0.240642	1.39327	-0.169546	0.449502	1.85582	0.241731	0.519141	0.629045	0.780602	0.763478	0.968227	1	1	1
Leifsonia sp.	-0.567285	0.91403	-0.595689	-0.836695	1.21748	-0.70029	-0.896261	1.29263	-0.705052	1.05889	1.72177	0.625949	0.568635	0.528475	0.515536	0.554267	0.740643	1	0.998934	1
Campylobacter sp.	5.91896	0.448092	13.2881	0.192527	0.596853	0.332621	-0.360397	0.633697	-0.573201	0.452112	0.844078	0.54064	1.74303e-19	0.740469	0.572506	0.596958	2.53654e-18	1	1	1
TM7x sp.	4.23562	0.717767	5.94543	0.624576	0.956058	0.658372	-0.637771	1.01508	-0.632497	-0.430646	1.35207	-0.321442	1.43041e-06	0.528731	0.547179	0.742314	1.45075e-05	1	1	1
Turicibacter sp.	1.85639	0.984987	1.90177	-1.20299	1.31199	-0.919391	-0.706268	1.39298	-0.504122	1.37746	1.85544	0.739699	0.0914478	0.408541	0.628186	0.507009	0.432059	1	1	1
Microbacterium sp.	-0.365535	0.970018	-0.36816	-0.271108	1.29205	-0.208155	-0.215157	1.37181	-0.155993	0.702851	1.82724	0.384816	0.701779	0.754652	0.784764	0.674676	0.860935	1	1	1
Flavonifractor sp.	-1.20649	0.775718	-1.54232	-0.0150314	1.03325	-0.0147303	-0.290027	1.09703	-0.269234	-0.504375	1.46123	-0.346524	0.219362	0.770024	0.702941	0.639858	0.356966	0.998389	0.998014	0.999589
Flaviflexus sp.	-1.0452	0.812098	-1.28289	-0.576767	1.0817	-0.528943	0.0327273	1.14848	0.0431851	-0.30079	1.52976	-0.214166	0.287737	0.595343	0.80271	0.731786	0.45557	1	1	1
Oribacterium sp.	3.61034	0.6983	5.22393	0.404264	0.930127	0.439386	-0.954306	0.987545	-0.969281	1.02355	1.3154	0.777387	3.59076e-05	0.654855	0.381149	0.475753	0.00032035	1	1	1
Blastococcus sp.	-1.5577	0.744708	-2.08879	0.215489	0.991942	0.220697	-0.430044	1.05318	-0.396238	-0.290571	1.40282	-0.22112	0.0915622	0.700536	0.637527	0.721434	0.188071	1	0.996592	1
Diaphorobacter sp.	0.66521	0.862687	0.791756	-0.558026	1.14909	-0.487388	-0.252325	1.22002	-0.208501	-0.197139	1.62506	-0.121407	0.475725	0.629232	0.768253	0.786356	0.939838	1	1	1
Catonella sp.	2.0355	0.824161	2.49755	0.120349	1.09777	0.110538	-0.829941	1.16554	-0.712559	0.424329	1.55249	0.272294	0.0318994	0.820356	0.521479	0.73168	0.179042	1	1	1
Alistipes sp.	0.186063	0.934152	0.213168	0.55136	1.24428	0.441188	1.81058	1.32109	1.37715	-2.31393	1.75968	-1.31826	0.738996	0.656437	0.233704	0.239336	0.955522	1	0.989974	1
Bacteroides sp.	3.36572	0.802881	4.23523	-0.301538	1.06943	-0.284081	-0.780503	1.13544	-0.690513	0.642936	1.5124	0.425947	0.00188687	0.732726	0.518752	0.663217	0.0116527	1	1	1
Methyloprofundus sp.	-1.64403	0.820272	-1.9994	0.123715	1.09259	0.115089	0.188223	1.16004	0.166766	-0.865785	1.54516	-0.567438	0.107307	0.757809	0.737708	0.573746	0.210946	1	0.999339	0.999281
Escherichia-Shigella sp.	-0.577132	0.853849	-0.661894	-0.0128477	1.13732	-0.0141237	-0.136059	1.20752	-0.109434	-0.270151	1.60841	-0.169441	0.544883	0.79379	0.749004	0.735337	0.720202	1	1	0.999843
Neisseriaceae Family	0.760702	0.858111	0.922239	0.742665	1.14299	0.643524	-0.951132	1.21355	-0.795132	-0.366365	1.61644	-0.220272	0.414581	0.555986	0.471039	0.760323	0.875618	1	1	1
Faecalibaculum sp.	-0.0294452	0.859487	-0.0117225	-1.12272	1.14483	-0.99136	-0.971674	1.2155	-0.807983	1.92668	1.61903	1.19922	0.818056	0.40043	0.489824	0.316181	0.923279	0.996958	0.988685	0.991826
F0058 sp.	-0.216153	0.83115	-0.242503	-0.927328	1.10708	-0.835293	-0.10329	1.17542	-0.0912404	0.755794	1.56565	0.483334	0.741453	0.456616	0.770554	0.616045	0.868442	0.995882	1	0.99934
Desulfovibrionaceae Family	-0.385021	0.837964	-0.450245	-0.868377	1.11616	-0.77511	1.69408	1.18506	1.44827	-0.936848	1.57849	-0.606305	0.644283	0.490676	0.221521	0.564884	0.817499	0.997777	0.990112	1
Clostridia UCG-014 Order	2.36856	0.850697	2.81283	0.628029	1.13312	0.561036	1.11688	1.20307	0.936557	-1.18909	1.60247	-0.749006	0.0156146	0.593942	0.389992	0.485601	0.0909003	1	1	1
Cronobacter sp.	-0.952914	0.823398	-1.14998	-0.649221	1.09676	-0.594846	0.14021	1.16446	0.123137	-0.229537	1.55105	-0.14728	0.345267	0.567113	0.774611	0.771148	0.512594	1	1	1
HT002 sp.	0.780433	0.932553	0.854039	-1.01562	1.24215	-0.814525	1.13328	1.31883	0.867762	-0.281207	1.75666	-0.166382	0.444445	0.459638	0.430453	0.789682	0.928625	1	1	1
Muribaculaceae Family	2.38328	1.01497	2.36243	-0.689753	1.35193	-0.507724	1.67135	1.43539	1.17284	-0.550721	1.91192	-0.294294	0.0341335	0.624896	0.278232	0.724775	0.198698	1	1	1
Butyricicoccus sp.	-1.186	0.752207	-1.54895	-0.502151	1.00193	-0.523022	-0.326311	1.06378	-0.321858	0.151916	1.41694	0.119843	0.229852	0.585316	0.680456	0.747054	0.374255	1	0.999179	1
Citrobacter sp.	-1.09931	0.779278	-1.40422	-0.550146	1.03799	-0.524461	-0.0165699	1.10206	-0.0122794	-0.0402722	1.46794	-0.0346212	0.246379	0.607432	0.804377	0.800917	0.404982	1	0.996486	1
Brevundimonas sp.	-1.10116	0.779987	-1.395	-0.565772	1.03893	-0.555644	0.588368	1.10307	0.531982	-0.808441	1.46927	-0.547383	0.258005	0.581413	0.602647	0.591006	0.417241	1	0.996507	1
Parvimonas sp.	1.28658	0.732521	1.79657	1.70614	0.97571	1.75489	0.254496	1.03594	0.246036	-0.346627	1.37986	-0.252588	0.133977	0.114556	0.756199	0.750827	0.503954	0.993015	1	1
Comamonadaceae Family	-1.45242	0.802921	-1.80033	0.540048	1.06948	0.504183	1.25983	1.1355	1.11597	-1.65258	1.51248	-1.09496	0.140287	0.614448	0.354124	0.368033	0.263968	1	0.992261	0.991984
Aerococcus sp.	-1.31893	0.826425	-1.59124	-0.995127	1.10079	-0.904035	-0.176011	1.16874	-0.145381	1.88715	1.55675	1.21447	0.189776	0.440163	0.732586	0.326097	0.334497	0.995801	1	0.98465
Pantoea sp.	-1.02939	0.853678	-1.19564	-0.158679	1.13709	-0.137056	-0.676191	1.20728	-0.569426	0.95077	1.60809	0.598261	0.314584	0.751974	0.573631	0.562799	0.504946	1	1	1
Tannerella sp.	0.735665	0.839686	0.901774	0.749718	1.11845	0.665832	-0.350918	1.1875	-0.30107	0.43714	1.58173	0.286052	0.431809	0.538277	0.708947	0.723201	0.887572	1	1	1
Faecalibacterium sp.	-0.319655	0.933895	-0.331704	0.221282	1.24394	0.179727	0.376217	1.32073	0.291386	-0.211191	1.75919	-0.122495	0.699182	0.761712	0.71563	0.790225	0.849131	1	1	1
Desulfovibrio sp.	-0.304924	0.857029	-0.324784	-0.691602	1.14155	-0.615698	1.15723	1.21202	0.953142	-0.67384	1.6144	-0.418924	0.691209	0.559486	0.401148	0.653727	0.82821	1	0.999496	1
Lactiplantibacillus sp.	-0.820365	0.839832	-0.963161	-0.461702	1.11865	-0.412361	-0.620744	1.1877	-0.524361	1.47557	1.582	0.939625	0.410613	0.656054	0.60959	0.412476	0.597916	1	0.999336	0.999709
Magnetospirillum sp.	-1.26282	0.771799	-1.62218	-0.375811	1.02803	-0.372995	-0.0905745	1.09149	-0.0854187	-0.189167	1.45385	-0.127002	0.184744	0.660447	0.775116	0.742085	0.319055	1	1	0.999237
Salmonella sp.	-1.23816	0.757346	-1.6154	-0.780157	1.00878	-0.784882	-0.352672	1.07105	-0.341484	0.272705	1.42663	0.198384	0.209951	0.490334	0.657142	0.705096	0.357064	0.995565	0.99645	1
Lachnospiraceae NK4A136 group sp.	2.11757	0.956432	2.23851	-1.17828	1.27396	-0.929734	1.01735	1.3526	0.751759	0.779689	1.80165	0.433976	0.0578375	0.396932	0.4952	0.664235	0.27761	1	1	1
Limosilactobacillus sp.	-0.508089	0.851886	-0.582533	0.718831	1.1347	0.635754	1.02379	1.20475	0.85351	-1.61573	1.60471	-1.0151	0.581937	0.548821	0.453141	0.377477	0.759923	1	0.998709	1
Anoxybacillus sp.	-2.25187	0.746702	-3.01509	0.657938	0.994598	0.660366	1.79853	1.056	1.72382	-1.86508	1.40657	-1.33488	0.016286	0.5584	0.190797	0.322282	0.0516119	0.992768	0.919618	0.95886
Helicobacter sp.	-0.580646	0.805929	-0.705714	-0.974842	1.07349	-0.915406	1.48721	1.13976	1.30812	-0.723483	1.51814	-0.474947	0.518052	0.433305	0.267673	0.627959	0.708679	0.995127	0.98148	1
Glutamicibacter sp.	-1.25906	0.829813	-1.50337	-0.954162	1.1053	-0.87663	0.174575	1.17353	0.148236	1.77602	1.56313	1.14601	0.231112	0.449353	0.716435	0.361276	0.373514	0.996318	1	0.994187
Stomatobaculum sp.	2.62106	0.888796	2.97869	-1.39662	1.18387	-1.18383	-1.55645	1.25695	-1.24707	1.3888	1.67424	0.836307	0.0104827	0.295835	0.259004	0.450536	0.0663403	0.999891	1	1
Phascolarctobacterium sp.	-1.33686	0.813821	-1.63653	0.662997	1.084	0.619859	-0.322	1.15092	-0.283629	0.287007	1.53301	0.190816	0.183296	0.573164	0.699786	0.729507	0.319826	0.999625	1	1
Enterobacteriaceae Family	-0.387761	0.815039	-0.454045	-0.645633	1.08562	-0.600753	-0.400272	1.15264	-0.345928	-0.220653	1.5353	-0.150704	0.641842	0.572391	0.685838	0.738642	0.783528	0.999814	0.99761	1
Alicycliphilus sp.	-1.51101	0.766297	-1.9581	0.483769	1.0207	0.479218	1.46287	1.08371	1.3567	-2.16734	1.44349	-1.51918	0.130315	0.601257	0.258918	0.226474	0.23121	1	0.992856	0.972178
Providencia sp.	-1.10122	0.774172	-1.41258	-0.58845	1.03119	-0.563659	0.373984	1.09484	0.344823	-0.702013	1.45832	-0.493347	0.248489	0.580035	0.650402	0.59977	0.402854	0.997777	1	1
Bacteroidales Order	-0.224643	0.828097	-0.261457	0.624278	1.10302	0.577327	1.67514	1.17111	1.43675	-2.0982	1.5599	-1.35412	0.722303	0.588234	0.222854	0.245773	0.868342	1	0.986269	0.999122
Amphibacillus sp.	-2.20896	0.762935	-2.90023	0.849211	1.01622	0.84723	-0.125205	1.07895	-0.116061	0.501597	1.43715	0.355964	0.0268529	0.481649	0.740302	0.651582	0.071235	0.982454	0.998113	1
Thalassobius sp.	-1.78465	0.741456	-2.40755	-0.133901	0.987611	-0.135694	-0.300315	1.04858	-0.283037	0.6758	1.39669	0.484596	0.0609509	0.723573	0.649781	0.600525	0.136249	0.999416	0.999656	0.99804
Haliangium sp.	-1.46685	0.774624	-1.88881	-0.0760993	1.03179	-0.0670492	0.0838786	1.09548	0.0830319	-0.590895	1.45917	-0.41495	0.137885	0.768576	0.743396	0.639185	0.250057	0.999237	1	0.995912
Mitochondria Family	2.19852	0.837713	2.65393	-0.853502	1.11582	-0.764208	-0.41338	1.1847	-0.346436	1.44673	1.57801	0.919996	0.0209231	0.482046	0.704936	0.41142	0.124174	1	1	1
Conservatibacter sp.	-0.401456	0.753595	-0.505603	0.366537	1.00378	0.360348	-0.33193	1.06574	-0.324526	0.0997847	1.41956	0.0830735	0.618693	0.678771	0.677818	0.788399	0.777912	1	1	1
Subdoligranulum sp.	-1.11758	0.817125	-1.3552	0.467413	1.0884	0.433917	0.487542	1.15559	0.422159	-0.0852389	1.53923	-0.0575164	0.251976	0.652024	0.638572	0.803767	0.411299	1	0.99777	1
Bifidobacterium sp.	-0.166504	0.83909	-0.183492	-0.887529	1.11766	-0.796462	-0.0105061	1.18665	-0.0141997	1.76335	1.58061	1.12512	0.757834	0.481043	0.833979	0.337606	0.906403	1	1	1
Lachnospiraceae Family	1.56215	0.860474	1.83167	-0.139033	1.14614	-0.113101	1.24363	1.21689	1.0309	-0.406995	1.62089	-0.259039	0.104708	0.791794	0.352528	0.746863	0.476573	1	1	1
Latilactobacillus sp.	-1.87283	0.831524	-2.24685	1.03753	1.10758	0.944889	-0.194303	1.17595	-0.166552	0.17567	1.56636	0.109704	0.0607061	0.412882	0.739991	0.767225	0.139277	1	1	1
Johnsonella sp.	0.378545	0.828848	0.482785	1.25838	1.10402	1.14724	0.131136	1.17217	0.113443	-0.282667	1.56131	-0.186677	0.610295	0.316056	0.781829	0.747616	0.969524	0.99609	1	1
Bacillus sp.	-1.15483	0.795722	-1.43393	-0.750771	1.05989	-0.716731	-0.337741	1.12532	-0.304777	0.974528	1.49891	0.654649	0.243816	0.525962	0.683708	0.550373	0.394901	0.997153	1	1
Saccharimonadaceae Family	0.177924	0.89895	0.229461	0.937639	1.19739	0.778698	-0.0691875	1.27131	-0.0634239	-1.23565	1.69337	-0.732241	0.721733	0.488681	0.805131	0.499142	0.953789	1	1	1
Agathobacter sp.	-0.271909	0.828409	-0.313218	-0.139243	1.10343	-0.120829	-0.863205	1.17155	-0.741629	0.729283	1.56049	0.467463	0.715013	0.788133	0.516645	0.632791	0.86345	1	0.992842	1
Lachnospiraceae NC2004 group sp.	-1.18986	0.792688	-1.48285	0.0665794	1.05585	0.0561622	0.251474	1.12103	0.225799	0.384295	1.4932	0.260245	0.24035	0.768707	0.709537	0.718407	0.397058	1	1	1
Rikenellaceae RC9 gut group sp.	-1.06642	0.825006	-1.28214	0.709694	1.0989	0.652224	1.73268	1.16673	1.49105	-2.85591	1.55408	-1.84915	0.281326	0.547744	0.212557	0.126319	0.452142	1	0.979169	0.953068
Parabacteroides sp.	-1.30834	0.781918	-1.66287	0.519994	1.04151	0.501368	1.7803	1.1058	1.61979	-1.53858	1.47291	-1.04922	0.180083	0.609868	0.180183	0.369165	0.317913	1	0.96294	1
Psychrobacillus sp.	-1.38728	0.785938	-1.75901	-0.891218	1.04686	-0.855371	-0.212298	1.11148	-0.187807	1.79397	1.48048	1.21327	0.151886	0.458187	0.734999	0.317069	0.28073	1	0.999263	0.992446
Enterobacterales Order	-1.02813	0.76368	-1.32775	-0.699378	1.01721	-0.700088	-0.433983	1.08001	-0.409614	1.22823	1.43856	0.871622	0.27922	0.529945	0.651675	0.46227	0.435795	1	0.997314	0.998731
Unknown Phylum_1	2.07004	0.800904	2.62601	-1.29083	1.0668	-1.2158	0.446523	1.13265	0.404209	1.41794	1.50868	0.93648	0.0312449	0.282064	0.676378	0.396592	0.141652	0.998963	1	0.999249
[Eubacterium] eligens group sp.	-1.28496	0.81111	-1.56695	0.967767	1.08039	0.893635	-0.325922	1.14708	-0.288221	0.0890488	1.5279	0.0623705	0.20911	0.460166	0.659466	0.776777	0.360818	0.994516	1	1
Lachnospira sp.	-1.70917	0.803439	-2.1171	0.503685	1.07017	0.467207	-0.0309655	1.13623	-0.0314729	0.277128	1.51345	0.195444	0.0913901	0.617471	0.777922	0.743991	0.186012	1	1	0.99934
Sutterella sp.	-0.12713	0.877442	-0.128898	0.189958	1.16874	0.164054	-0.536348	1.24089	-0.435407	0.191834	1.65285	0.116277	0.770364	0.764506	0.640327	0.786356	0.88588	1	0.998408	1
[Eubacterium] yurii group sp.	0.255622	0.814801	0.33491	0.247474	1.08531	0.229165	-0.725114	1.1523	-0.635948	0.983092	1.53485	0.648839	0.669831	0.742803	0.555541	0.534759	0.955952	1	1	0.996707
Paraprevotella sp.	-1.51617	0.747974	-2.01718	0.243242	0.996292	0.24898	-0.439159	1.05779	-0.421889	-0.0239714	1.40897	-0.0146423	0.10346	0.708421	0.646624	0.781895	0.205888	1	0.999516	0.999655
P5D1-392 Family	0.0793587	0.833964	0.111301	-1.2802	1.11083	-1.15885	-0.602725	1.1794	-0.511679	0.856058	1.57095	0.549516	0.788772	0.332869	0.614715	0.583276	0.95397	0.998331	1	0.998731
Aggregatibacter sp.	-1.24585	0.85989	-1.44021	1.46909	1.14536	1.29286	-0.31756	1.21607	-0.26489	0.401271	1.61979	0.246409	0.226044	0.265238	0.726686	0.751493	0.383985	0.993352	1	1
Marinobacter sp.	-2.10984	0.718463	-2.94666	0.666107	0.956984	0.715585	-0.177324	1.01606	-0.172155	0.435535	1.35338	0.317035	0.0176477	0.54642	0.734814	0.671074	0.0550621	0.987178	1	1
Oscillospiraceae Family	-0.216021	0.879197	-0.229992	-0.911353	1.17108	-0.779359	1.74242	1.24337	1.40538	-1.0426	1.65616	-0.629468	0.7454	0.478759	0.229068	0.549306	0.881896	0.998389	0.985622	1
Scardovia sp.	-1.20326	0.731113	-1.6289	-0.295644	0.973834	-0.316156	1.06428	1.03395	1.04234	-1.13548	1.37721	-0.827571	0.194361	0.681099	0.374603	0.471562	0.329641	1	0.995623	0.99405
Bacilli Class	-1.74068	0.710538	-2.45366	1.0625	0.946429	1.13502	0.489848	1.00485	0.496927	0.0672921	1.33845	0.0563443	0.0733487	0.382942	0.589459	0.741246	0.146926	0.98649	0.998276	1
[Eubacterium] siraeum group sp.	-0.926852	0.752922	-1.21623	-1.048	1.00288	-1.04576	0.876612	1.06479	0.828029	-0.208835	1.41829	-0.147618	0.310638	0.387305	0.459852	0.733616	0.484946	0.992992	1	1
Pseudopropionibacterium sp.	1.54342	0.722778	2.16942	0.820461	0.962732	0.863618	-1.6619	1.02216	-1.62891	0.742667	1.36151	0.548651	0.0629191	0.437012	0.166865	0.607443	0.306148	1	0.97339	1
Clostridium sensu stricto 1 sp.	0.232433	0.800267	0.319261	-1.80855	1.06595	-1.7155	-0.680246	1.13175	-0.609038	2.75294	1.50748	1.84584	0.70103	0.150771	0.573075	0.129256	0.977144	0.967714	0.998408	0.950037
Staphylococcaceae Family	-0.65797	0.809443	-0.788561	-1.48903	1.07817	-1.40129	-0.59261	1.14473	-0.533374	2.59925	1.52476	1.72719	0.498835	0.272144	0.589433	0.164651	0.668211	0.981884	1	0.975052
Kocuria sp.	-1.01516	0.758033	-1.32205	-0.762783	1.00969	-0.774039	-0.452971	1.07202	-0.425441	0.357271	1.42792	0.258551	0.289799	0.498684	0.626825	0.678942	0.446433	0.99814	1	0.999709
Fusicatenibacter sp.	-1.62008	0.789425	-2.05388	0.3067	1.0515	0.299798	-0.241238	1.11641	-0.210245	0.73381	1.48705	0.501302	0.110809	0.680566	0.714657	0.614571	0.212573	0.993024	0.996934	1
Coriobacteriaceae UCG-002 sp.	-1.53763	0.759917	-2.02388	-0.739484	1.0122	-0.732913	0.286245	1.07468	0.273725	1.23747	1.43147	0.869957	0.105367	0.516054	0.691289	0.462662	0.207272	0.999224	1	0.998383
Tepidiphilus sp.	-1.26287	0.757234	-1.65493	0.181047	1.00863	0.173169	-0.595973	1.07089	-0.561326	-0.0672063	1.42641	-0.041764	0.182793	0.739878	0.578095	0.782868	0.324243	1	0.99966	0.998354
Enterorhabdus sp.	-0.530644	0.836982	-0.617348	-0.362829	1.11485	-0.333968	0.861016	1.18367	0.732942	-0.795626	1.57664	-0.504289	0.581955	0.675477	0.513238	0.621663	0.748516	1	0.998231	1
Prevotellaceae UCG-001 sp.	-1.47276	0.748338	-1.96362	-0.136269	0.996777	-0.136502	1.47883	1.05831	1.41729	-1.87097	1.40966	-1.34875	0.109466	0.737217	0.256251	0.288925	0.219593	1	0.973193	0.980303
JGI 0000069-P22 Order	-2.05134	0.810907	-2.53047	1.6346	1.08012	1.52929	0.870272	1.1468	0.769039	-0.779451	1.52752	-0.516465	0.0350428	0.222567	0.501446	0.603611	0.0934102	0.971793	0.991482	0.999214
Dubosiella sp.	0.101897	0.839009	0.137617	0.00750662	1.11755	0.0112511	0.857187	1.18654	0.727848	-0.684002	1.58046	-0.435589	0.788379	0.836475	0.498943	0.638827	0.96251	1	1	1
Rhodococcus sp.	-1.61843	0.728945	-2.22224	-0.354235	0.970947	-0.362574	0.00800946	1.03088	0.0184928	0.0828517	1.37313	0.0561856	0.0719435	0.673345	0.776795	0.769309	0.157529	1	1	1
Solibacillus sp.	-1.54288	0.772956	-1.99109	-0.857788	1.02957	-0.838466	-0.127662	1.09312	-0.115729	1.56737	1.45603	1.08124	0.111418	0.478686	0.753046	0.403523	0.217309	0.999814	0.998741	0.986171
Colidextribacter sp.	-0.561522	0.831526	-0.655089	-0.305971	1.10758	-0.277267	1.55512	1.17596	1.32726	-1.90505	1.56636	-1.22833	0.548206	0.713278	0.249787	0.304587	0.730602	1	0.995084	0.992308
Peptostreptococcus sp.	0.00461082	0.751971	0.0351999	-0.0383816	1.00162	-0.0459289	-0.568595	1.06345	-0.545988	0.965952	1.4165	0.695049	0.784182	0.79322	0.585139	0.521232	0.908692	0.999902	1	1
Cetobacterium sp.	-0.416837	0.837549	-0.481519	-0.256947	1.11561	-0.228306	-1.26405	1.18447	-1.07585	1.98527	1.5777	1.27077	0.628979	0.722371	0.36649	0.298007	0.787468	1	0.993235	0.996506
Roseburia sp.	-0.764496	0.83247	-0.909716	0.0989656	1.10884	0.0970379	0.894613	1.17729	0.76478	-0.919907	1.56814	-0.5894	0.431748	0.77917	0.491768	0.574407	0.630597	1	1	1
Oscillibacter sp.	-0.201756	0.806688	-0.231466	-0.761902	1.0745	-0.713905	0.0585946	1.14083	0.0459915	0.246026	1.51957	0.166888	0.731586	0.51402	0.800875	0.755955	0.858408	0.999416	1	1
Alphaproteobacteria Class	-0.683168	0.758619	-0.872421	-0.782389	1.01047	-0.784569	-0.550249	1.07285	-0.519307	0.48749	1.42902	0.343035	0.470036	0.500358	0.591176	0.656079	0.622234	0.997318	0.999312	0.999048
Nitrospira sp.	-0.967265	0.791837	-1.20077	-0.313324	1.05472	-0.301738	-0.442796	1.11983	-0.407192	-0.131678	1.4916	-0.0832006	0.336399	0.680524	0.647368	0.747637	0.487762	0.999686	0.999171	1
Mucispirillum sp.	-1.42654	0.747132	-1.89848	-0.310138	0.995171	-0.31723	0.876941	1.0566	0.836023	-0.951322	1.40738	-0.682886	0.128177	0.66443	0.463018	0.534922	0.238459	0.996672	0.995512	0.99529
Simonsiella sp.	-1.80753	0.766747	-2.36628	0.912632	1.0213	0.916786	-0.485192	1.08434	-0.441509	-0.449155	1.44433	-0.325552	0.0633535	0.438521	0.62995	0.653632	0.138488	0.997486	0.99761	1
Shewanella sp.	-1.92103	0.715943	-2.69157	0.474172	0.953628	0.51437	-0.207361	1.0125	-0.202589	-0.407453	1.34863	-0.31252	0.0354811	0.611904	0.688836	0.677394	0.090854	0.993028	0.996691	1
Comamonas sp.	-1.40964	0.821509	-1.71112	1.49446	1.09424	1.38009	1.34285	1.16179	1.15851	-0.689884	1.54749	-0.448792	0.158713	0.2637	0.333537	0.638589	0.293121	0.985322	0.995291	1
Intestinimonas sp.	-1.19551	0.770805	-1.52725	-0.598829	1.0267	-0.60272	1.13745	1.09008	1.04664	-0.896742	1.45198	-0.615231	0.231483	0.562492	0.36624	0.564291	0.375711	0.999416	0.996017	1
Dialister sp.	-0.877895	0.77892	-1.11438	0.157974	1.03751	0.153329	-0.466189	1.10156	-0.423988	1.16251	1.46726	0.792745	0.367872	0.740835	0.658142	0.490572	0.533851	1	0.993251	1
Lachnoclostridium sp.	-0.963142	0.841322	-1.14025	1.3978	1.12063	1.26287	1.38137	1.18981	1.17101	-2.37916	1.58481	-1.51616	0.332832	0.30057	0.320727	0.209698	0.506607	0.999579	0.987202	0.982659
Schleiferilactobacillus sp.	-1.58419	0.71998	-2.20582	-0.454483	0.959005	-0.474541	0.328274	1.01821	0.335786	-0.43472	1.35624	-0.325784	0.092152	0.612058	0.669755	0.654564	0.180358	1	1	1
Mobilitalea sp.	-0.907733	0.795818	-1.12785	0.78374	1.06002	0.749763	-1.11785	1.12546	-1.00482	0.4204	1.49909	0.28706	0.3625	0.516954	0.394403	0.695777	0.530148	0.997497	0.987766	1
Peptococcus sp.	-1.29027	0.740102	-1.72319	0.794038	0.985808	0.806973	0.63542	1.04666	0.598442	-1.74631	1.39414	-1.25206	0.194651	0.469605	0.581922	0.322614	0.325597	0.999233	0.999998	0.985878
Rhodobacteraceae Family	-1.72754	0.777338	-2.22248	0.491818	1.03541	0.488008	0.2496	1.09932	0.231818	-1.1549	1.46429	-0.801383	0.0766867	0.603316	0.68906	0.481297	0.161647	0.998141	1	0.997871
Treponema sp.	-0.984557	0.757003	-1.28994	-0.743655	1.00832	-0.741349	-0.167924	1.07056	-0.153693	0.138357	1.42598	0.0946538	0.286362	0.524113	0.723932	0.763694	0.447184	0.995085	1	0.998836
Shimwellia sp.	-1.42909	0.752464	-1.8938	0.632419	1.00227	0.636104	-0.420973	1.06414	-0.408521	-0.372424	1.41743	-0.253882	0.127859	0.550744	0.635304	0.713613	0.241876	0.996546	0.998891	0.99752
Sedimentibacter sp.	-1.30168	0.769983	-1.67856	-0.28832	1.02561	-0.280985	-0.772361	1.08892	-0.717165	1.07652	1.45043	0.746449	0.160372	0.708595	0.516913	0.500857	0.296506	0.998501	1	0.999521
Trichococcus sp.	-1.11556	0.749685	-1.47591	-0.45983	0.998572	-0.461312	-0.884005	1.06021	-0.838722	1.07725	1.41219	0.766916	0.211638	0.637055	0.474672	0.499535	0.359726	0.99939	0.993717	0.996776
Selenomonas sp.	1.02461	0.773048	1.35899	1.04451	1.02969	1.01777	-0.591757	1.09326	-0.546191	-0.00257191	1.4562	-0.00228168	0.257203	0.372743	0.589957	0.822171	0.697778	0.999902	1	1
Lactobacillales Order	0.332944	0.685596	0.505523	0.40682	0.913206	0.453037	2.11008	0.969579	2.19259	-1.81712	1.29147	-1.4179	0.611258	0.635214	0.0596032	0.231088	0.956459	1	0.913393	0.996195
[Eubacterium] brachy group sp.	-1.80592	0.707589	-2.54014	0.256155	0.942501	0.263286	-0.074956	1.00068	-0.0858548	0.182443	1.3329	0.151465	0.0401237	0.702055	0.761914	0.729989	0.0995526	1	1	1
Micrococcus sp.	-0.697023	0.783303	-0.865492	-0.938136	1.04335	-0.914061	-0.3258	1.10776	-0.301578	0.056184	1.47552	0.037475	0.453394	0.440105	0.695581	0.797289	0.62106	0.988574	0.998092	0.998715
Weissella sp.	-1.63334	0.682329	-2.38479	-0.57888	0.908855	-0.653331	-0.212302	0.964959	-0.225367	0.154372	1.28531	0.131467	0.0665436	0.546999	0.709125	0.742298	0.140919	0.999056	0.998741	1
[Eubacterium] xylanophilum group sp.	-0.957443	0.760696	-1.24805	-0.799945	1.01324	-0.782171	1.43503	1.07579	1.35329	-0.885432	1.43293	-0.634919	0.308802	0.50061	0.273305	0.550631	0.47543	0.996754	0.973881	0.998705
Bact-08 sp.	-2.19488	0.702553	-3.11627	1.14973	0.935792	1.23966	0.292335	0.99356	0.298137	-1.27224	1.32341	-0.980409	0.0179437	0.328371	0.670836	0.442337	0.0515626	0.983712	1	0.983209
Odoribacter sp.	-1.35863	0.785393	-1.7244	-0.258969	1.04613	-0.245313	1.69185	1.11071	1.54092	-1.36626	1.47946	-0.934466	0.16455	0.692393	0.208281	0.443769	0.296726	1	0.96598	0.993948
Flavobacteriaceae Family	-1.21418	0.742576	-1.62826	-0.445993	0.989102	-0.450249	-0.4048	1.05016	-0.380497	0.368221	1.3988	0.257532	0.185768	0.624315	0.671097	0.698493	0.323951	0.999237	0.991019	0.999924
Atopostipes sp.	-1.41281	0.754042	-1.85224	-0.161283	1.00438	-0.171112	-0.711227	1.06638	-0.687938	0.715704	1.4204	0.522699	0.144528	0.713886	0.533203	0.590789	0.264009	0.999814	0.993347	0.99862
Olsenella sp.	-0.715947	0.724802	-0.974539	-1.46799	0.965428	-1.53261	-1.04452	1.02502	-1.01802	1.30285	1.36532	0.952644	0.408184	0.218711	0.402571	0.427387	0.589893	0.983605	0.989366	0.995883
Acidaminococcaceae Family	-1.99464	0.705753	-2.82507	-0.00733437	0.940054	-0.0108401	0.300731	0.998085	0.303874	-0.406488	1.32944	-0.302442	0.0254979	0.749396	0.671195	0.671089	0.0700561	0.999673	1	0.998769
Mycoplasma sp.	-1.58141	0.740431	-2.13454	0.495808	0.986245	0.52019	0.726031	1.04713	0.692268	-0.975689	1.39476	-0.70985	0.107113	0.594956	0.5305	0.512452	0.204923	0.996666	0.998962	1
Acholeplasma sp.	-1.91606	0.710002	-2.70045	0.909399	0.945714	0.965709	-0.357308	1.00409	-0.360519	-0.400324	1.33744	-0.297712	0.0400586	0.424661	0.650762	0.701419	0.0941784	0.99599	0.998688	1
Enterococcus sp.	-1.34528	0.775192	-1.70789	-0.671572	1.03255	-0.67229	-0.230243	1.09629	-0.228278	1.91579	1.46024	1.33857	0.166214	0.547891	0.702177	0.303849	0.299234	0.997312	0.997645	0.978827
Caproiciproducens sp.	-0.814037	0.77626	-1.02687	-0.437128	1.03397	-0.4328	-0.736561	1.0978	-0.682814	0.558522	1.46225	0.392071	0.396963	0.635122	0.550645	0.683263	0.56622	0.999167	0.996187	0.996357
Megasphaera sp.	-0.568125	0.809148	-0.688331	1.14801	1.07778	1.07248	0.0136489	1.14431	0.0156148	-1.67006	1.52421	-1.10785	0.533689	0.359885	0.815934	0.34288	0.726284	0.989725	1	0.9995
Ottowia sp.	-1.87049	0.702978	-2.65482	0.36773	0.936358	0.390201	-0.431617	0.99416	-0.438566	-0.173035	1.32421	-0.137257	0.0364637	0.63966	0.614856	0.730544	0.0921855	1	0.997116	1
Brevibacillus sp.	-1.79153	0.705912	-2.52931	-0.0358979	0.940267	-0.0421744	-0.111192	0.99831	-0.114702	-0.247742	1.32974	-0.189699	0.0491724	0.753389	0.746134	0.725574	0.114401	0.998963	0.995624	0.99534
Sulfuricurvum sp.	-1.69917	0.692399	-2.44661	-0.296408	0.922268	-0.328945	-0.61573	0.9792	-0.639689	0.782613	1.30428	0.608725	0.0674074	0.653709	0.548412	0.561538	0.140673	0.997777	0.992236	0.995633
Cellulosilyticum sp.	-1.32012	0.738816	-1.76727	-0.338119	0.984094	-0.346828	-0.721947	1.04484	-0.707273	0.417147	1.39172	0.301474	0.151124	0.659615	0.524486	0.694507	0.274069	1	0.997669	1
Paracoccus sp.	-1.83442	0.733451	-2.5001	-0.143932	0.976949	-0.145203	0.439166	1.03726	0.429808	-0.124814	1.38161	-0.0878934	0.0440384	0.725671	0.611531	0.729321	0.108313	1	1	1
Macellibacteroides sp.	-0.853795	0.754504	-1.11247	-0.353135	1.00499	-0.358418	-0.776827	1.06703	-0.738905	0.806718	1.42127	0.576971	0.362218	0.657463	0.48599	0.562571	0.550273	1	0.99904	0.999249
Fructobacillus sp.	-2.18904	0.686906	-3.19886	0.623202	0.914951	0.686909	-0.0554129	0.971432	-0.0533206	-0.224156	1.29394	-0.176016	0.0155555	0.53965	0.751498	0.719942	0.0457279	0.981204	0.993597	0.991308
[Eubacterium] nodatum group sp.	-0.414657	0.736357	-0.542931	0.375335	0.98082	0.388056	0.594754	1.04137	0.577654	-2.40734	1.38709	-1.74994	0.600598	0.68269	0.574714	0.143743	0.770385	1	1	0.969461
Bifidobacteriaceae Family	-1.3071	0.725157	-1.78539	-0.619105	0.965901	-0.660668	-0.31392	1.02553	-0.328549	0.900489	1.36599	0.688069	0.160916	0.52478	0.66899	0.526523	0.280349	0.997427	0.996713	0.99432
Lachnospiraceae UCG-004 sp.	-1.57316	0.748586	-2.08974	-0.061713	0.997108	-0.0707195	-0.0228816	1.05866	-0.0248953	-0.00782375	1.41012	-0.000784372	0.104019	0.751446	0.770232	0.763207	0.196186	1	1	1
Anaerolineaceae Family	-1.5049	0.698041	-2.16068	0.357769	0.929782	0.399249	-0.710141	0.987179	-0.70857	0.0110882	1.31491	-0.00285675	0.091425	0.637927	0.520183	0.749289	0.185194	1	0.997326	1
Blautia sp.	-1.08125	0.779448	-1.36718	-0.636245	1.03822	-0.627613	-0.26624	1.10231	-0.247846	1.00015	1.46826	0.689985	0.265328	0.573878	0.716905	0.529238	0.416458	0.993417	1	0.99479
Clostridium sensu stricto 12 sp.	-1.402	0.729215	-1.90736	0.275751	0.971307	0.279741	-0.266515	1.03127	-0.261597	-0.0729784	1.37363	-0.0490146	0.136353	0.688456	0.69762	0.759353	0.246607	1	1	1
[Eubacterium] ruminantium group sp.	-1.64804	0.707936	-2.32174	-0.597256	0.942963	-0.638886	-0.180022	1.00117	-0.186092	0.919546	1.33355	0.708364	0.082638	0.547531	0.712629	0.539224	0.16453	0.991797	1	0.995498
Desemzia sp.	-1.49919	0.711683	-2.0903	-0.645732	0.947954	-0.698889	-0.293093	1.00647	-0.309806	1.14546	1.34061	0.888255	0.0953245	0.53974	0.684106	0.458274	0.19193	0.987518	0.996349	0.989407
TM7a sp.	-1.98077	0.711959	-2.7852	0.523359	0.948321	0.56054	-0.314555	1.00686	-0.306529	-0.212674	1.34113	-0.167945	0.0340683	0.590496	0.674335	0.723997	0.0831849	0.99962	0.987384	1
Ethanoligenenaceae Family	-2.1274	0.706185	-3.02492	0.85817	0.94063	0.931229	-0.240017	0.998696	-0.232697	-0.321792	1.33025	-0.251069	0.0164613	0.448993	0.693384	0.702239	0.051153	0.978375	1	0.997552
Xanthomonas sp.	-1.59057	0.712696	-2.23424	-0.278489	0.949303	-0.285751	-0.314276	1.0079	-0.311583	0.437432	1.34252	0.324621	0.077562	0.676629	0.671655	0.684883	0.163328	1	0.995018	0.998731
Neomicrococcus sp.	-2.21207	0.687586	-3.21343	0.615565	0.915857	0.679951	-0.118416	0.972394	-0.14412	0.0406992	1.29522	0.0442743	0.0187923	0.531212	0.705837	0.744769	0.0517665	0.989913	0.990551	0.998125
Aquincola sp.	-2.0375	0.706645	-2.87378	0.493554	0.941243	0.517952	-0.209407	0.999347	-0.223556	0.488602	1.33112	0.386115	0.0235065	0.597651	0.680582	0.630152	0.0658096	0.995535	0.998027	1
Alysiella sp.	-1.94313	0.722359	-2.70201	0.410644	0.962174	0.449445	-0.350971	1.02157	-0.341852	-0.121073	1.36072	-0.0944482	0.0344445	0.618348	0.669782	0.740631	0.0870145	0.999254	0.993778	1
Clostridia vadinBB60 group Order	-0.469583	0.7801	-0.576889	-1.04966	1.03908	-1.02358	0.758685	1.10323	0.688691	-0.139781	1.46949	-0.0900087	0.580942	0.387039	0.540771	0.775611	0.748099	0.996598	0.996664	1
Candidatus Saccharimonas sp.	-0.465096	0.780402	-0.581168	0.913776	1.03949	0.88251	0.344477	1.10366	0.315285	-1.56779	1.47006	-1.06883	0.581066	0.456445	0.685437	0.378129	0.730927	0.994515	1	0.987128
Negativibacillus sp.	-1.52923	0.686322	-2.21239	-0.770902	0.914173	-0.859678	1.09982	0.970606	1.13801	-0.945348	1.29284	-0.729237	0.0898183	0.46566	0.374701	0.510023	0.180497	0.988772	0.95901	0.988261
Bilophila sp.	-1.33869	0.718997	-1.85743	-0.509743	0.957696	-0.535598	-0.260785	1.01682	-0.253555	-0.0335862	1.35439	-0.0296116	0.144698	0.57111	0.704347	0.787823	0.263689	0.998075	0.998014	1
Ruminococcaceae Family_1	-1.47583	0.734433	-2.00338	-0.128952	0.978256	-0.131568	1.22356	1.03864	1.18682	-1.09977	1.38346	-0.803601	0.111851	0.739503	0.341764	0.478812	0.215129	1	0.981289	0.993019
GCA-900066575 sp.	-1.38247	0.742212	-1.85013	-0.353273	0.988618	-0.352638	1.15437	1.04965	1.1011	-1.33193	1.39812	-0.96469	0.142793	0.649212	0.372086	0.421832	0.267094	0.994577	0.981158	0.984083
Conchiformibius sp.	-1.80028	0.724551	-2.48503	0.561257	0.965094	0.590486	-0.204381	1.02467	-0.192261	-0.852501	1.36485	-0.636678	0.0575982	0.574133	0.693374	0.561041	0.128495	0.998254	0.999837	0.99015
Gracilibacteria Class	-2.11472	0.732173	-2.89843	0.36761	0.975246	0.387671	0.136607	1.03545	0.139097	-0.129809	1.37921	-0.0993831	0.0195169	0.645773	0.720818	0.748763	0.0595506	0.994442	0.992445	1
Centipeda sp.	-1.43889	0.791977	-1.81033	1.27697	1.0549	1.2196	0.228584	1.12003	0.200421	-1.12322	1.49186	-0.752197	0.134983	0.321158	0.729371	0.493414	0.256608	0.99438	0.999628	0.998891
Lawsonella sp.	-1.81706	0.693308	-2.62556	0.272391	0.923479	0.303507	0.195802	0.980486	0.207782	-0.819555	1.306	-0.640172	0.0510626	0.661757	0.72193	0.542184	0.110222	0.992432	0.993107	0.988657
Klebsiella sp.	-2.23915	0.707353	-3.17165	0.644825	0.942186	0.691786	0.433719	1.00035	0.438801	-0.94377	1.33245	-0.722588	0.0133959	0.524019	0.627856	0.513142	0.0439473	0.999154	0.996106	0.999085
Ruminococcus sp.	-1.14366	0.736318	-1.54866	-0.468306	0.980767	-0.484116	0.55606	1.04131	0.536318	0.317156	1.38701	0.237516	0.205764	0.628044	0.592863	0.722683	0.35039	1	1	0.996521
UCG-009 sp.	-1.67366	0.70538	-2.37461	-0.155363	0.939558	-0.167185	0.291315	0.997558	0.305749	-0.470308	1.32874	-0.368101	0.0671951	0.722722	0.675813	0.653234	0.143926	1	1	0.998105
Tuzzerella sp.	-1.64715	0.698202	-2.34803	-0.331207	0.929997	-0.370937	0.685017	0.987407	0.703656	-0.446398	1.31521	-0.341333	0.0615081	0.647512	0.515523	0.67193	0.136652	1	0.996934	1
Gordonibacter sp.	-1.68835	0.685105	-2.45995	-0.395322	0.912552	-0.438443	-0.178982	0.968884	-0.191496	0.707327	1.29054	0.559658	0.0815835	0.630188	0.740157	0.583136	0.153252	0.998314	0.994768	0.997067
UCG-003 sp.	-1.62806	0.705323	-2.30142	-0.344213	0.939482	-0.371893	-0.381643	0.997477	-0.386626	0.218869	1.32863	0.162717	0.0689774	0.656279	0.650735	0.737632	0.148324	0.99604	0.994751	0.998419
Rhodospirillales Order	-2.15376	0.716931	-3.01631	1.30896	0.954944	1.39148	1.09473	1.01389	1.09626	-2.16462	1.35049	-1.61526	0.0215579	0.289185	0.370945	0.200528	0.059496	0.955748	0.970985	0.946884
Jeotgalicoccus sp.	-1.68723	0.712012	-2.35949	-0.62095	0.948392	-0.663778	-0.215308	1.00694	-0.212392	1.20318	1.34123	0.902209	0.0709281	0.550904	0.73107	0.44929	0.146635	0.997837	0.99937	0.987216
Burkholderiales Order	-1.14801	0.718255	-1.5779	-0.421793	0.956708	-0.451261	-0.191616	1.01577	-0.188303	0.878365	1.35299	0.654215	0.208382	0.619888	0.721503	0.537745	0.353587	1	1	0.998478
Gammaproteobacteria Class	-0.86404	0.746042	-1.15078	-0.121437	0.99372	-0.114073	-0.464052	1.05506	-0.43375	0.276886	1.40533	0.183979	0.333043	0.75817	0.617035	0.721936	0.508179	1	0.996665	1
Aquamonas sp.	-2.17318	0.678841	-3.21349	0.998349	0.904208	1.12239	-0.0896607	0.960026	-0.0824328	-0.684586	1.27874	-0.557241	0.010311	0.385141	0.748985	0.577666	0.0377062	0.981289	0.995943	0.991332
[Eubacterium] ventriosum group sp.	-1.77551	0.669339	-2.65165	-0.343984	0.891552	-0.391378	1.0341	0.946589	1.11065	-0.889239	1.26085	-0.716699	0.0444733	0.640063	0.383213	0.526352	0.104203	0.990227	0.958192	0.981557
Lachnospiraceae FCS020 group sp.	-1.95923	0.693383	-2.83595	0.00326083	0.923579	0.0119354	0.248735	0.980592	0.259002	-0.344619	1.30614	-0.260238	0.0370804	0.733849	0.687356	0.69717	0.0874531	0.998559	0.990389	0.991347
Bacillales Order	-1.50466	0.701762	-2.14516	-0.575208	0.93474	-0.621265	-0.193087	0.992442	-0.186911	0.324206	1.32192	0.249619	0.0859857	0.536995	0.691568	0.663775	0.180795	1	0.997045	1
Gastranaerophilales Order	-1.52375	0.67828	-2.22513	-0.593999	0.903461	-0.684142	0.834178	0.959233	0.858555	-0.764891	1.27769	-0.58286	0.107916	0.53554	0.462294	0.551411	0.204534	0.988586	0.980853	0.99309
Peptococcaceae Family	-1.40266	0.705324	-1.99155	-0.458111	0.939484	-0.476707	0.896129	0.997479	0.913579	-0.754108	1.32863	-0.581448	0.131882	0.592018	0.468822	0.547735	0.243498	1	0.976906	0.999249
Ralstonia sp.	-1.83465	0.698872	-2.62302	0.296602	0.93089	0.322645	-0.282914	0.988354	-0.289378	-0.248706	1.31648	-0.195065	0.0408634	0.666171	0.670099	0.707591	0.098328	0.997451	0.996505	0.998202
Lactobacillaceae Family	0.334788	0.68231	0.525023	-0.659282	0.908829	-0.737725	-0.0458989	0.964932	-0.0527004	-0.178856	1.28528	-0.141258	0.604456	0.513637	0.799773	0.763527	0.949418	0.996561	1	1
Ruminococcaceae Family_2	-0.55369	0.756583	-0.702264	-0.535812	1.00776	-0.540656	0.691245	1.06997	0.640888	-0.206847	1.42519	-0.142005	0.523968	0.579759	0.548842	0.740659	0.69394	0.998162	1	1
UCG-002 sp.	-1.78805	0.72373	-2.47022	0.310319	0.964	0.326694	-0.148876	1.02351	-0.150753	-0.528753	1.3633	-0.385566	0.0585687	0.664942	0.704092	0.623815	0.129128	0.997804	0.998891	1
Shuttleworthia sp.	-1.71906	0.712935	-2.41592	0.235616	0.949621	0.25572	-0.417564	1.00824	-0.413729	0.0289313	1.34297	0.0150911	0.0515129	0.710463	0.616807	0.760825	0.122673	1	0.992807	0.999662
Dorea sp.	-1.6587	0.70739	-2.34135	-0.177655	0.942235	-0.184708	0.669946	1.0004	0.675334	-0.896701	1.33252	-0.686772	0.0707884	0.687978	0.560445	0.538692	0.152098	0.997128	0.990795	0.974158
Collinsella sp.	-2.23937	0.703391	-3.20349	0.561197	0.936908	0.616086	0.268712	0.994745	0.294944	0.00506451	1.32499	-0.0054211	0.0172802	0.584344	0.656893	0.754282	0.0499166	0.995623	0.997045	1
RF39 Order	-0.808319	0.748337	-1.06803	-0.222888	0.996776	-0.224449	0.868206	1.05831	0.838206	-0.786913	1.40965	-0.570191	0.378657	0.715891	0.460435	0.576548	0.55373	1	0.998741	1
Prevotellaceae Family	-1.59657	0.704189	-2.2662	-0.463254	0.937971	-0.501221	-0.614468	0.995873	-0.62051	0.803225	1.32649	0.619457	0.0911196	0.590494	0.542181	0.567826	0.1795	0.995018	0.992689	0.993249
Veillonellaceae Family	-1.51515	0.718878	-2.1108	-0.556675	0.957537	-0.574371	-0.173271	1.01665	-0.160175	0.422347	1.35416	0.29514	0.0894872	0.558022	0.72095	0.673832	0.186154	1	0.996833	0.995486
UBA1819 sp.	-1.95072	0.674885	-2.89031	-0.124782	0.898939	-0.14487	0.61888	0.954432	0.656392	-0.5422	1.27129	-0.425491	0.0350927	0.696697	0.527504	0.625973	0.0817352	0.994954	0.992629	0.994224
Enterobacter sp.	-1.68756	0.712999	-2.35783	-0.125368	0.949707	-0.141281	-0.162243	1.00833	-0.173023	0.658739	1.34309	0.505113	0.0694783	0.720465	0.721608	0.610627	0.147179	1	1	1
NK4A214 group sp.	-2.08447	0.682268	-3.04732	0.166942	0.908774	0.186116	1.07387	0.964873	1.11721	-0.902874	1.2852	-0.71262	0.0143644	0.706325	0.371305	0.514232	0.0479925	0.994372	0.982578	0.994598
Allorhizobium-Neorhizobium-Pararhizobium-Rhizobium sp.	-1.74794	0.719278	-2.43059	-0.0225217	0.958069	-0.0200406	-0.341975	1.01721	-0.338103	0.452824	1.35491	0.334423	0.0534011	0.761729	0.680501	0.689656	0.119319	1	0.997658	0.993565
Rikenella sp.	-1.4149	0.679432	-2.07932	-0.338262	0.904996	-0.37094	0.749866	0.960862	0.788971	-0.858939	1.27986	-0.67398	0.0892816	0.63437	0.496224	0.539669	0.187658	0.999817	0.997417	0.995587
Erysipelatoclostridiaceae Family	-1.59957	0.696014	-2.29586	-0.329178	0.927083	-0.35305	-0.609158	0.984312	-0.634842	0.297499	1.31109	0.234146	0.0739733	0.650476	0.547826	0.702774	0.154124	0.999904	0.98959	1
Anaerobiospirillum sp.	-1.63442	0.685901	-2.3686	0.0333757	0.913613	0.026153	-0.167364	0.970011	-0.175479	-0.611908	1.29204	-0.479141	0.0622413	0.746591	0.708556	0.589348	0.137361	0.999987	0.995513	0.994671
Candidatus Arthromitus sp.	-1.85987	0.695841	-2.6474	-0.0919186	0.926852	-0.132667	0.420355	0.984068	0.409975	-0.731025	1.31077	-0.543412	0.0473865	0.724897	0.647685	0.579329	0.106712	0.99725	1	0.998769
A2 sp.	-1.2975	0.717187	-1.78526	-0.0793664	0.955286	-0.0952469	0.293357	1.01426	0.284474	-1.05509	1.35098	-0.788785	0.150271	0.752518	0.695265	0.504021	0.268169	0.998203	0.998401	0.991221
Lachnospiraceae UCG-001 sp.	-1.64727	0.722485	-2.27501	0.0263526	0.962342	0.0313331	0.983252	1.02175	0.975566	-1.21079	1.36096	-0.900282	0.0656847	0.789151	0.415122	0.441251	0.14649	1	0.993111	0.992532
Ochrobactrum sp.	-2.08573	0.667534	-3.12963	-0.219635	0.889148	-0.242513	0.765365	0.944036	0.825496	-0.685755	1.25745	-0.566189	0.0168424	0.68924	0.472053	0.58062	0.0501105	0.999901	0.989002	0.992996
Porphyromonadaceae Family	-1.85467	0.704997	-2.6352	-0.381729	0.939048	-0.405388	0.708947	0.997016	0.714067	-0.470805	1.32801	-0.356981	0.0426873	0.628143	0.528395	0.661405	0.100751	0.992519	0.990473	0.998729
Cryptobacterium sp.	-1.65425	0.696752	-2.38254	0.152453	0.928066	0.17749	-0.234459	0.985357	-0.230484	-0.448677	1.31248	-0.350298	0.0670636	0.736247	0.676061	0.659249	0.143906	1	1	0.993971
Coprococcus sp.	-2.1686	0.711566	-3.04897	0.130626	0.947798	0.141739	0.132743	1.00631	0.121648	0.152137	1.34039	0.120796	0.0182623	0.747378	0.746598	0.716679	0.0524217	0.998376	1	1
Actinobacteria Class	-1.58489	0.701183	-2.25871	0.812457	0.933967	0.882567	0.174706	0.991622	0.185224	-0.434994	1.32083	-0.342583	0.081833	0.460927	0.699888	0.666101	0.168167	0.980275	1	0.998374
Corynebacteriales Order	-1.55261	0.691719	-2.23689	-0.609551	0.921362	-0.675753	-0.72026	0.978239	-0.746655	0.892244	1.303	0.701231	0.0842066	0.534418	0.48591	0.520558	0.164994	0.994989	0.990721	0.993297
Butyrivibrio sp.	-2.02283	0.699978	-2.88837	0.408304	0.932363	0.441785	0.0418289	0.989919	0.0394381	-0.521864	1.31856	-0.403421	0.0294059	0.62798	0.743287	0.644899	0.0746792	0.999064	0.991425	0.993288
Rickettsiales Order	-1.87594	0.675155	-2.77535	-0.179607	0.899298	-0.196071	0.222808	0.954813	0.241727	-0.33188	1.2718	-0.27329	0.042977	0.675622	0.685817	0.654999	0.0948088	0.996006	0.996114	0.998599
Megamonas sp.	-1.40591	0.697432	-1.99641	-0.501343	0.928972	-0.555775	-0.588751	0.986318	-0.621229	0.538133	1.31376	0.427525	0.10918	0.555715	0.539159	0.626658	0.218074	0.996179	0.994925	0.99475
UCG-010 Family	-1.27128	0.704275	-1.79961	-0.749374	0.938086	-0.800583	0.960134	0.995995	0.975686	-0.599908	1.32665	-0.451183	0.142265	0.480304	0.395359	0.625829	0.263652	0.99252	0.994879	1
Anaeroplasma sp.	-1.76595	0.677543	-2.60857	-0.308294	0.90248	-0.337362	-0.472353	0.958191	-0.492883	0.842455	1.2763	0.659579	0.0471856	0.644573	0.595964	0.532163	0.105037	0.998933	0.995262	0.99934
Facklamia sp.	-2.05048	0.690445	-2.9632	-0.265019	0.919665	-0.300382	0.13548	0.976437	0.135919	0.426547	1.3006	0.336886	0.0247793	0.680064	0.732648	0.643232	0.066332	0.998963	0.997029	0.995919
Micavibrionaceae Family	-1.98625	0.69396	-2.87324	0.105074	0.924347	0.120223	-0.054054	0.981408	-0.0468638	-0.334844	1.30722	-0.257212	0.034496	0.722659	0.739066	0.683778	0.0818441	1	0.997849	0.997851
Mogibacterium sp.	-1.60786	0.696115	-2.28811	-0.595777	0.927218	-0.668361	-0.432439	0.984456	-0.462455	0.584754	1.31128	0.46691	0.0786446	0.537162	0.605738	0.61454	0.162282	0.997508	0.990924	0.998834
Unknown Family Family	-1.80883	0.692273	-2.61109	0.189825	0.922099	0.205943	-0.0914619	0.979021	-0.0925717	-0.624003	1.30405	-0.477556	0.0458697	0.707463	0.750629	0.625461	0.106415	1	0.996033	0.99789
Pasteurellaceae Family	-1.49355	0.698489	-2.14417	0.70345	0.93038	0.771307	0.456476	0.987813	0.480448	-0.74089	1.31576	-0.581331	0.0934016	0.50162	0.602148	0.574585	0.189075	0.998867	0.997694	1
Novispirillum sp.	-1.73929	0.685243	-2.54841	-0.323408	0.912735	-0.346711	-0.55089	0.969079	-0.556051	0.633132	1.2908	0.485328	0.046463	0.68183	0.591082	0.617628	0.102545	0.995847	0.988704	0.999922
Erysipelatoclostridium sp.	-1.7632	0.678263	-2.58279	-0.0791021	0.903438	-0.101833	0.276825	0.959208	0.27664	-0.655431	1.27765	-0.504372	0.0477783	0.749746	0.668897	0.592415	0.109507	1	0.99682	0.998533
Micrococcaceae Family	-1.92642	0.686462	-2.79489	0.755207	0.914359	0.821616	0.0552512	0.970803	0.0446658	-0.711653	1.2931	-0.540545	0.0431956	0.467414	0.760292	0.583291	0.0946867	0.990071	0.995575	0.992353
Christensenellaceae Family	-2.25895	0.665452	-3.38515	0.235832	0.886375	0.253108	0.325102	0.941091	0.34077	0.029631	1.25352	0.033798	0.0114617	0.682072	0.653802	0.745852	0.036695	1	0.998378	1
Proteobacteria Phylum	-1.331	0.723488	-1.83007	-0.266033	0.963677	-0.27878	-0.026623	1.02317	-0.0287578	-0.118436	1.36285	-0.0903534	0.138899	0.700999	0.777951	0.740906	0.25861	0.995882	0.999263	1
Marvinbryantia sp.	-1.74447	0.676925	-2.57759	-0.428476	0.901657	-0.48058	-0.215529	0.957317	-0.221806	0.113729	1.27514	0.0818695	0.0413292	0.611154	0.690933	0.737051	0.101383	1	0.998629	0.997659
Proteiniphilum sp.	-1.77316	0.690196	-2.56991	-0.0779828	0.919333	-0.0904151	-0.0128537	0.976084	-0.0104847	-0.343788	1.30013	-0.269257	0.0471439	0.759925	0.765322	0.700298	0.106377	1	1	0.998686
Family XIII UCG-001 sp.	-1.87813	0.673266	-2.79071	-0.475103	0.896782	-0.531326	0.278182	0.952142	0.292762	0.234732	1.26824	0.193473	0.0334119	0.568836	0.665751	0.696961	0.0834867	0.999817	0.995233	0.998172
ASF356 sp.	-1.67448	0.696318	-2.40236	-0.36005	0.927488	-0.387476	-0.370885	0.984743	-0.380484	0.170241	1.31167	0.125709	0.0678226	0.639529	0.637945	0.731388	0.142995	0.999237	0.994443	1
Anaerotruncus sp.	-2.05277	0.667948	-3.08401	0.279057	0.889699	0.326299	1.18288	0.944621	1.26454	-1.7048	1.25822	-1.36838	0.0227687	0.65448	0.327693	0.300083	0.0595209	0.995816	0.96138	0.957923
Monoglobus sp.	-2.04655	0.673637	-3.04262	-0.0740253	0.897277	-0.0886861	0.59677	0.952667	0.631158	-0.290157	1.26894	-0.222814	0.0344894	0.735981	0.533706	0.674787	0.0755916	0.994256	0.99332	0.995507
[Ruminococcus] torques group sp.	-1.67693	0.700674	-2.3932	-0.50456	0.933289	-0.543567	-0.38944	0.990902	-0.399023	0.742857	1.31987	0.578276	0.0725335	0.586339	0.644642	0.579677	0.145727	0.993304	0.996029	0.997464
Micrococcales Order	0.027004	0.688073	0.0642339	-0.512802	0.916505	-0.563968	-1.11447	0.973082	-1.15466	0.335192	1.29613	0.260444	0.769376	0.585754	0.349742	0.680121	0.914611	0.999814	0.985137	0.998516
Sporolactobacillus sp.	-1.55721	0.687513	-2.25303	-0.751262	0.91576	-0.840391	-0.279679	0.972291	-0.293921	0.347211	1.29508	0.27725	0.0781594	0.465713	0.678854	0.689058	0.164109	0.98059	1	0.999521
Muribaculum sp.	-1.55731	0.677427	-2.29159	-0.691606	0.902324	-0.77381	-0.627191	0.958026	-0.662908	1.11786	1.27608	0.886086	0.0813009	0.479913	0.543594	0.447635	0.16973	0.98932	0.99058	0.990536
Firmicutes Phylum	-1.36179	0.694597	-1.93803	-0.46258	0.925195	-0.526305	-0.120129	0.982308	-0.132772	0.0144947	1.30842	0.020956	0.124138	0.60568	0.742375	0.760719	0.234442	1	0.997045	1
Streptococcaceae Family	-1.44078	0.692064	-2.0741	-0.249738	0.921822	-0.269209	-0.559576	0.978727	-0.572555	0.454102	1.30365	0.344997	0.110278	0.687297	0.599039	0.649879	0.21188	1	0.989253	0.999067
UCG-005 sp.	-1.63397	0.687639	-2.3779	-0.145708	0.915927	-0.168389	-0.388534	0.972468	-0.389026	0.186594	1.29532	0.140762	0.0728085	0.709962	0.630523	0.700063	0.152487	1	0.994743	1
Parvibacter sp.	-1.956	0.67263	-2.90748	-0.36195	0.895935	-0.411659	0.0306596	0.951242	0.0293854	0.465837	1.26704	0.378526	0.0373742	0.637952	0.742208	0.649398	0.086862	0.999056	0.992959	0.987577
[Eubacterium] coprostanoligenes group Family	-1.72575	0.681552	-2.51276	-0.145717	0.907819	-0.177633	0.05485	0.963859	0.0446202	-0.160949	1.28385	-0.112334	0.0474402	0.72455	0.761016	0.748052	0.111289	1	1	1
Pseudomonadales Order	-2.25313	0.65701	-3.43083	0.395826	0.87513	0.454249	0.0795593	0.929152	0.0772612	-0.340534	1.23762	-0.277273	0.0138569	0.61334	0.720298	0.678781	0.0409071	0.995463	0.995867	0.997355
Peptostreptococcaceae Family	-2.0705	0.684902	-3.01031	0.121568	0.912281	0.122431	-0.0774228	0.968597	-0.0921882	-0.0577524	1.29016	-0.0419686	0.0281961	0.716396	0.729068	0.731545	0.0701211	0.998141	0.989012	1
Erysipelotrichaceae Family	-1.97257	0.694387	-2.84653	0.17051	0.924915	0.198017	0.592598	0.982011	0.61154	-0.647083	1.30803	-0.511295	0.0318517	0.709041	0.56043	0.601899	0.0808139	0.994851	0.996446	0.989319
Bacteroidia Class	-2.00845	0.681139	-2.97028	0.198212	0.90727	0.230323	0.0707199	0.963276	0.0949572	0.0201089	1.28307	0.00237849	0.0248982	0.680858	0.716742	0.739768	0.0641462	1	1	1
Family XIII AD3011 group sp.	-2.26776	0.674222	-3.36896	0.1159	0.898055	0.119649	0.728949	0.953493	0.768233	-0.662709	1.27004	-0.514547	0.00986691	0.722265	0.519415	0.606723	0.0333639	1	0.977977	0.996741
Christensenellaceae R-7 group sp.	-1.78776	0.676898	-2.63369	-0.0935237	0.901621	-0.110709	-0.503733	0.957279	-0.544503	0.608638	1.27508	0.501442	0.0491291	0.724244	0.586009	0.605468	0.111347	0.997272	0.986565	0.992248
Milano-WF1B-42 sp.	-1.91794	0.688309	-2.79013	-0.0588667	0.916819	-0.0551742	0.142512	0.973415	0.144596	-0.321604	1.29658	-0.257374	0.0318932	0.739282	0.731053	0.670461	0.0799688	0.997709	0.998516	1
[Eubacterium] oxidoreducens group sp.	-1.62635	0.67044	-2.4223	-0.333973	0.893019	-0.373431	0.436585	0.948146	0.466535	-0.147347	1.26292	-0.123151	0.0649234	0.628532	0.636794	0.743363	0.135654	1	0.991186	0.997612
Clostridia Class	-1.64012	0.678354	-2.40735	-0.225752	0.90356	-0.264182	0.262058	0.959337	0.276445	-0.324732	1.27783	-0.255198	0.066131	0.67778	0.664288	0.683944	0.140155	1	1	1
Bacillaceae Family	-1.91948	0.66997	-2.87626	0.000107215	0.892392	0.0138618	-0.26084	0.94748	-0.266486	-0.063415	1.26203	-0.0642855	0.024567	0.763368	0.684784	0.760199	0.0673354	1	0.997954	1
Fusobacteriaceae Family	-1.87266	0.674523	-2.77506	-0.453031	0.898457	-0.520558	1.01276	0.95392	1.07603	-0.18227	1.27061	-0.136855	0.055134	0.589946	0.37553	0.699329	0.108314	0.987227	0.973193	0.998514
Helicobacteraceae Family	-2.23017	0.645469	-3.45738	0.0790697	0.859758	0.0838216	0.582953	0.912831	0.640568	-0.579288	1.21588	-0.477336	0.00879962	0.748324	0.54607	0.614264	0.0315093	0.998141	0.984874	0.99522
Eggerthellaceae Family	-1.80125	0.660938	-2.72274	-0.438195	0.880361	-0.504987	-0.220692	0.934707	-0.246663	0.53543	1.24502	0.447323	0.047036	0.615189	0.673165	0.60701	0.103332	0.991223	0.997963	1
Cricetibacter sp.	-1.88998	0.679364	-2.7726	-0.394351	0.904905	-0.456402	-0.506027	0.960766	-0.543803	0.787825	1.27973	0.645776	0.0436079	0.62002	0.580979	0.56227	0.0984567	0.999171	0.98828	0.991098
Enterococcaceae Family	-2.06338	0.6632	-3.13195	-0.29982	0.883374	-0.330756	-0.0128857	0.937906	0.00364242	0.431917	1.24928	0.336224	0.0212964	0.661674	0.764678	0.66832	0.0575412	0.98687	0.997139	0.998783
Rahnella sp.	-2.10285	0.671548	-3.12508	0.217843	0.894494	0.236971	-0.144544	0.949712	-0.159799	0.0197348	1.26501	0.0205598	0.0159355	0.677216	0.689652	0.772666	0.0484455	1	1	0.99309

## Sheet: ALDEx2; Rinse & Sampling
	Intercept::Est	Intercept::SE	Intercept::t.val	RinseCaphosol:Est	RinseCaphosol:SE	RinseCaphosol:t.val	SamplingPosttreatment:Est	SamplingPosttreatment:SE	SamplingPosttreatment:t.val	RinseCaphosol:SamplingPosttreatment:Est	RinseCaphosol:SamplingPosttreatment:SE	RinseCaphosol:SamplingPosttreatment:t.val	(Intercept):pval	RinseCaphosol:pval	SamplingPosttreatment:pval	RinseCaphosol:SamplingPosttreatment:pval	(Intercept):pval.padj	RinseCaphosol:pval.padj	SamplingPosttreatment:pval.padj	RinseCaphosol:SamplingPosttreatment:pval.padj
Streptococcus sp.	16.0271	0.215893	74.248	0.0972909	0.297318	0.327381	-0.10245	0.305319	-0.335561	-0.0650886	0.420471	-0.154864	9.75368e-93	0.746154	0.739808	0.87202	2.94561e-90	1	1	1
Gemella sp.	13.2678	0.265696	49.9413	0.146582	0.365905	0.400819	-0.596902	0.375751	-1.5887	0.444559	0.517467	0.859201	2.90156e-75	0.691237	0.117426	0.394732	4.38135e-73	1	1	1
Haemophilus sp.	11.306	0.426273	26.5278	0.408818	0.587044	0.696932	0.143954	0.602841	0.239112	-0.176014	0.830205	-0.212539	3.55652e-48	0.48884	0.812105	0.83259	1.07647e-46	1	1	1
Bergeyella sp.	7.0356	0.615386	11.4643	-0.0328942	0.847481	-0.033974	0.673799	0.870287	0.776936	-0.76158	1.19852	-0.63587	4.72418e-18	0.941295	0.441592	0.531184	6.46794e-17	1	1	1
Granulicatella sp.	11.1026	0.280127	39.639	0.192127	0.385777	0.498226	-0.353159	0.396159	-0.891517	0.341332	0.545572	0.625676	4.2142e-65	0.621596	0.377467	0.534988	4.24229e-63	1	1	1
Prevotella_7 sp.	8.92661	0.477534	18.695	0.753341	0.657638	1.14572	0.18554	0.675335	0.274717	-0.679122	0.93004	-0.730313	3.73378e-35	0.256115	0.784722	0.468003	6.72202e-34	1	1	1
Rothia sp.	11.1614	0.364549	30.6193	0.42218	0.50204	0.841005	-0.445781	0.515551	-0.864718	0.29497	0.709992	0.415461	2.79429e-54	0.404061	0.390929	0.679606	1.91947e-52	1	1	1
Burkholderia-Caballeronia-Paraburkholderia sp.	5.44765	0.882031	6.20272	-0.615938	1.21469	-0.509743	-0.816094	1.24738	-0.656712	1.44151	1.71783	0.844095	2.79342e-07	0.620463	0.525425	0.420032	2.43062e-06	1	1	1
Abiotrophia sp.	9.16341	0.32392	28.2929	1.22783	0.446087	2.7526	-0.253336	0.458092	-0.553147	-0.590762	0.630863	-0.936445	6.05476e-51	0.00726427	0.583579	0.353598	2.28594e-49	0.904234	1	1
Lautropia sp.	8.86788	0.455832	19.5138	0.720499	0.62775	1.15147	-0.464665	0.644644	-0.723434	-0.838253	0.887773	-0.941704	2.21893e-32	0.254979	0.47327	0.35077	3.7287e-31	1	1	1
Pseudomonas sp.	4.37112	1.10608	3.96832	-0.156211	1.52324	-0.103952	-1.22963	1.56423	-0.786255	2.84437	2.15419	1.32304	0.00049232	0.855112	0.457229	0.209763	0.00341428	1	1	1
Veillonella sp.	10.3188	0.339789	30.371	0.522537	0.467941	1.11683	0.411382	0.480534	0.856178	-1.00166	0.661769	-1.51375	6.20418e-54	0.26877	0.395873	0.134601	3.78168e-52	1	1	1
Actinobacillus sp.	3.74344	0.973146	3.87398	0.0257951	1.34017	0.0178554	0.705597	1.37624	0.511583	0.41132	1.89529	0.217858	0.00106598	0.880151	0.626521	0.791131	0.00687106	1	1	1
Neisseria sp.	11.2613	0.385023	29.2512	0.104713	0.530236	0.197478	-0.645178	0.544505	-1.18497	0.861184	0.749866	1.14851	2.43035e-52	0.844261	0.240635	0.254727	1.05221e-50	1	1	1
Fusobacterium sp.	10.1858	0.378236	26.9329	0.126076	0.520888	0.242068	-0.80463	0.534906	-1.50421	0.575125	0.736647	0.780608	5.7419e-49	0.809947	0.137069	0.438507	1.85457e-47	1	1	1
Serratia sp.	2.56107	1.083	2.38541	-0.763637	1.49145	-0.51666	-0.687094	1.53159	-0.448816	0.803535	2.10923	0.383039	0.0377797	0.616928	0.652603	0.693878	0.176521	1	1	1
Stenotrophomonas sp.	0.899898	0.912878	1.0055	-1.18834	1.25717	-0.944496	0.756848	1.291	0.592574	0.480347	1.77791	0.262873	0.362842	0.39698	0.58366	0.735976	0.884656	1	1	1
Alloprevotella sp.	8.1355	0.452756	18.0481	0.383393	0.623514	0.618623	0.185327	0.640293	0.291018	-0.894448	0.881782	-1.01156	2.83263e-27	0.539935	0.772629	0.316702	4.55331e-26	1	1	1
Porphyromonas sp.	9.79018	0.413297	23.6912	0.677621	0.569174	1.19059	0.600609	0.584491	1.02763	-0.747025	0.804933	-0.927968	7.34868e-44	0.238109	0.307964	0.356928	2.01755e-42	1	1	1
Castellaniella sp.	2.45793	0.973166	2.5453	0.258035	1.3402	0.195992	-0.858704	1.37626	-0.625872	1.00487	1.89533	0.528871	0.0263372	0.794081	0.558824	0.612259	0.137318	1	1	1
Chryseobacterium sp.	-1.03656	0.803899	-1.28146	-1.18759	1.10709	-1.07861	0.121081	1.13688	0.108819	0.531644	1.56566	0.340666	0.288284	0.35614	0.762009	0.675926	0.44734	1	1	1
Actinomyces sp.	9.77891	0.328584	29.7641	0.578409	0.45251	1.27823	-0.338743	0.464688	-0.729172	-0.10401	0.639946	-0.162474	5.3881e-53	0.206088	0.469762	0.870421	2.54182e-51	1	1	1
Staphylococcus sp.	3.33321	0.821672	4.09081	-0.596727	1.13157	-0.525989	0.641589	1.16202	0.550799	-1.43156	1.60028	-0.897035	0.000468717	0.616056	0.596085	0.40514	0.00327867	1	1	1
Leptotrichia sp.	8.04016	0.417245	19.2724	0.797653	0.57461	1.38844	-0.72932	0.590073	-1.23587	0.276698	0.812621	0.340266	3.85508e-36	0.169938	0.222708	0.735675	7.8741e-35	1	1	1
Prevotella sp.	8.199	0.400325	20.4893	0.712446	0.551309	1.2927	-0.288805	0.566145	-0.510442	-0.0881343	0.779668	-0.112009	1.23195e-37	0.201059	0.612374	0.905034	2.78804e-36	1	1	1
Sphingomonas sp.	3.52423	0.871173	4.07499	0.863365	1.19974	0.72253	-0.799506	1.23202	-0.641689	0.404035	1.69669	0.231547	0.000363919	0.492244	0.545826	0.783655	0.00261635	1	1	1
Yersiniaceae Family	0.176591	0.907902	0.208726	-1.12181	1.25032	-0.899796	-0.849744	1.28397	-0.662	1.72763	1.76822	0.975449	0.764185	0.439068	0.549402	0.396417	0.972267	1	1	1
Capnocytophaga sp.	7.86197	0.415452	18.9271	0.833967	0.572142	1.45764	-0.70408	0.587538	-1.19861	-0.0858939	0.80913	-0.106173	2.26466e-35	0.149793	0.236719	0.908713	4.09609e-34	1	1	1
Cutibacterium sp.	2.15438	0.857119	2.54627	0.01539	1.18038	0.0164136	-0.814623	1.21215	-0.675403	0.0466793	1.66932	0.026478	0.0313053	0.848052	0.521569	0.840198	0.15178	1	1	1
Romboutsia sp.	2.33271	1.03281	2.27668	-0.288936	1.42233	-0.20254	-0.615546	1.46061	-0.420673	0.54992	2.01148	0.272379	0.044651	0.786533	0.673903	0.752026	0.217644	1	1	1
Acinetobacter sp.	2.63792	0.936087	2.84168	-1.44162	1.28914	-1.12213	0.896477	1.32383	0.679754	0.216264	1.82311	0.122151	0.0130719	0.307233	0.521834	0.835273	0.0740148	1	1	1
Methylobacterium-Methylorubrum sp.	2.92964	0.817919	3.6196	-0.0119602	1.1264	-0.0162543	-0.415108	1.15671	-0.36067	0.88069	1.59297	0.562193	0.00265305	0.855263	0.702749	0.590007	0.0163286	1	1	1
Kingella sp.	4.99125	0.693031	7.24842	0.267205	0.954409	0.284983	-0.0783827	0.980093	-0.0831687	-0.272459	1.34974	-0.204679	9.48828e-09	0.753197	0.872912	0.803783	9.70484e-08	1	1	1
Lactococcus sp.	0.802291	0.930545	0.875115	-1.32819	1.2815	-1.03994	0.508417	1.31599	0.390068	0.894937	1.81232	0.496502	0.434836	0.365957	0.679611	0.6318	0.913177	1	1	1
Cardiobacterium sp.	6.04296	0.581474	10.4584	-1.03258	0.800779	-1.28976	-1.59836	0.822328	-1.9473	0.87995	1.13247	0.780316	2.23141e-15	0.209444	0.0599552	0.455248	2.77829e-14	1	0.997132	1
Prevotella_9 sp.	0.876364	1.05217	0.843121	-0.0329191	1.449	-0.0197523	-0.628567	1.488	-0.4233	0.839309	2.0492	0.410204	0.44682	0.854814	0.671426	0.673499	0.931612	1	1	1
F0332 sp.	3.96454	0.77937	5.12276	-2.06785	1.07331	-1.92923	-1.54041	1.1022	-1.40034	3.00269	1.51789	1.98514	1.02847e-05	0.0755712	0.201204	0.0714667	8.99332e-05	0.994814	0.997082	0.986616
Lachnoanaerobaculum sp.	6.39691	0.326087	19.7678	0.179998	0.449072	0.422506	-0.568549	0.461157	-1.24324	0.49291	0.635084	0.769499	1.05665e-28	0.675094	0.22561	0.450044	1.77287e-27	1	1	1
Enhydrobacter sp.	1.57829	0.890019	1.79255	-0.235515	1.22569	-0.186612	-1.30557	1.25868	-1.03644	0.475536	1.73339	0.2701	0.11628	0.77905	0.35631	0.737728	0.477457	1	0.999317	1
Solobacterium sp.	4.7458	0.607672	7.91501	-0.105893	0.836857	-0.125745	-2.72421	0.859377	-3.18225	1.66327	1.18349	1.41354	2.65389e-09	0.863968	0.00383057	0.191499	2.7245e-08	1	0.503533	1
Parapusillimonas sp.	0.113787	0.852694	0.160311	-0.0294094	1.17429	-0.0273797	0.0376883	1.20589	0.0221403	-0.472874	1.6607	-0.279464	0.770514	0.82596	0.821304	0.714023	0.952807	1	1	1
Moraxella sp.	1.07039	0.91503	1.18973	-0.362624	1.26014	-0.287984	-1.89262	1.29405	-1.46217	0.980415	1.7821	0.54749	0.293221	0.718041	0.198832	0.599444	0.796846	1	0.996012	1
Eikenella sp.	5.22276	0.846584	6.20488	-1.6075	1.16588	-1.38033	-1.54578	1.19725	-1.29149	0.264394	1.6488	0.159057	3.35083e-07	0.186509	0.227453	0.809481	3.11159e-06	1	1	1
Streptobacillus sp.	3.58884	0.948547	3.80419	-1.12079	1.30629	-0.857843	-0.400834	1.34145	-0.298773	-0.769303	1.84738	-0.418022	0.000699438	0.41829	0.747323	0.66954	0.00493915	1	1	1
Saccharimonadales Order	3.3609	0.912548	3.70592	-1.12267	1.25672	-0.896865	-1.84679	1.29054	-1.43168	3.14102	1.77727	1.77087	0.00108458	0.407095	0.186446	0.109387	0.00738932	1	0.999449	0.999394
Corynebacterium sp.	6.36601	0.477979	13.3868	0.347822	0.65825	0.52076	-0.543084	0.675964	-0.811394	0.585375	0.930907	0.635029	1.26416e-17	0.61157	0.436056	0.537411	1.69353e-16	1	1	1
Wolbachia sp.	-1.80479	0.773549	-2.32115	-0.193948	1.0653	-0.185373	0.096636	1.09396	0.0776847	0.424166	1.50656	0.291791	0.0629339	0.735645	0.769282	0.689687	0.127994	1	1	0.996453
Ligilactobacillus sp.	5.81331	0.693429	8.45604	-0.792809	0.954958	-0.834555	-0.977818	0.980657	-0.996831	0.586006	1.35051	0.433199	2.50196e-09	0.424222	0.342663	0.671327	2.6974e-08	1	1	1
Lactobacillus sp.	3.45518	0.772463	4.50784	-0.32042	1.0638	-0.297403	0.92515	1.09243	0.851962	-0.123121	1.50444	-0.088375	0.000142497	0.742991	0.424062	0.845798	0.00104826	1	1	1
Chloroplast Order	1.47055	0.857648	1.74646	-0.71847	1.18111	-0.609464	-1.18519	1.2129	-0.982994	1.92121	1.67035	1.1574	0.137113	0.556989	0.381663	0.306533	0.483433	1	1	1
Atopobium sp.	4.7611	0.495752	9.69968	0.495054	0.682727	0.738348	-0.10981	0.701099	-0.163458	-0.868437	0.965521	-0.902189	6.0305e-12	0.482424	0.846918	0.38651	7.2515e-11	1	1	1
Absconditabacteriales (SR1) Order	1.64627	0.911778	1.82561	-0.835636	1.25566	-0.666599	-1.1954	1.28945	-0.93079	1.62644	1.77577	0.920357	0.108315	0.534241	0.40272	0.400999	0.455229	1	1	1
Lacticaseibacillus sp.	0.679332	0.947176	0.734355	0.713226	1.30441	0.549559	0.255871	1.33951	0.192023	-0.555027	1.84471	-0.303243	0.4917	0.599888	0.783735	0.727251	0.966669	1	1	1
Leifsonia sp.	-1.50974	0.870544	-1.72616	0.811435	1.19887	0.677164	0.272967	1.23114	0.22869	-0.947333	1.69546	-0.563238	0.146036	0.547779	0.722499	0.588459	0.259256	0.995535	1	0.998891
Campylobacter sp.	5.55712	0.430688	12.9795	0.872164	0.593123	1.46853	0.0687517	0.609085	0.11242	-0.307309	0.838803	-0.367677	1.61001e-18	0.152859	0.85373	0.714923	2.14435e-17	1	1	1
TM7x sp.	4.69123	0.693709	6.829	-0.258733	0.955344	-0.274274	-1.48293	0.981053	-1.52809	1.21842	1.35106	0.911593	2.16921e-07	0.759523	0.160895	0.392325	2.0451e-06	1	0.999921	1
Turicibacter sp.	0.456462	0.941729	0.502126	1.37737	1.29691	1.06531	1.25748	1.33181	0.954147	-2.24458	1.8341	-1.23212	0.616096	0.337969	0.401678	0.272698	0.97801	1	1	1
Microbacterium sp.	-0.821797	0.933076	-0.870888	0.687989	1.28499	0.538691	0.78297	1.31957	0.596813	-1.32242	1.81725	-0.731501	0.438941	0.600194	0.564793	0.50614	0.613288	1	1	1
Flavonifractor sp.	-1.3321	0.740016	-1.78809	0.285967	1.01912	0.292893	-0.886729	1.04654	-0.85635	0.544674	1.44125	0.376334	0.158055	0.667918	0.475554	0.656217	0.261051	0.999047	0.98573	1
Flaviflexus sp.	-1.1177	0.779984	-1.41902	-0.3247	1.07416	-0.307587	-0.672173	1.10306	-0.615861	0.916931	1.51909	0.610027	0.240388	0.701038	0.571162	0.570984	0.378762	1	1	0.998826
Oribacterium sp.	4.01589	0.676794	6.01108	-0.352638	0.93205	-0.375151	-0.886146	0.957132	-0.936456	1.00146	1.31812	0.763055	2.85513e-06	0.694803	0.385861	0.476127	2.43324e-05	1	1	1
Blastococcus sp.	-1.43471	0.707771	-2.02103	0.00221433	0.97471	0.00717953	-1.03182	1.00094	-1.0369	0.832559	1.37845	0.605241	0.100376	0.78531	0.402791	0.557955	0.189876	0.999094	0.986903	0.998094
Diaphorobacter sp.	0.232948	0.830969	0.29769	0.239684	1.14437	0.210307	0.106301	1.17517	0.0938426	-0.84624	1.61839	-0.523259	0.709143	0.75723	0.799308	0.618334	0.974667	1	1	1
Catonella sp.	2.87569	0.786283	3.6934	-1.3861	1.08283	-1.28657	-1.24737	1.11197	-1.12809	1.14479	1.53136	0.749996	0.00273219	0.242462	0.298657	0.485581	0.0156095	1	1	1
Alistipes sp.	0.655276	0.911018	0.740278	-0.321574	1.25461	-0.260921	1.10446	1.28837	0.865099	-1.21838	1.77429	-0.685909	0.498044	0.738471	0.436458	0.528123	0.934678	1	0.99929	1
Bacteroides sp.	3.31731	0.768527	4.35906	-0.251541	1.05838	-0.240514	0.146355	1.08686	0.126761	-1.11681	1.49677	-0.742114	0.000386923	0.774995	0.820795	0.490603	0.0025946	1	1	1
Methyloprofundus sp.	-1.87142	0.780844	-2.38825	0.673387	1.07534	0.63324	-0.00589976	1.10428	-0.0143493	-0.599349	1.52076	-0.396474	0.0538293	0.565635	0.796682	0.65768	0.113002	0.993151	1	1
Escherichia-Shigella sp.	-0.236603	0.807305	-0.269597	-0.458957	1.11178	-0.421527	-0.543227	1.1417	-0.479856	0.283836	1.5723	0.18112	0.713496	0.647154	0.624972	0.741144	0.838792	1	1	1
Neisseriaceae Family	0.842327	0.819278	1.04786	0.715689	1.12827	0.641966	-1.47963	1.15863	-1.28016	0.403401	1.59562	0.249601	0.352114	0.548584	0.259328	0.747937	0.859629	1	0.99744	1
Faecalibaculum sp.	-0.8529	0.848641	-0.993842	0.342699	1.16871	0.295511	0.507511	1.20016	0.430525	-0.889217	1.6528	-0.54652	0.394279	0.706672	0.650429	0.59608	0.566151	1	0.999904	1
F0058 sp.	-0.331885	0.806023	-0.393197	-0.947837	1.11002	-0.855808	0.260805	1.13989	0.229494	0.33145	1.5698	0.207967	0.663523	0.465055	0.733009	0.739884	0.805317	1	1	1
Desulfovibrionaceae Family	-0.604724	0.809312	-0.732388	-0.364387	1.11455	-0.329246	1.45861	1.14454	1.28338	-0.746784	1.57621	-0.480108	0.515984	0.672852	0.283943	0.621208	0.677782	1	0.99228	1
Clostridia UCG-014 Order	2.65749	0.820699	3.27405	0.0607894	1.13023	0.053282	0.946719	1.16064	0.816307	-0.897025	1.59838	-0.560987	0.00689406	0.85219	0.451274	0.594195	0.0393983	1	1	1
Cronobacter sp.	-1.17177	0.774674	-1.49071	-0.20331	1.06684	-0.203893	-0.250052	1.09555	-0.241705	0.670855	1.50875	0.457015	0.240791	0.724345	0.673229	0.608919	0.371763	1	1	1
HT002 sp.	0.616047	0.898898	0.705547	-0.677002	1.23792	-0.546845	1.03025	1.27123	0.813616	-0.276287	1.75068	-0.158561	0.510145	0.591268	0.457928	0.778726	0.965296	1	0.998232	1
Muribaculaceae Family	1.9308	0.979861	1.99118	0.0892107	1.34942	0.0641598	1.85419	1.38573	1.33968	-0.923837	1.90837	-0.481865	0.0857443	0.849496	0.217662	0.635849	0.361239	1	0.998492	1
Butyricicoccus sp.	-1.5012	0.721694	-2.0747	0.0489035	0.993884	0.0527198	0.207151	1.02063	0.198222	-0.755473	1.40556	-0.53297	0.0983399	0.745467	0.726966	0.605783	0.180463	1	1	1
Citrobacter sp.	-1.05066	0.758318	-1.3704	-0.625172	1.04432	-0.604537	-0.854669	1.07242	-0.796839	1.3706	1.47689	0.928025	0.267812	0.55881	0.491907	0.4237	0.411277	1	0.994209	1
Brevundimonas sp.	-1.30099	0.757204	-1.71261	-0.269074	1.04279	-0.256501	-0.0835169	1.07085	-0.0772171	0.489012	1.47472	0.333866	0.158429	0.707429	0.783913	0.679334	0.276097	1	1	1
Parvimonas sp.	1.53391	0.718748	2.18087	1.2311	0.989827	1.24747	0.764941	1.01646	0.751734	-1.19328	1.39983	-0.853718	0.0767069	0.266541	0.489441	0.434721	0.289314	1	1	1
Comamonadaceae Family	-1.05022	0.771048	-1.34704	-0.156909	1.06185	-0.149072	0.240006	1.09043	0.225407	0.143241	1.50168	0.0898595	0.279832	0.745249	0.722214	0.770821	0.430351	1	1	1
Aerococcus sp.	-1.9717	0.798347	-2.463	0.345607	1.09945	0.31948	1.16303	1.12903	1.03999	-0.68868	1.55485	-0.447895	0.0439246	0.659864	0.377206	0.611942	0.0968312	1	0.996555	1
Pantoea sp.	-0.545653	0.821171	-0.650225	-1.11857	1.13088	-0.993321	-0.928126	1.16131	-0.803141	1.41703	1.5993	0.892433	0.554286	0.399748	0.467303	0.438227	0.728289	0.99174	0.996451	0.996591
Tannerella sp.	1.24406	0.814361	1.55439	-0.222947	1.1215	-0.205496	-0.557125	1.15168	-0.488467	0.950295	1.58604	0.608807	0.183686	0.753063	0.629129	0.569406	0.617261	1	1	1
Faecalibacterium sp.	-0.235012	0.887887	-0.25089	0.0943069	1.22276	0.0780645	0.495427	1.25566	0.39615	-0.388483	1.72924	-0.226895	0.732538	0.805432	0.659997	0.742604	0.876177	1	1	1
Desulfovibrio sp.	-0.666286	0.80424	-0.80731	-0.0225372	1.10756	-0.0204704	1.81052	1.13737	1.59789	-1.82757	1.56633	-1.1748	0.484975	0.807288	0.179979	0.316547	0.653389	1	0.97622	0.997603
Lactiplantibacillus sp.	-1.04029	0.806277	-1.27526	0.00718747	1.11037	0.0041288	-0.266245	1.14025	-0.235817	0.730456	1.5703	0.471441	0.285625	0.822624	0.727967	0.6304	0.442994	1	0.997405	1
Magnetospirillum sp.	-1.25181	0.754477	-1.64864	-0.475848	1.03903	-0.458448	-0.793575	1.06699	-0.737976	0.967298	1.46941	0.646927	0.184147	0.606786	0.502873	0.5456	0.305809	1	0.999317	1
Salmonella sp.	-1.32122	0.725857	-1.80319	-0.686096	0.999616	-0.695135	-0.576673	1.02652	-0.572724	0.626869	1.41367	0.450304	0.165737	0.524059	0.554038	0.6162	0.277606	1	0.995466	1
Lachnospiraceae NK4A136 group sp.	1.98723	0.920527	2.18673	-1.03168	1.26771	-0.817007	1.64378	1.30182	1.26552	-0.392903	1.79281	-0.219177	0.058169	0.451914	0.243664	0.774276	0.276524	1	0.99929	1
Limosilactobacillus sp.	-0.430067	0.821509	-0.50467	0.551011	1.13134	0.486189	-0.00609658	1.16179	-0.00727293	0.433773	1.59996	0.27657	0.607819	0.620049	0.828219	0.72017	0.771253	1	1	1
Anoxybacillus sp.	-1.61136	0.732632	-2.19347	-0.649411	1.00895	-0.654152	1.12122	1.0361	1.0947	-0.562642	1.42687	-0.397893	0.0783919	0.548407	0.368305	0.639332	0.151482	1	0.992578	1
Helicobacter sp.	-1.03776	0.777343	-1.32342	-0.110663	1.07052	-0.111631	1.54784	1.09933	1.41157	-0.881718	1.51395	-0.576033	0.271178	0.757662	0.236284	0.584068	0.432552	1	0.985212	1
Glutamicibacter sp.	-1.82331	0.793165	-2.29621	0.100817	1.09231	0.0952214	1.27943	1.12171	1.15515	-0.305491	1.54476	-0.20279	0.0589778	0.751264	0.350936	0.707771	0.123254	1	0.985402	1
Stomatobaculum sp.	2.50226	0.851801	2.97417	-1.2294	1.17306	-1.04601	-1.69638	1.20463	-1.41528	1.72929	1.65896	1.04412	0.010285	0.336381	0.206131	0.343512	0.0596491	1	0.997938	1
Phascolarctobacterium sp.	-0.880029	0.777258	-1.12109	-0.147225	1.0704	-0.131344	-0.432972	1.09921	-0.392738	0.682533	1.51378	0.450777	0.348605	0.755545	0.657013	0.63202	0.511354	1	1	1
Enterobacteriaceae Family	-0.632776	0.793446	-0.776726	-0.314096	1.0927	-0.290651	-0.663391	1.1221	-0.59619	0.30835	1.54531	0.196781	0.499721	0.687123	0.574538	0.740626	0.650905	1	0.996654	1
Alicycliphilus sp.	-1.0132	0.730524	-1.37798	-0.322978	1.00604	-0.317232	0.471357	1.03312	0.47057	-0.576309	1.42276	-0.417813	0.253503	0.690208	0.619996	0.634234	0.403284	1	1	1
Providencia sp.	-1.34195	0.742036	-1.78879	-0.173337	1.0219	-0.188616	-0.0191301	1.0494	-0.0160404	0.0789604	1.44518	0.060333	0.136836	0.732571	0.790967	0.790794	0.242729	1	1	1
Bacteroidales Order	0.560515	0.798888	0.7201	-0.778609	1.10019	-0.70884	0.277045	1.1298	0.249099	0.338286	1.55591	0.216332	0.502987	0.500759	0.742084	0.748042	0.949528	1	1	1
Amphibacillus sp.	-1.75226	0.742782	-2.34339	0.0222959	1.02292	0.013064	0.111616	1.05045	0.0944345	0.250549	1.44663	0.18591	0.066236	0.800333	0.75974	0.736707	0.12839	1	0.998978	1
Thalassobius sp.	-1.78913	0.713826	-2.50701	-0.156011	0.983048	-0.159383	-0.686146	1.0095	-0.68483	1.45203	1.39024	1.05517	0.0548554	0.742462	0.524719	0.396972	0.10995	0.997458	0.986645	0.995642
Haliangium sp.	-1.95977	0.747922	-2.6158	0.635983	1.03	0.623183	0.200997	1.05772	0.196498	-0.545603	1.45665	-0.382987	0.0479952	0.551691	0.735623	0.644306	0.0984212	0.998056	1	1
Mitochondria Family	2.00809	0.806054	2.52508	-0.514629	1.11006	-0.467271	-0.0237829	1.13993	-0.0218603	0.750196	1.56986	0.478855	0.0311414	0.641527	0.857782	0.638821	0.158855	1	1	1
Conservatibacter sp.	-0.205054	0.72534	-0.258935	0.0882846	0.998904	0.0885609	2.01857e-05	1.02579	-0.00138863	-0.755105	1.41266	-0.536956	0.716791	0.776975	0.808279	0.5863	0.836132	1	1	1
Subdoligranulum sp.	-0.762715	0.789843	-0.954676	-0.103774	1.08774	-0.0951089	0.208371	1.11701	0.192252	0.301232	1.53829	0.19401	0.418977	0.769311	0.758862	0.727266	0.60246	1	1	1
Bifidobacterium sp.	-0.705886	0.80988	-0.853239	0.00348044	1.11533	-0.00127738	1.68646	1.14534	1.47917	-1.31455	1.57731	-0.838076	0.465035	0.814317	0.223182	0.475211	0.63441	1	0.985799	0.997906
Lachnospiraceae Family	1.85404	0.822556	2.28262	-0.695667	1.13279	-0.618082	1.08049	1.16327	0.931673	-0.152049	1.602	-0.0961601	0.0580696	0.56616	0.402197	0.812174	0.247055	1	0.999904	1
Latilactobacillus sp.	-1.45412	0.81165	-1.78306	0.155116	1.11777	0.144861	0.157677	1.14785	0.1323	-0.217185	1.58076	-0.132463	0.146977	0.747494	0.763429	0.770009	0.260589	1	1	1
Johnsonella sp.	1.82721	0.77977	2.37163	-1.32919	1.07386	-1.24482	-0.980624	1.10276	-0.89156	1.76653	1.51867	1.17238	0.0387737	0.268131	0.422348	0.299614	0.200732	1	1	1
Bacillus sp.	-1.37986	0.765158	-1.79575	-0.314659	1.05374	-0.293577	-0.491277	1.0821	-0.46289	1.28489	1.49021	0.872566	0.146665	0.696179	0.618141	0.4616	0.256144	1	0.995594	1
Saccharimonadaceae Family	-0.401144	0.851876	-0.463464	2.11169	1.17316	1.81438	0.339787	1.20473	0.284133	-2.0424	1.6591	-1.23591	0.637931	0.126306	0.713379	0.293334	0.79787	0.972043	1	0.995386
Agathobacter sp.	-0.215781	0.797067	-0.263674	-0.249066	1.09768	-0.216667	-1.20682	1.12722	-1.06408	1.34249	1.55236	0.858152	0.747127	0.72915	0.371083	0.455525	0.886052	1	0.990963	1
Lachnospiraceae NC2004 group sp.	-0.869296	0.756103	-1.14187	-0.556541	1.04127	-0.530429	0.521447	1.06929	0.501062	0.0229085	1.47258	0.0038562	0.336588	0.579914	0.610043	0.780806	0.502549	1	1	1
Rikenellaceae RC9 gut group sp.	-0.553294	0.829078	-0.647205	-0.265268	1.14177	-0.235974	0.182873	1.17249	0.153116	-0.212219	1.6147	-0.127663	0.54207	0.725424	0.76665	0.777671	0.711911	1	1	1
Parabacteroides sp.	-1.03295	0.757116	-1.34001	-0.0244628	1.04266	-0.0329774	1.14376	1.07072	1.06299	-0.322148	1.47455	-0.214473	0.270814	0.770908	0.363508	0.718238	0.418794	1	0.99701	1
Psychrobacillus sp.	-2.03033	0.769987	-2.63162	0.172533	1.06039	0.159906	1.0963	1.08893	1.02073	-0.547615	1.49962	-0.368249	0.0335872	0.744315	0.404971	0.652499	0.0781809	1	0.994932	1
Enterobacterales Order	-1.02865	0.726861	-1.41036	-0.578682	1.001	-0.585639	-0.549476	1.02794	-0.534973	1.35124	1.41563	0.969469	0.243613	0.567581	0.611899	0.428206	0.382703	1	0.998985	1
Unknown Phylum_1	2.04473	0.762644	2.71969	-1.37442	1.05028	-1.31421	1.21425	1.07854	1.13548	0.0974372	1.48532	0.0666447	0.0204646	0.237074	0.295239	0.844435	0.11285	1	1	1
[Eubacterium] eligens group sp.	-0.775315	0.794703	-0.961222	-0.0127139	1.09443	-0.00913965	-0.649	1.12388	-0.577901	0.729782	1.54775	0.471138	0.408218	0.802866	0.56688	0.625332	0.579335	1	0.997537	1
Lachnospira sp.	-1.59893	0.768069	-2.07168	0.295316	1.05775	0.282088	0.181402	1.08621	0.169746	0.0472274	1.49588	0.030518	0.0948383	0.691968	0.739554	0.764511	0.172885	0.999166	1	1
Sutterella sp.	-0.269554	0.835509	-0.31073	0.455255	1.15062	0.399263	-0.308283	1.18159	-0.253565	-0.0920285	1.62723	-0.060915	0.717356	0.661969	0.721916	0.800699	0.855424	1	1	1
[Eubacterium] yurii group sp.	0.953417	0.78854	1.23885	-1.12067	1.08594	-1.03826	-0.231021	1.11516	-0.207018	0.0298056	1.53575	0.0211024	0.286089	0.373112	0.752891	0.824176	0.757863	1	1	1
Paraprevotella sp.	-1.0701	0.712127	-1.48793	-0.631799	0.980708	-0.646702	-0.556753	1.0071	-0.550459	0.17365	1.38693	0.118451	0.205694	0.563146	0.601188	0.761843	0.337005	1	0.995693	1
P5D1-392 Family	-1.40835	0.796923	-1.7617	1.40553	1.09749	1.29326	0.903482	1.12702	0.805795	-1.90542	1.55208	-1.23875	0.14739	0.299361	0.483766	0.308959	0.261715	0.992403	0.994022	0.999357
Aggregatibacter sp.	-0.324691	0.838062	-0.375091	-0.148903	1.15414	-0.12902	-0.0452445	1.1852	-0.0347488	-0.0139575	1.6322	-0.0118959	0.673698	0.782132	0.821973	0.826277	0.829021	1	1	1
Marinobacter sp.	-1.81351	0.694098	-2.61276	0.0328847	0.955879	0.0359582	0.201675	0.981603	0.215624	-0.21269	1.35182	-0.170153	0.0370144	0.756212	0.708166	0.727456	0.0809365	1	1	1
Oscillospiraceae Family	-0.67337	0.850051	-0.776239	0.0184626	1.17065	0.011781	1.70357	1.20215	1.42559	-1.164	1.65555	-0.706298	0.492053	0.798916	0.232669	0.509867	0.654621	1	0.994027	1
Scardovia sp.	-1.37286	0.720905	-1.89915	-0.095835	0.992796	-0.101272	0.611196	1.01951	0.619323	-0.293695	1.40403	-0.219176	0.135666	0.745597	0.5508	0.703776	0.234281	0.996036	0.998352	1
Bacilli Class	-1.29576	0.698378	-1.83152	0.129028	0.961774	0.1224	0.796842	0.987656	0.810165	-0.405657	1.36015	-0.295045	0.141641	0.753094	0.486544	0.698114	0.249135	1	0.996402	1
[Eubacterium] siraeum group sp.	-1.55369	0.733648	-2.12337	0.0842223	1.01035	0.0970857	1.43617	1.03754	1.41209	-1.24136	1.42885	-0.888974	0.0800031	0.751796	0.254919	0.438736	0.159845	1	0.963959	0.99514
Pseudopropionibacterium sp.	3.17243	0.686571	4.66746	-2.24761	0.945513	-2.37616	-1.93928	0.970958	-1.99626	1.37459	1.33716	1.02303	4.49205e-05	0.0307981	0.0678636	0.364016	0.000361096	0.962366	0.972728	1
Clostridium sensu stricto 1 sp.	-0.123105	0.772713	-0.141482	-1.09506	1.06414	-1.03555	0.528447	1.09278	0.493683	0.481286	1.50493	0.319931	0.761772	0.38171	0.616075	0.682704	0.900791	1	1	1
Staphylococcaceae Family	-1.5269	0.788308	-1.9339	0.0824594	1.08562	0.0777293	1.31156	1.11484	1.18898	-0.806522	1.5353	-0.529102	0.114119	0.764169	0.324816	0.608979	0.209924	1	0.991614	1
Kocuria sp.	-1.07927	0.738408	-1.44731	-0.720732	1.0169	-0.716653	-0.881187	1.04427	-0.849127	1.17268	1.43812	0.81539	0.241704	0.510243	0.474475	0.49572	0.383627	0.998525	1	1
Fusicatenibacter sp.	-1.37438	0.757855	-1.79801	-0.0132812	1.04368	-0.00901785	-0.236272	1.07177	-0.227298	0.679572	1.47599	0.462365	0.136775	0.80771	0.710701	0.616039	0.244549	1	1	1
Coriobacteriaceae UCG-002 sp.	-2.1048	0.740286	-2.84545	0.213359	1.01949	0.211106	1.02778	1.04692	0.994944	-0.155451	1.44177	-0.108418	0.0203289	0.740112	0.418205	0.773049	0.0525589	1	0.997392	1
Tepidiphilus sp.	-0.640455	0.730772	-0.859968	-1.10643	1.00638	-1.10643	-0.822862	1.03347	-0.802733	0.446382	1.42324	0.314226	0.458708	0.367826	0.477818	0.672067	0.62257	0.999634	0.997153	1
Enterorhabdus sp.	-0.871842	0.813963	-1.06036	0.156606	1.12095	0.140006	1.06658	1.15112	0.939711	-1.02712	1.58527	-0.658845	0.372816	0.772766	0.423194	0.543857	0.548983	1	0.998884	1
Prevotellaceae UCG-001 sp.	-1.58888	0.731898	-2.15699	0.136684	1.00794	0.127652	0.482816	1.03506	0.467486	-0.117787	1.42544	-0.0770502	0.0799054	0.751541	0.625633	0.776996	0.157148	1	0.999517	1
JGI 0000069-P22 Order	-0.93846	0.787594	-1.18276	-0.223533	1.08464	-0.201081	0.383685	1.11383	0.349986	-0.0207567	1.53391	-0.0184109	0.305382	0.742593	0.675264	0.792755	0.462665	0.993479	1	1
Dubosiella sp.	0.0165683	0.807531	0.0309009	0.168652	1.11209	0.158248	1.12801	1.14202	0.995487	-1.35841	1.57274	-0.868892	0.835928	0.75477	0.372283	0.43684	0.956395	1	1	1
Rhodococcus sp.	-2.06832	0.703211	-2.93474	0.524409	0.968429	0.543872	0.147315	0.99449	0.144152	-0.277899	1.36957	-0.208938	0.0222499	0.596981	0.73888	0.717353	0.0536483	0.992502	0.999069	0.994292
Solibacillus sp.	-1.96404	0.738416	-2.66312	-0.0191141	1.01691	-0.00507286	0.864665	1.04428	0.841587	-0.321464	1.43813	-0.238764	0.0399324	0.782301	0.456315	0.706357	0.0854972	1	0.995975	1
Colidextribacter sp.	-0.703171	0.805274	-0.853919	0.177558	1.10899	0.157946	1.08912	1.13883	0.960865	-1.47256	1.56834	-0.942141	0.464521	0.748254	0.41557	0.423125	0.635212	1	0.999286	1
Peptostreptococcus sp.	-0.600574	0.73002	-0.809147	1.03262	1.00535	1.03769	0.78675	1.0324	0.767339	-1.5518	1.42178	-1.09979	0.485427	0.379781	0.49405	0.34452	0.652887	0.998603	0.99929	1
Cetobacterium sp.	-0.322076	0.801051	-0.378649	-0.466902	1.10317	-0.429615	0.149119	1.13286	0.130531	-0.384321	1.56012	-0.245385	0.680321	0.645555	0.761487	0.696276	0.812354	1	1	1
Roseburia sp.	-0.553749	0.789767	-0.691277	-0.20837	1.08763	-0.193695	0.611377	1.1169	0.556663	-0.519214	1.53814	-0.341165	0.53782	0.738646	0.600019	0.682585	0.716883	1	0.996224	1
Oscillibacter sp.	-0.684323	0.774103	-0.867016	0.0844998	1.06606	0.0822144	0.686466	1.09475	0.624874	-0.815834	1.50763	-0.54232	0.461684	0.774878	0.575329	0.600225	0.628676	1	0.997073	1
Alphaproteobacteria Class	-0.700508	0.739607	-0.916397	-0.815997	1.01855	-0.81816	-0.762449	1.04596	-0.745804	0.867988	1.44045	0.611097	0.455465	0.468276	0.477899	0.567282	0.610113	1	1	1
Nitrospira sp.	-0.932382	0.754706	-1.21914	-0.41474	1.03935	-0.397521	-0.569568	1.06732	-0.540626	0.173724	1.46986	0.118939	0.316643	0.654655	0.598996	0.763746	0.46761	0.996752	0.994381	1
Mucispirillum sp.	-1.58369	0.719799	-2.19855	0.00437707	0.991274	0.00747464	0.738334	1.01795	0.734487	-0.752044	1.40187	-0.544202	0.0779171	0.761422	0.520433	0.60184	0.154445	0.99816	0.990308	0.993728
Simonsiella sp.	-1.15546	0.725956	-1.57247	-0.177457	0.999753	-0.180529	-0.813611	1.02666	-0.803139	0.157991	1.41386	0.112738	0.219262	0.712263	0.487915	0.722241	0.348588	1	0.990951	1
Shewanella sp.	-1.64105	0.680272	-2.40888	-0.0320058	0.936839	-0.0300109	-0.69861	0.96205	-0.72994	0.408908	1.32489	0.309886	0.0650186	0.777612	0.518715	0.661038	0.124065	1	0.98838	1
Comamonas sp.	-0.378168	0.79099	-0.464275	-0.315303	1.08931	-0.284922	0.696035	1.11863	0.62963	0.513343	1.54052	0.326311	0.638359	0.705056	0.551394	0.70049	0.800448	1	0.999877	1
Intestinimonas sp.	-1.81036	0.758778	-2.37831	0.45438	1.04495	0.433178	1.46559	1.07307	1.37905	-1.60565	1.47779	-1.09051	0.0632364	0.632235	0.261992	0.380769	0.12489	0.997522	0.984537	0.995462
Dialister sp.	-0.866351	0.743323	-1.15281	0.302245	1.02367	0.301173	0.432072	1.05122	0.42004	-0.499411	1.44769	-0.348876	0.319106	0.685752	0.649998	0.681927	0.471498	1	0.999904	1
Lachnoclostridium sp.	0.302069	0.794733	0.406805	-0.826479	1.09447	-0.767317	-0.479405	1.12392	-0.431376	0.959599	1.54781	0.627982	0.641788	0.497276	0.648459	0.559119	0.963052	1	1	1
Schleiferilactobacillus sp.	-1.91599	0.689667	-2.7763	0.213743	0.949777	0.222118	0.469739	0.975336	0.487085	-0.724217	1.34319	-0.543112	0.035147	0.690475	0.60874	0.578817	0.0766684	0.999552	0.99323	0.997924
Mobilitalea sp.	-0.427073	0.772625	-0.532191	-0.0729022	1.06402	-0.0695669	-0.941902	1.09266	-0.860253	0.083576	1.50476	0.050176	0.602704	0.804965	0.455508	0.799102	0.770904	1	0.995084	1
Peptococcus sp.	-0.667645	0.723831	-0.910186	-0.339121	0.996826	-0.341408	-0.778907	1.02365	-0.771083	0.738455	1.40973	0.537516	0.438193	0.656972	0.489532	0.584209	0.609008	1	0.998602	0.996355
Rhodobacteraceae Family	-1.78274	0.751423	-2.36546	0.567759	1.03483	0.547235	0.0249506	1.06267	0.0216579	-0.651928	1.46346	-0.441831	0.0531173	0.601544	0.771727	0.616212	0.113232	0.997341	0.99929	1
Treponema sp.	-1.31414	0.727699	-1.80476	-0.135804	1.00215	-0.130053	-0.296573	1.02912	-0.286411	0.425318	1.41726	0.297386	0.153591	0.728618	0.676318	0.67467	0.259089	1	1	1
Shimwellia sp.	-1.01487	0.731703	-1.37808	-0.116601	1.00767	-0.113374	-0.748035	1.03478	-0.731348	0.109326	1.42506	0.083605	0.262294	0.759391	0.519446	0.772713	0.399874	1	0.999874	1
Sedimentibacter sp.	-1.48651	0.730177	-2.02117	0.10251	1.00557	0.0959449	-0.162724	1.03263	-0.161467	0.0729341	1.42208	0.0582431	0.105463	0.764233	0.730651	0.760428	0.191106	1	0.996596	1
Trichococcus sp.	-1.48752	0.728051	-2.02935	0.283596	1.00264	0.280248	-0.394379	1.02962	-0.386751	0.0861013	1.41794	0.0661592	0.104981	0.701176	0.662151	0.751526	0.192808	1	0.998305	0.999943
Selenomonas sp.	1.61212	0.747254	2.20255	0.0470939	1.02908	0.0414937	-1.0271	1.05678	-0.986321	0.730555	1.45534	0.508167	0.069563	0.841268	0.389884	0.627192	0.292877	1	1	1
Lactobacillales Order	0.44037	0.650989	0.72025	0.301854	0.896512	0.335082	1.23986	0.920637	1.35506	-0.349939	1.26786	-0.273008	0.520222	0.68939	0.236724	0.710199	0.908105	1	0.99844	1
[Eubacterium] brachy group sp.	-1.81788	0.684463	-2.65446	0.394624	0.94261	0.433423	0.0946156	0.967977	0.0909896	-0.359189	1.33305	-0.274419	0.0506994	0.615457	0.762116	0.683801	0.101099	0.999047	1	1
Micrococcus sp.	-0.928879	0.744315	-1.22162	-0.478513	1.02504	-0.477644	-0.380244	1.05262	-0.3702	0.118232	1.44962	0.089017	0.329255	0.626217	0.65176	0.745329	0.485883	1	0.999936	1
Weissella sp.	-2.18456	0.641841	-3.39463	0.385785	0.883914	0.424968	0.332796	0.907701	0.353067	-0.65438	1.25004	-0.506235	0.00813506	0.634227	0.651367	0.61965	0.0252455	0.9976	0.999317	0.992844
[Eubacterium] xylanophilum group sp.	-1.3866	0.728337	-1.90133	0.0321259	1.00303	0.0373896	1.34341	1.03002	1.31602	-0.803026	1.4185	-0.576361	0.131224	0.790852	0.286199	0.576955	0.222647	1	0.986059	1
Bact-08 sp.	-1.35618	0.667734	-2.01911	-0.457408	0.919573	-0.506632	-0.426054	0.944319	-0.454356	0.264603	1.30047	0.19852	0.105961	0.595593	0.644102	0.71935	0.193535	1	0.995733	0.995387
Odoribacter sp.	-1.52891	0.754939	-2.00761	0.205063	1.03967	0.193696	1.35957	1.06764	1.28065	-1.02835	1.47031	-0.697718	0.113621	0.698458	0.290524	0.529184	0.206536	0.997145	0.987147	1
Flavobacteriaceae Family	-1.77311	0.722104	-2.44333	0.541202	0.994449	0.545404	-0.0825444	1.02121	-0.0904507	-0.180477	1.40636	-0.120491	0.0526359	0.58646	0.763917	0.740174	0.110003	1	1	1
Atopostipes sp.	-1.44367	0.719585	-1.99246	0.00477578	0.990978	0.00841047	-0.553877	1.01765	-0.554968	0.2817	1.40145	0.202363	0.110014	0.790867	0.565633	0.715355	0.20403	0.997834	0.995447	1
Olsenella sp.	-1.91724	0.698189	-2.7445	0.70055	0.961513	0.737853	0.0868879	0.987388	0.0921928	-0.808928	1.35979	-0.61321	0.0290225	0.520731	0.748805	0.558792	0.0696895	0.993144	0.999003	0.992473
Acidaminococcaceae Family	-2.21144	0.675708	-3.28334	0.413577	0.930554	0.459977	-0.0310409	0.955596	-0.0224969	0.20063	1.316	0.143293	0.0105784	0.610154	0.746726	0.723007	0.0308076	1	1	1
Mycoplasma sp.	-1.42046	0.707366	-2.00461	0.273671	0.974152	0.292764	-0.179838	1.00037	-0.165331	0.449701	1.37766	0.313069	0.112516	0.696957	0.740068	0.679276	0.201844	1	0.996578	1
Acholeplasma sp.	-1.28548	0.682916	-1.87059	-0.256675	0.94048	-0.284704	-0.670333	0.965789	-0.701856	0.252257	1.33004	0.20112	0.147288	0.693026	0.522356	0.71914	0.251007	1	0.993294	1
Enterococcus sp.	-1.69337	0.762398	-2.22187	-0.162027	1.04994	-0.141939	0.776778	1.07819	0.726935	0.167469	1.48484	0.1095	0.0798891	0.716407	0.518755	0.745088	0.154422	1	1	1
Caproiciproducens sp.	-1.22856	0.739737	-1.64135	0.329664	1.01873	0.330556	-0.647974	1.04615	-0.631336	0.300423	1.4407	0.207072	0.198025	0.667755	0.545532	0.71597	0.320803	0.998076	1	1
Megasphaera sp.	-0.145648	0.756193	-0.16769	0.449236	1.04139	0.434609	-1.25966	1.06942	-1.19784	0.812715	1.47275	0.565251	0.767459	0.638355	0.320434	0.58473	0.873144	1	0.986611	1
Ottowia sp.	-1.72831	0.676659	-2.54982	0.0467441	0.931864	0.0462945	-0.728538	0.956941	-0.761268	0.461828	1.31785	0.350314	0.0427437	0.759339	0.503634	0.644195	0.0917497	0.999259	0.994714	1
Brevibacillus sp.	-1.9443	0.67494	-2.87814	0.278854	0.929497	0.29796	0.125707	0.95451	0.12937	-0.677102	1.31451	-0.511513	0.0269248	0.688285	0.735198	0.605213	0.0633435	0.995765	0.998802	0.993154
Sulfuricurvum sp.	-1.91293	0.675564	-2.84649	0.072515	0.930355	0.0861327	-0.360144	0.955391	-0.368207	0.335942	1.31572	0.253103	0.0266756	0.735899	0.660809	0.703268	0.0628114	1	1	1
Cellulosilyticum sp.	-1.28796	0.700023	-1.82952	-0.347357	0.964039	-0.351205	-1.12782	0.989981	-1.1542	1.16002	1.36336	0.853588	0.150025	0.667396	0.360453	0.468549	0.24992	1	0.976344	0.999352
Paracoccus sp.	-1.6582	0.703434	-2.34069	-0.539964	0.968737	-0.581949	0.00032836	0.994806	-0.00839712	0.807183	1.37	0.615679	0.0617129	0.570319	0.760783	0.549664	0.125231	0.99575	0.99628	0.999352
Macellibacteroides sp.	-0.960426	0.709478	-1.33448	-0.064887	0.977061	-0.0766374	-0.421404	1.00335	-0.423098	0.295732	1.38177	0.219627	0.290046	0.741517	0.631843	0.696459	0.434977	1	0.99813	1
Fructobacillus sp.	-1.76473	0.670849	-2.63157	-0.231347	0.923862	-0.243799	-0.303219	0.948723	-0.317836	0.177479	1.30654	0.123914	0.043584	0.68933	0.680109	0.725751	0.092669	1	1	1
[Eubacterium] nodatum group sp.	-0.325468	0.708776	-0.435962	0.212717	0.976094	0.217969	-0.935854	1.00236	-0.943695	0.494245	1.38041	0.363406	0.649917	0.728728	0.424028	0.671272	0.788976	1	0.999317	1
Bifidobacteriaceae Family	-1.7725	0.696176	-2.52914	0.111493	0.958741	0.0996066	0.954977	0.984542	0.966649	-1.38816	1.35587	-1.02499	0.0581135	0.747499	0.419227	0.39941	0.111137	1	0.99469	0.996249
Lachnospiraceae UCG-004 sp.	-1.73917	0.727794	-2.38632	0.116251	1.00228	0.114747	-0.375089	1.02926	-0.363342	0.748717	1.41744	0.528809	0.0515204	0.765778	0.661406	0.60102	0.110577	1	0.996855	1
Anaerolineaceae Family	-0.767589	0.66414	-1.13001	-1.06772	0.914623	-1.18567	-1.27347	0.939236	-1.37599	1.11585	1.29347	0.876565	0.366486	0.350141	0.298292	0.464718	0.516662	0.997359	0.961168	0.996937
Blautia sp.	-1.30431	0.740054	-1.75413	-0.182329	1.01917	-0.174027	0.133688	1.04659	0.130484	0.284842	1.44132	0.192632	0.177521	0.733273	0.720965	0.72552	0.288011	1	1	1
Clostridium sensu stricto 12 sp.	-1.05783	0.698591	-1.50493	-0.402155	0.962067	-0.415849	-1.02403	0.987957	-1.04767	1.35586	1.36057	1.00174	0.230116	0.653445	0.4173	0.425489	0.364213	1	0.972658	1
[Eubacterium] ruminantium group sp.	-1.78089	0.685367	-2.58522	-0.39441	0.943855	-0.431735	-0.215172	0.969255	-0.238712	0.951491	1.33481	0.737153	0.0518712	0.618625	0.714441	0.503673	0.104164	1	1	0.9931
Desemzia sp.	-2.1405	0.697956	-3.07748	0.167705	0.961193	0.18595	0.77287	0.987059	0.797895	-0.457923	1.35933	-0.341222	0.018514	0.72412	0.508914	0.658889	0.0469811	0.994842	0.990839	1
TM7a sp.	-1.44951	0.68005	-2.12688	-0.30716	0.936533	-0.326308	-0.782135	0.961735	-0.82122	0.503541	1.32446	0.383191	0.0933103	0.678689	0.486764	0.649446	0.177154	1	0.99575	1
Ethanoligenenaceae Family	-1.46244	0.681649	-2.12923	-0.430232	0.938736	-0.475499	-0.723672	0.963998	-0.759216	0.611378	1.32757	0.472657	0.0962384	0.603834	0.527034	0.623827	0.174383	0.99575	0.980375	0.992949
Xanthomonas sp.	-1.76843	0.686762	-2.57238	-0.054037	0.945777	-0.0497567	-0.532719	0.971228	-0.556736	0.881395	1.33753	0.65965	0.0485523	0.757897	0.582265	0.552249	0.101487	1	0.989171	1
Neomicrococcus sp.	-1.91198	0.657111	-2.92281	0.144219	0.904943	0.175613	-0.0640069	0.929295	-0.0537906	-0.060814	1.27978	-0.0654117	0.0225754	0.727418	0.775654	0.77178	0.0551965	1	1	1
Aquincola sp.	-1.58601	0.682807	-2.31515	-0.298916	0.94033	-0.318991	-0.259593	0.965634	-0.271023	0.577088	1.32983	0.433592	0.0677113	0.670029	0.694463	0.617114	0.13214	0.999065	1	1
Alysiella sp.	-1.55737	0.692285	-2.24267	-0.454472	0.953383	-0.477862	-0.479248	0.979039	-0.491224	0.318799	1.34829	0.232515	0.0716316	0.589791	0.608256	0.707476	0.143537	0.999293	0.996596	1
Clostridia vadinBB60 group Order	-0.914138	0.760585	-1.19001	-0.272826	1.04744	-0.260945	0.99685	1.07563	0.931726	-0.684581	1.48131	-0.464515	0.319922	0.695627	0.43432	0.620391	0.475988	1	0.992414	1
Candidatus Saccharimonas sp.	0.288712	0.751814	0.410007	-0.427811	1.03536	-0.414374	-0.994173	1.06323	-0.941658	0.808404	1.46423	0.551878	0.649584	0.650365	0.416171	0.582245	0.972134	1	0.99989	1
Negativibacillus sp.	-2.14064	0.670024	-3.19811	0.235359	0.922726	0.255042	0.944432	0.947557	1.00509	-0.464847	1.30493	-0.362097	0.0139499	0.67815	0.428535	0.648274	0.0383176	0.99175	0.971169	1
Bilophila sp.	-1.98913	0.670879	-2.96983	0.628253	0.923904	0.697667	0.370061	0.948766	0.402386	-0.996178	1.3066	-0.784511	0.0178746	0.550938	0.62743	0.492658	0.0469081	0.989914	1	0.996943
Ruminococcaceae Family_1	-1.44496	0.703282	-2.0389	-0.112546	0.968528	-0.121913	0.846332	0.994591	0.856548	-0.647217	1.3697	-0.473872	0.0977056	0.745372	0.461339	0.622769	0.185168	1	0.992639	1
GCA-900066575 sp.	-1.57283	0.712752	-2.2014	0.0137893	0.981569	0.0165467	0.723833	1.00798	0.725357	-0.494748	1.38815	-0.357756	0.0876873	0.752335	0.510574	0.655738	0.165064	0.999887	0.998593	1
Conchiformibius sp.	-1.4264	0.703442	-2.0217	-0.12471	0.968747	-0.118825	-0.804058	0.994817	-0.81394	0.23013	1.37002	0.157054	0.0934037	0.744306	0.482279	0.715738	0.180365	0.999837	0.992903	1
Gracilibacteria Class	-1.79379	0.702207	-2.55369	-0.0892921	0.967047	-0.0848069	-0.506027	0.993071	-0.513409	0.930447	1.36761	0.677342	0.0408761	0.746797	0.603841	0.533686	0.0906392	1	0.994648	0.999352
Centipeda sp.	-1.21899	0.755676	-1.59794	0.964479	1.04068	0.928554	-1.11732	1.06869	-1.05702	1.2063	1.47175	0.831585	0.18455	0.421663	0.382956	0.465714	0.306148	1	0.991244	0.997262
Lawsonella sp.	-1.60741	0.67208	-2.38552	-0.0209522	0.925557	-0.0296974	-0.502682	0.950464	-0.53715	0.232911	1.30894	0.190635	0.0597945	0.776721	0.613444	0.717615	0.120704	1	0.98974	1
Klebsiella sp.	-2.00893	0.673573	-3.00262	0.347631	0.927614	0.394704	-0.192411	0.952576	-0.190006	0.0518184	1.31184	0.0323989	0.019223	0.651573	0.693196	0.759759	0.0486547	0.996815	1	1
Ruminococcus sp.	-1.79534	0.718446	-2.49555	0.783947	0.98941	0.798147	1.49855	1.01604	1.49333	-1.6698	1.39924	-1.2057	0.045887	0.484444	0.230785	0.320477	0.0981291	1	0.96293	0.995466
UCG-009 sp.	-2.07198	0.681318	-3.05403	0.447915	0.938279	0.486859	0.433577	0.963529	0.465816	-0.52818	1.32693	-0.405378	0.0149615	0.61448	0.622408	0.646185	0.0416471	0.999341	0.997159	1
Tuzzerella sp.	-1.97784	0.663002	-2.98888	0.294202	0.913055	0.325649	1.07198	0.937626	1.16284	-1.2187	1.29126	-0.956194	0.0233084	0.64672	0.353794	0.432721	0.0549695	0.995358	0.985623	0.991765
Gordonibacter sp.	-2.07708	0.664858	-3.14989	0.309881	0.915611	0.354919	0.6345	0.940251	0.712041	-0.975921	1.29487	-0.780818	0.0173033	0.647514	0.515797	0.490594	0.0432768	0.998943	0.982567	0.994438
UCG-003 sp.	-2.15023	0.665722	-3.2263	0.648753	0.916801	0.703556	0.291923	0.941473	0.307716	-0.964599	1.29655	-0.742568	0.0127432	0.543831	0.675372	0.509314	0.03577	0.984747	0.997851	0.986526
Rhodospirillales Order	-1.3099	0.688131	-1.89078	-0.252265	0.947662	-0.264481	-0.27789	0.973164	-0.290859	0.540466	1.3402	0.397352	0.148013	0.676338	0.675406	0.649626	0.251616	0.997413	0.998066	0.994131
Jeotgalicoccus sp.	-2.13224	0.673138	-3.16863	0.205625	0.927015	0.226761	0.634758	0.951961	0.670698	-0.289708	1.311	-0.222868	0.0109455	0.722011	0.545983	0.711515	0.0326238	0.991735	0.994453	0.993173
Burkholderiales Order	-1.29063	0.693868	-1.84933	-0.31028	0.955563	-0.332315	0.585116	0.981278	0.605167	-0.28834	1.35137	-0.217929	0.129681	0.683033	0.551199	0.730029	0.228942	1	0.998598	1
Gammaproteobacteria Class	-1.2648	0.715136	-1.76126	0.626649	0.984853	0.644836	-0.279234	1.01136	-0.276099	-0.0550941	1.39279	-0.0436851	0.1543	0.548476	0.683871	0.785792	0.266469	0.999368	0.999756	1
Aquamonas sp.	-1.40935	0.64916	-2.14832	-0.473841	0.893993	-0.545375	-0.607297	0.918051	-0.678458	0.386914	1.2643	0.318689	0.0946581	0.573572	0.551464	0.653521	0.173693	1	0.9861	1
[Eubacterium] ventriosum group sp.	-2.13887	0.665694	-3.23438	0.32453	0.916763	0.369067	0.625397	0.941433	0.682213	-0.227154	1.2965	-0.180937	0.0148756	0.627988	0.552751	0.70877	0.0391166	0.992973	0.992198	1
Lachnospiraceae FCS020 group sp.	-2.15452	0.661354	-3.27168	0.318731	0.910785	0.363703	0.596875	0.935295	0.652466	-0.973009	1.28805	-0.773373	0.0100619	0.63788	0.549225	0.515412	0.0301973	0.998264	0.999003	0.995216
Bacillales Order	-1.6148	0.654913	-2.46781	-0.184355	0.901916	-0.199826	-0.348432	0.926187	-0.377408	0.608052	1.2755	0.475539	0.0534764	0.688325	0.638405	0.585313	0.110487	0.995754	1	1
Gastranaerophilales Order	-1.91921	0.663976	-2.88927	-0.00492396	0.914397	-0.0108211	0.731568	0.939004	0.786553	-0.436769	1.29315	-0.34019	0.0235586	0.772177	0.496626	0.663788	0.0566705	0.999368	0.998865	1
Peptococcaceae Family	-1.84943	0.684826	-2.68593	0.373739	0.94311	0.390243	0.816295	0.96849	0.844703	-0.769763	1.33376	-0.582069	0.033722	0.645328	0.473493	0.574104	0.0761377	1	0.993268	1
Ralstonia sp.	-2.07377	0.684054	-3.03468	0.535543	0.942047	0.569804	-0.0665118	0.967398	-0.0684576	-0.329613	1.33226	-0.245977	0.0188366	0.578551	0.732014	0.6804	0.0478373	0.994364	0.999918	0.994424
Lactobacillaceae Family	-0.262354	0.645728	-0.378883	0.468124	0.889267	0.529324	-0.135105	0.913198	-0.149258	0.104006	1.25761	0.0791927	0.659616	0.596629	0.74685	0.770068	0.803267	1	1	1
Ruminococcaceae Family_2	-1.2077	0.72984	-1.645	0.67093	1.0051	0.671872	1.59234	1.03215	1.55518	-1.98621	1.42143	-1.41035	0.197719	0.52187	0.226623	0.265695	0.316759	0.998943	0.961135	0.986103
UCG-002 sp.	-1.74727	0.687139	-2.53949	0.228232	0.946296	0.248269	-0.288017	0.971761	-0.296459	-0.080606	1.33826	-0.0687111	0.0450007	0.706472	0.683068	0.74062	0.0945162	1	0.999941	1
Shuttleworthia sp.	-1.50676	0.688798	-2.19146	-0.270378	0.948581	-0.275758	-0.551723	0.974108	-0.569482	0.440308	1.3415	0.332368	0.077915	0.693594	0.563821	0.665212	0.152297	1	0.998781	1
Dorea sp.	-1.44473	0.692197	-2.07861	-0.575043	0.953261	-0.611287	-0.319881	0.978914	-0.329901	0.766148	1.34812	0.577001	0.111873	0.547956	0.674285	0.564011	0.194861	0.991737	1	1
Collinsella sp.	-1.99364	0.674142	-2.95289	0.158476	0.928398	0.162663	0.00329421	0.953381	0.00815471	0.432785	1.31295	0.33343	0.0176327	0.727717	0.761786	0.64975	0.046377	0.997719	1	1
RF39 Order	-1.17226	0.724553	-1.59789	0.434102	0.99782	0.424586	1.00829	1.02467	0.983735	-1.1826	1.41113	-0.833898	0.19775	0.626942	0.406345	0.47396	0.318264	1	0.998884	0.998117
Prevotellaceae Family	-2.23737	0.668101	-3.34998	0.755868	0.920077	0.826245	0.113442	0.944837	0.127084	-0.555693	1.30119	-0.435738	0.0120325	0.461333	0.747905	0.61122	0.0326288	0.997081	0.998231	1
Veillonellaceae Family	-1.7346	0.678485	-2.55297	-0.173828	0.934378	-0.189604	-0.7159	0.959523	-0.752932	1.46232	1.32141	1.11419	0.0347484	0.700965	0.505161	0.349346	0.0818425	1	0.997057	0.99283
UBA1819 sp.	-1.94253	0.654145	-2.96854	-0.0916216	0.900858	-0.101021	0.435923	0.925101	0.468035	-0.20233	1.27401	-0.16685	0.0244359	0.730828	0.601959	0.710868	0.0576224	0.998943	1	1
Enterobacter sp.	-2.00565	0.687761	-2.91071	0.458416	0.947152	0.480005	0.756985	0.97264	0.789013	-0.988084	1.33948	-0.738539	0.0191877	0.634136	0.50696	0.515858	0.0506693	1	0.992962	0.992451
NK4A214 group sp.	-2.3439	0.660194	-3.56778	0.614325	0.909188	0.686916	1.21314	0.933655	1.32999	-1.12913	1.28579	-0.901012	0.0100639	0.548493	0.308733	0.451266	0.027659	0.979691	0.938747	0.995982
Allorhizobium-Neorhizobium-Pararhizobium-Rhizobium sp.	-1.72032	0.681333	-2.52192	-0.119441	0.9383	-0.132502	-0.278539	0.96355	-0.290076	0.311277	1.32696	0.245336	0.0522139	0.735872	0.686062	0.69391	0.105969	1	1	0.997469
Rikenella sp.	-1.67252	0.666613	-2.49861	-0.0753081	0.918028	-0.102459	0.637462	0.942733	0.68315	-0.448114	1.29829	-0.337718	0.0591044	0.724658	0.533972	0.663277	0.1166	1	0.994296	0.997804
Erysipelatoclostridiaceae Family	-1.9177	0.675465	-2.825	0.207774	0.930219	0.219617	-0.326103	0.955252	-0.357936	0.0416905	1.31553	0.0365178	0.0318678	0.702665	0.649219	0.736084	0.0714639	1	0.995006	1
Anaerobiospirillum sp.	-1.84019	0.655717	-2.79971	0.49273	0.903023	0.549057	-0.265772	0.927324	-0.293414	-0.473702	1.27707	-0.379894	0.0320642	0.568443	0.6681	0.627969	0.0723164	0.993151	0.99702	1
Candidatus Arthromitus sp.	-2.07447	0.667175	-3.11504	0.395354	0.918803	0.44401	0.120837	0.943528	0.133835	-0.239451	1.29938	-0.198306	0.0169059	0.600979	0.73996	0.707846	0.042319	1	1	1
A2 sp.	-1.79369	0.687998	-2.61343	0.858385	0.947478	0.916375	0.247984	0.972975	0.268176	-0.903184	1.33994	-0.688402	0.0363473	0.452976	0.698615	0.530407	0.0816632	0.986677	0.997169	0.99355
Lachnospiraceae UCG-001 sp.	-1.81118	0.708127	-2.55664	0.337476	0.975199	0.343395	0.707972	1.00144	0.71801	-0.953148	1.37914	-0.688538	0.039581	0.667263	0.512	0.521886	0.0879214	0.997628	0.992952	1
Ochrobactrum sp.	-2.39458	0.662984	-3.61494	0.336343	0.913031	0.368839	0.51218	0.937601	0.554156	-0.355434	1.29122	-0.280646	0.00661857	0.63251	0.576984	0.677271	0.0199023	0.993546	0.995504	1
Porphyromonadaceae Family	-1.94721	0.680807	-2.8639	-0.252833	0.937575	-0.268527	0.448423	0.962806	0.472417	-0.0254699	1.32593	-0.0230105	0.0312395	0.671104	0.612028	0.77137	0.0701323	1	0.99647	1
Cryptobacterium sp.	-2.1163	0.665904	-3.17867	1.03424	0.917053	1.14129	-0.189465	0.941731	-0.203475	-0.624205	1.29691	-0.493306	0.0167473	0.373784	0.689442	0.618195	0.0426376	0.971398	1	0.999384
Coprococcus sp.	-2.35641	0.667161	-3.5361	0.528181	0.918783	0.575139	0.384	0.943509	0.40725	-0.298646	1.29936	-0.226824	0.00726892	0.561184	0.644559	0.706102	0.0222358	1	0.991748	1
Actinobacteria Class	-1.32853	0.677318	-1.95059	0.340932	0.932771	0.377407	0.136443	0.957872	0.139159	-0.427423	1.31914	-0.330825	0.120746	0.634317	0.730919	0.66657	0.218901	1	1	1
Corynebacteriales Order	-2.19614	0.661735	-3.32955	0.532781	0.91131	0.590501	0.03901	0.935834	0.046756	-0.346188	1.28879	-0.271334	0.0152669	0.558968	0.750788	0.69922	0.0373629	0.991859	0.999389	1
Butyrivibrio sp.	-1.68435	0.673967	-2.49017	-0.194153	0.928156	-0.220987	-0.707179	0.953133	-0.7546	0.577946	1.31261	0.454587	0.0504159	0.715077	0.509148	0.628349	0.104469	1	0.991695	1
Rickettsiales Order	-2.14782	0.659002	-3.25929	0.309601	0.907547	0.331672	-0.140427	0.93197	-0.153182	0.270036	1.28347	0.222207	0.0120006	0.64854	0.722423	0.692362	0.0335721	1	1	1
Megamonas sp.	-1.72485	0.674477	-2.55139	-0.00214963	0.928858	-0.00566334	-0.179322	0.953854	-0.191267	8.28851e-05	1.3136	-0.00185492	0.0573986	0.773852	0.692543	0.74316	0.111125	1	0.989068	0.997055
UCG-010 Family	-1.45737	0.673449	-2.15795	-0.424832	0.927443	-0.459972	0.575399	0.952401	0.604648	0.11766	1.3116	0.0964929	0.0835047	0.610209	0.570019	0.75231	0.160526	1	0.996375	1
Anaeroplasma sp.	-2.08114	0.659451	-3.17194	0.383418	0.908165	0.4393	0.0772885	0.932605	0.0981313	-0.194174	1.28434	-0.164506	0.0131744	0.610242	0.741904	0.716387	0.0365964	1	0.998781	1
Facklamia sp.	-2.28739	0.656213	-3.49379	0.30578	0.903706	0.340531	0.545651	0.928025	0.58772	-0.313646	1.27803	-0.241342	0.00693665	0.644516	0.57299	0.672956	0.0217012	0.997674	0.995103	0.999943
Micavibrionaceae Family	-1.99671	0.662169	-3.01598	0.238867	0.911908	0.264042	-0.0516114	0.936448	-0.0520576	-0.359302	1.28963	-0.288734	0.0170855	0.715293	0.759016	0.667801	0.0449082	0.995596	1	1
Mogibacterium sp.	-1.92505	0.650097	-2.97063	0.222107	0.895284	0.253867	-0.300297	0.919376	-0.326694	-0.0198478	1.26612	-0.0218906	0.0294688	0.688594	0.645337	0.757053	0.0615833	1	1	1
Unknown Family Family	-1.72489	0.667747	-2.57759	-0.0367936	0.91959	-0.0407423	-0.402141	0.944337	-0.444721	0.0112407	1.3005	0.0182323	0.0548859	0.742837	0.631235	0.753078	0.109993	0.9999	0.999982	1
Pasteurellaceae Family	-1.0501	0.668245	-1.55044	-0.0499504	0.920276	-0.0692601	-0.437549	0.945042	-0.463804	0.857092	1.30147	0.671881	0.218103	0.751497	0.620606	0.53938	0.349408	1	0.99744	1
Novispirillum sp.	-2.23261	0.657484	-3.38564	0.599389	0.905456	0.663007	0.0471642	0.929822	0.0423485	-0.591189	1.28051	-0.464232	0.0117752	0.535317	0.747665	0.598919	0.0303482	0.997054	0.997265	1
Erysipelatoclostridium sp.	-1.64261	0.648997	-2.53016	-0.291482	0.893769	-0.31643	-0.623513	0.917821	-0.690478	0.976862	1.26398	0.778045	0.0582998	0.65665	0.537496	0.48695	0.114517	1	0.988025	0.998243
Micrococcaceae Family	-1.47762	0.683399	-2.1408	-0.142946	0.941145	-0.168001	-0.448434	0.966471	-0.474115	0.0844055	1.33098	0.0739407	0.100552	0.719645	0.622424	0.751714	0.182772	1	0.997851	1
Christensenellaceae Family	-2.26855	0.642169	-3.54085	0.295716	0.884365	0.331124	0.427067	0.908164	0.472143	-0.226757	1.25068	-0.173459	0.0101872	0.666607	0.602398	0.715489	0.0260083	0.995642	0.99929	0.997262
Proteobacteria Phylum	-1.89842	0.689621	-2.74426	0.75438	0.949714	0.789171	0.432585	0.975271	0.448567	-0.917111	1.3431	-0.678843	0.0397595	0.48503	0.603822	0.532073	0.0835224	0.996567	1	1
Marvinbryantia sp.	-1.95623	0.656404	-2.98314	-0.0781376	0.903969	-0.0865127	-0.383728	0.928295	-0.42042	0.501673	1.2784	0.399142	0.025657	0.731679	0.614603	0.625144	0.0578739	1	0.993625	0.9944
Proteiniphilum sp.	-1.635	0.663657	-2.46364	-0.322417	0.913958	-0.356365	-0.58868	0.938553	-0.62175	0.700216	1.29253	0.535324	0.0471884	0.651934	0.554798	0.582324	0.101451	1	0.99081	1
Family XIII UCG-001 sp.	-2.34558	0.652989	-3.59917	0.488194	0.899266	0.54949	0.770082	0.923465	0.8391	-0.9122	1.27175	-0.734672	0.00606501	0.601209	0.469191	0.536834	0.0189487	0.987413	0.998726	0.990041
ASF356 sp.	-1.76059	0.662998	-2.64312	-0.239161	0.91305	-0.273228	-0.510533	0.93762	-0.564739	0.621927	1.29125	0.490952	0.0469592	0.671904	0.59266	0.599791	0.0967507	1	0.978982	0.996591
Anaerotruncus sp.	-2.05072	0.656625	-3.12114	0.141163	0.904273	0.152742	0.415704	0.928607	0.449118	-0.256617	1.27883	-0.202301	0.0177374	0.709137	0.618601	0.720131	0.0444721	0.996734	0.99915	0.99941
Monoglobus sp.	-2.1092	0.648655	-3.25938	0.0290431	0.893297	0.0316659	0.480025	0.917336	0.534662	-0.0498698	1.26331	-0.0371785	0.0103444	0.74642	0.581698	0.737579	0.0301096	0.997719	1	1
[Ruminococcus] torques group sp.	-2.36608	0.667129	-3.54967	0.700108	0.91874	0.770854	0.457656	0.943463	0.495234	-0.682457	1.29929	-0.535266	0.00489003	0.508786	0.61679	0.601353	0.0173596	0.98586	0.993657	1
Micrococcales Order	-0.925192	0.668688	-1.36166	1.17899	0.920886	1.28868	-0.3471	0.945667	-0.371963	-1.02129	1.30233	-0.792254	0.281673	0.291295	0.629369	0.487761	0.421089	0.999345	1	1
Sporolactobacillus sp.	-2.11135	0.6516	-3.24257	0.254672	0.897353	0.287951	-0.225559	0.921501	-0.24663	0.354188	1.26905	0.285245	0.0188965	0.656654	0.674407	0.656804	0.0438697	0.998943	0.99114	1
Muribaculum sp.	-1.87127	0.666894	-2.80926	-0.0924092	0.918415	-0.112315	-0.0401326	0.94313	-0.04229	-0.179278	1.29884	-0.138507	0.0316909	0.738685	0.766831	0.731049	0.070489	0.995596	1	1
Firmicutes Phylum	-1.80819	0.663932	-2.73928	0.388292	0.914336	0.44179	0.060348	0.938942	0.0742981	-0.405231	1.29307	-0.326002	0.0350321	0.622612	0.755201	0.650632	0.0773264	0.999368	0.987878	0.99514
Streptococcaceae Family	-1.61585	0.669472	-2.39507	0.0260048	0.921966	0.0173968	-0.376119	0.946777	-0.414011	0.0760495	1.30386	0.0669118	0.0524838	0.788431	0.639228	0.771479	0.111486	1	0.998939	1
UCG-005 sp.	-1.97836	0.675468	-2.94247	0.334686	0.930223	0.370742	-0.169579	0.955256	-0.16347	-0.241003	1.31553	-0.195223	0.0215323	0.656515	0.722492	0.703035	0.0529092	0.992496	0.99677	1
Parvibacter sp.	-2.1461	0.639421	-3.36563	-0.0539463	0.880582	-0.0615689	0.450587	0.904279	0.510792	-0.236629	1.24533	-0.197554	0.00904872	0.731722	0.610884	0.709312	0.0263758	1	0.993133	0.999162
[Eubacterium] coprostanoligenes group Family	-2.01008	0.669593	-3.00181	0.20615	0.922133	0.228539	-0.0878134	0.946948	-0.0837624	0.183197	1.30409	0.125584	0.0265506	0.67965	0.742155	0.714266	0.057457	1	1	1
Pseudomonadales Order	-2.29519	0.6467	-3.55782	0.551345	0.890605	0.627668	0.165852	0.914572	0.178335	-0.658495	1.25951	-0.525316	0.00635112	0.545868	0.710206	0.592582	0.0198968	0.994249	0.998874	0.998671
Peptostreptococcaceae Family	-2.26221	0.648258	-3.49173	0.420452	0.89275	0.469738	-0.231858	0.916775	-0.266774	0.41665	1.26254	0.341605	0.00629733	0.602722	0.689119	0.664185	0.0201826	1	0.999472	1
Erysipelotrichaceae Family	-1.80588	0.668277	-2.70073	-0.0742033	0.92032	-0.0851927	-0.00978485	0.945087	-0.00814986	0.397362	1.30153	0.315232	0.0366088	0.73387	0.769785	0.654759	0.081101	1	1	1
Bacteroidia Class	-2.1963	0.650094	-3.37275	0.669725	0.895279	0.737128	0.75577	0.919372	0.825364	-1.27699	1.26612	-1.00554	0.00812724	0.510391	0.4838	0.408581	0.0255637	0.996828	0.990131	0.990915
Family XIII AD3011 group sp.	-2.2876	0.646417	-3.55387	0.156119	0.890215	0.181373	0.33454	0.914172	0.369358	-0.0127339	1.25895	-0.00976028	0.00700556	0.703082	0.657627	0.757296	0.0213335	0.99755	0.991848	1
Christensenellaceae R-7 group sp.	-2.01491	0.665565	-3.02169	0.259346	0.916585	0.276366	-0.0436798	0.94125	-0.0486214	-0.324977	1.29625	-0.245163	0.0212961	0.692351	0.750254	0.700592	0.0514736	1	0.998687	0.999943
Milano-WF1B-42 sp.	-2.13984	0.656184	-3.26148	0.298397	0.903667	0.321842	0.246685	0.927985	0.263838	-0.436316	1.27798	-0.33069	0.0143224	0.661709	0.678811	0.666097	0.0369417	0.987321	1	0.997906
[Eubacterium] oxidoreducens group sp.	-1.80497	0.660714	-2.73024	-0.0224511	0.909905	-0.0308503	0.559967	0.934391	0.602083	-0.500742	1.2868	-0.387959	0.0317716	0.761562	0.564339	0.648201	0.0718667	1	0.996816	1
Clostridia Class	-1.94244	0.640632	-3.03594	0.409874	0.882248	0.479656	0.254048	0.90599	0.2843	-0.477576	1.24769	-0.3953	0.0204635	0.622733	0.672759	0.630665	0.0504904	0.993379	0.988835	0.995464
Bacillaceae Family	-1.77609	0.647983	-2.73667	-0.349044	0.892372	-0.406793	-0.498637	0.916387	-0.551664	0.581835	1.26201	0.467233	0.0447147	0.609138	0.572751	0.588916	0.0927058	1	0.985869	1
Fusobacteriaceae Family	-2.0569	0.645215	-3.20145	0.148457	0.88856	0.160904	1.09348	0.912471	1.22231	-0.710156	1.25661	-0.572337	0.0163933	0.711448	0.328009	0.578484	0.0407511	1	0.988543	1
Helicobacteraceae Family	-2.26172	0.630742	-3.58831	0.121654	0.868629	0.133947	0.545749	0.892004	0.611798	-0.454294	1.22843	-0.367862	0.00796322	0.687891	0.542934	0.644244	0.0243964	0.996108	1	1
Eggerthellaceae Family	-2.27669	0.655455	-3.47429	0.295802	0.902663	0.321535	0.303171	0.926954	0.323216	-0.418076	1.27656	-0.326424	0.0100241	0.65648	0.652124	0.66033	0.0277066	0.999366	0.999389	0.999469
Cricetibacter sp.	-2.39994	0.64301	-3.73644	0.497068	0.885524	0.560007	0.189751	0.909354	0.208902	-0.180656	1.25232	-0.146657	0.00515207	0.561562	0.686143	0.707454	0.0163597	0.995827	0.995827	0.995063
Enterococcaceae Family	-2.38478	0.635853	-3.78214	0.342941	0.875667	0.421508	0.543607	0.899231	0.62222	-0.610163	1.23838	-0.513428	0.00365182	0.623462	0.566073	0.611657	0.0139648	0.993082	0.997536	0.991116
Rahnella sp.	-2.19272	0.636108	-3.45183	0.356272	0.876019	0.410526	0.0602175	0.899593	0.07206	-0.219672	1.23888	-0.180653	0.00898366	0.628258	0.729419	0.69101	0.026423	1	0.999317	1

## Sheet: Effect; Lesion_termLesion
	rab.all	rab.win.0	rab.win.1	diff.btw	diff.win	effect	overlap
Streptococcus sp.	16.2207	16.2538	16.1478	-0.195847	1.54239	-0.119665	0.44694
Gemella sp.	13.0808	13.153	12.9854	-0.0284735	1.98448	-0.0118566	0.494466
Haemophilus sp.	11.5091	11.034	11.7683	1.06491	2.91256	0.323601	0.354051
Bergeyella sp.	6.90412	6.91088	6.89402	0.466062	4.05022	0.105807	0.449073
Granulicatella sp.	11.1721	11.0218	11.2522	0.116602	2.07686	0.0509567	0.477709
Prevotella_7 sp.	9.20367	9.2862	9.01744	-0.153379	3.48905	-0.0392712	0.482422
Rothia sp.	11.2351	10.9331	11.6017	0.437394	2.82489	0.147242	0.440937
Burkholderia-Caballeronia-Paraburkholderia sp.	5.49357	5.25408	5.59552	0.73604	6.38763	0.105682	0.44694
Abiotrophia sp.	9.4569	9.36448	9.60177	0.342638	2.6355	0.125765	0.441588
Lautropia sp.	8.85408	8.38046	9.17222	0.686646	3.09113	0.196059	0.401237
Pseudomonas sp.	4.85527	3.84633	6.51872	1.45061	8.49018	0.156957	0.432476
Veillonella sp.	10.4996	9.81308	10.71	0.423326	2.54256	0.152809	0.436707
Actinobacillus sp.	5.35345	5.3224	5.37804	-0.0393846	7.28314	-0.005957	0.496419
Neisseria sp.	11.1863	10.6271	11.5245	1.25764	2.66386	0.431752	0.30947
Fusobacterium sp.	10.1577	9.79206	10.4022	0.721571	2.78882	0.238704	0.387695
Serratia sp.	1.51184	1.79157	1.24858	0.17791	8.12828	0.0224003	0.49056
Stenotrophomonas sp.	0.686656	1.16474	0.34292	-0.895262	6.71507	-0.11881	0.443034
Alloprevotella sp.	8.18894	7.98911	8.32231	0.462695	2.94763	0.136661	0.425317
Porphyromonas sp.	10.2382	9.7666	10.6942	0.702657	3.11034	0.213416	0.403189
Castellaniella sp.	2.83707	1.55387	3.35521	1.4947	7.17265	0.200247	0.411975
Chryseobacterium sp.	-1.28646	-1.15384	-1.39049	-0.355729	5.73793	-0.0521264	0.46582
Actinomyces sp.	9.83357	9.62826	10.0161	0.241942	2.40193	0.0912458	0.455729
Staphylococcus sp.	3.77904	2.92517	4.18032	0.683383	5.98274	0.0956808	0.457682
Leptotrichia sp.	8.04517	7.81484	8.40929	0.41961	3.15214	0.121169	0.437826
Prevotella sp.	8.17594	8.04437	8.37425	0.313082	2.9623	0.100491	0.454427
Sphingomonas sp.	4.84666	5.19401	4.715	-0.331062	6.67122	-0.048301	0.476237
Yersiniaceae Family	-0.55679	-0.941626	-0.257345	1.00398	6.32165	0.154389	0.423503
Capnocytophaga sp.	7.88902	7.53956	8.25743	0.633813	3.05486	0.186416	0.412435
Cutibacterium sp.	2.47442	1.58112	3.29988	1.16068	6.30307	0.17756	0.417833
Romboutsia sp.	1.84332	2.66136	1.42486	-0.600668	7.9401	-0.0717411	0.468272
Acinetobacter sp.	2.81663	2.46309	3.10477	0.303976	6.89199	0.0398957	0.481939
Methylobacterium-Methylorubrum sp.	3.83164	3.55527	3.95585	0.421552	5.736	0.0686865	0.466645
Kingella sp.	5.27856	4.32264	6.43262	1.95146	4.32983	0.366988	0.314676
Lactococcus sp.	0.301898	0.0118544	0.550766	0.301491	6.97062	0.0387039	0.481771
Cardiobacterium sp.	5.18553	4.67568	5.44783	0.755808	4.06674	0.153461	0.424992
Prevotella_9 sp.	-0.00868569	-0.241691	0.19713	0.741977	7.78618	0.0876075	0.456706
F0332 sp.	3.7098	2.6968	4.38995	1.82105	5.44385	0.303581	0.354818
Lachnoanaerobaculum sp.	6.29963	5.88404	6.61754	0.78872	2.09156	0.329214	0.340709
Enhydrobacter sp.	0.882617	0.561325	1.21298	0.468882	6.51172	0.0695707	0.470052
Solobacterium sp.	4.50525	4.49445	4.51382	0.0432633	3.99233	0.00849265	0.494141
Parapusillimonas sp.	-0.0480867	-0.0155118	-0.061699	-0.158708	6.17821	-0.0217714	0.488773
Moraxella sp.	-0.0303621	-0.157164	0.0966517	0.78107	6.73362	0.102032	0.455906
Eikenella sp.	4.76252	4.54925	4.94761	0.850742	6.12426	0.133351	0.427734
Streptobacillus sp.	3.69462	2.55822	4.5877	1.5809	7.09319	0.199626	0.402213
Saccharimonadales Order	3.93614	3.27777	4.29397	1.11872	6.96919	0.14585	0.422063
Corynebacterium sp.	6.32143	5.60404	6.81841	1.27744	3.37579	0.346477	0.340384
Wolbachia sp.	-1.36543	-1.13781	-1.50325	-0.373253	4.73855	-0.0679033	0.461914
Ligilactobacillus sp.	5.86278	6.26566	5.5517	-0.703413	4.46886	-0.130838	0.426944
Lactobacillus sp.	4.31246	4.07567	4.45764	0.201285	5.5633	0.0348457	0.486003
Chloroplast Order	1.36074	0.813316	2.02737	0.975757	6.02479	0.14986	0.431641
Atopobium sp.	4.81503	4.64167	4.91954	0.0956712	3.03692	0.0265803	0.488607
Absconditabacteriales (SR1) Order	1.17198	0.529808	1.76635	0.972852	6.65401	0.127751	0.440104
Lacticaseibacillus sp.	0.857023	0.784948	0.935827	0.944143	7.0122	0.133401	0.450049
Leifsonia sp.	-1.18153	-1.13495	-1.21544	-0.147232	6.20495	-0.0216808	0.484543
Campylobacter sp.	5.99312	5.61684	6.22211	0.647986	2.81856	0.205504	0.402018
TM7x sp.	4.48447	4.47933	4.49155	0.301442	4.55136	0.0559752	0.467122
Turicibacter sp.	0.993344	1.48623	0.624233	-0.590813	7.0353	-0.0751079	0.461764
Microbacterium sp.	-0.810634	-0.828532	-0.803324	-0.00709657	6.96072	-0.000652259	0.499674
Flavonifractor sp.	-1.21892	-1.06853	-1.32419	-0.251314	5.28502	-0.0400771	0.477384
Flaviflexus sp.	-1.2157	-1.01029	-1.35994	-0.490641	5.50563	-0.080659	0.45493
Oribacterium sp.	4.50375	4.18007	4.73205	0.658299	4.36827	0.126553	0.413277
Blastococcus sp.	-1.28811	-1.25995	-1.31291	0.0240032	4.97824	0.00465921	0.496909
Diaphorobacter sp.	0.214593	0.560496	-0.0112441	-0.561837	6.05397	-0.0849244	0.453776
Catonella sp.	2.87821	2.828	2.91181	0.368933	5.69437	0.059825	0.469248
Alistipes sp.	0.481022	0.398996	0.566022	-0.528834	6.90053	-0.0792515	0.468272
Bacteroides sp.	3.71353	3.45207	3.85895	0.249803	5.40714	0.0384195	0.47819
Methyloprofundus sp.	-1.40077	-1.28327	-1.50934	-0.347625	4.91215	-0.0584321	0.46875
Escherichia-Shigella sp.	-0.613021	-0.703009	-0.513275	0.00646285	5.89827	0.00101531	0.499023
Neisseriaceae Family	0.872674	0.427846	1.16041	0.700876	6.09345	0.107115	0.452978
Faecalibaculum sp.	-0.625596	-0.499117	-0.721917	-0.155724	6.06119	-0.0255451	0.486003
F0058 sp.	-0.434907	-0.331992	-0.530577	-0.455259	5.86415	-0.0728943	0.462089
Desulfovibrionaceae Family	-0.240932	0.694897	-0.767227	-1.53911	5.97618	-0.233552	0.396159
Clostridia UCG-014 Order	3.94861	4.05853	3.862	0.0855313	5.81551	0.0167851	0.492027
Cronobacter sp.	-1.13323	-0.931719	-1.29334	-0.535913	5.59026	-0.0804779	0.454605
HT002 sp.	0.557528	1.48407	0.0309604	-1.37791	6.71538	-0.193224	0.41946
Muribaculaceae Family	3.03641	3.75958	2.41388	-1.05749	7.41982	-0.133788	0.443359
Butyricicoccus sp.	-1.18123	-1.02566	-1.28951	-0.264232	4.88355	-0.05141	0.472331
Citrobacter sp.	-1.10601	-0.896769	-1.24931	-0.418782	5.22355	-0.0650539	0.464367
Brevundimonas sp.	-1.09344	-0.616477	-1.39908	-0.904077	5.32732	-0.142581	0.424154
Parvimonas sp.	3.37071	2.44634	3.75821	1.35934	4.75143	0.259004	0.358282
Comamonadaceae Family	-0.805581	-0.713875	-0.878623	-0.149574	5.57895	-0.0230037	0.487797
Aerococcus sp.	-1.22639	-1.21253	-1.23994	-0.062476	5.73053	-0.0101136	0.493004
Pantoea sp.	-1.10037	-1.18314	-1.04612	0.217496	5.686	0.0337254	0.480143
Tannerella sp.	1.84887	1.15632	2.415	0.968494	5.84465	0.152211	0.426944
Faecalibacterium sp.	-0.213774	-0.326054	-0.0868928	0.308493	6.52277	0.041583	0.478841
Desulfovibrio sp.	-0.211801	0.315998	-0.626111	-0.955618	6.01002	-0.142356	0.428571
Lactiplantibacillus sp.	-0.87969	-0.957038	-0.797089	0.370102	5.74024	0.0567414	0.467448
Magnetospirillum sp.	-1.23258	-1.09888	-1.34166	-0.345938	5.16831	-0.0552529	0.468597
Salmonella sp.	-1.38981	-1.1795	-1.55966	-0.480649	5.02928	-0.0825955	0.458008
Lachnospiraceae NK4A136 group sp.	2.79966	2.89744	2.66996	-0.723323	7.04263	-0.0963071	0.457357
Limosilactobacillus sp.	-0.0350136	-0.0414781	-0.0279876	-0.161252	6.08452	-0.0284479	0.488932
Anoxybacillus sp.	-1.17492	-1.09212	-1.24642	-0.113831	5.2614	-0.0188217	0.490885
Helicobacter sp.	-0.441596	0.372598	-0.924094	-1.47682	5.65179	-0.227853	0.390172
Glutamicibacter sp.	-1.07412	-0.983448	-1.13847	-0.14943	5.78422	-0.0238946	0.485352
Stomatobaculum sp.	2.4222	2.88105	1.60498	-0.590508	6.39676	-0.0859177	0.453954
Phascolarctobacterium sp.	-0.802051	-1.02998	-0.584472	0.615046	5.51418	0.105355	0.449219
Enterobacteriaceae Family	-0.845549	-0.572517	-1.03337	-0.578222	5.62533	-0.0890712	0.451676
Alicycliphilus sp.	-0.787006	-0.568429	-0.950302	-0.577424	5.17501	-0.101817	0.453303
Providencia sp.	-1.10851	-0.791654	-1.33546	-0.745068	5.3181	-0.129884	0.432151
Bacteroidales Order	0.516644	0.638863	0.413741	-0.530141	5.83885	-0.0797202	0.463542
Amphibacillus sp.	-1.29643	-1.56504	-1.04805	0.794217	5.05216	0.139963	0.435731
Thalassobius sp.	-1.38659	-1.37763	-1.39293	0.010779	4.97564	0.00186849	0.499186
Haliangium sp.	-1.30266	-1.09868	-1.45739	-0.396139	5.08595	-0.0666889	0.462565
Mitochondria Family	2.57336	2.64769	2.52813	-0.167876	5.81802	-0.0214212	0.489258
Conservatibacter sp.	0.14466	0.0903999	0.18681	0.38561	4.97988	0.072412	0.469248
Subdoligranulum sp.	-0.468528	-0.718482	-0.288439	0.664104	5.66296	0.104437	0.447917
Bifidobacterium sp.	-0.0255259	-0.0895366	0.0301029	0.119096	5.92518	0.0178192	0.488448
Lachnospiraceae Family	2.73541	2.82752	2.64696	-0.325166	6.06929	-0.0494541	0.479011
Latilactobacillus sp.	-1.19831	-1.51818	-0.940803	0.776892	5.65143	0.123726	0.436849
Johnsonella sp.	1.9452	0.949772	2.55989	1.04506	5.75958	0.16255	0.418945
Bacillus sp.	-1.23049	-1.08195	-1.3409	-0.345699	5.30429	-0.055469	0.467947
Saccharimonadaceae Family	0.27657	-0.110442	0.618815	0.47985	6.35226	0.0666567	0.470875
Agathobacter sp.	-0.504921	-0.455925	-0.542691	0.060572	5.82788	0.0103138	0.495768
Lachnospiraceae NC2004 group sp.	-0.672032	-0.728555	-0.623542	0.370632	5.35769	0.0570615	0.472828
Rikenellaceae RC9 gut group sp.	-0.552744	-0.307279	-0.743483	-0.510638	5.9504	-0.0791651	0.458008
Parabacteroides sp.	-0.219806	-0.102173	-0.290976	-0.114671	5.38764	-0.0216707	0.489749
Psychrobacillus sp.	-1.26068	-1.27915	-1.24734	0.00358256	5.40636	0.000488428	0.499512
Enterobacterales Order	-0.945333	-1.00746	-0.900125	0.150593	5.11453	0.0279384	0.488281
Unknown Phylum_1	2.90202	3.40987	2.43119	-0.625259	5.53717	-0.105656	0.445818
[Eubacterium] eligens group sp.	-0.71563	-1.09968	-0.415364	0.884823	5.58143	0.145693	0.425781
Lachnospira sp.	-1.08272	-1.25923	-0.912	0.589311	5.37357	0.0979828	0.452652
Sutterella sp.	-0.277257	-0.403301	-0.186656	0.286571	6.12807	0.0396268	0.479987
[Eubacterium] yurii group sp.	0.709132	0.201279	1.37571	0.889604	5.6172	0.1411	0.42806
Paraprevotella sp.	-1.15483	-1.27696	-1.06545	0.309138	4.92922	0.0580531	0.470703
P5D1-392 Family	-0.516242	-0.0592479	-0.818828	-0.87138	5.62239	-0.135975	0.433778
Aggregatibacter sp.	-0.485878	-1.21004	0.29308	1.93871	5.95916	0.293436	0.381061
Marinobacter sp.	-1.26713	-1.57828	-1.03714	0.74146	4.7131	0.138036	0.427734
Oscillospiraceae Family	-0.275514	0.558727	-0.748213	-1.38869	6.37287	-0.211014	0.39974
Scardovia sp.	-0.826739	-0.454521	-1.07428	-0.845126	5.04041	-0.157107	0.420761
Bacilli Class	-0.395603	-0.889538	0.0915743	1.068	4.7098	0.196247	0.402538
[Eubacterium] siraeum group sp.	-0.733962	-0.227083	-1.10106	-1.18071	5.14435	-0.202398	0.400911
Pseudopropionibacterium sp.	2.5062	1.55185	2.95575	1.15996	4.95949	0.200751	0.387695
Clostridium sensu stricto 1 sp.	-0.0824508	0.424868	-0.462842	-0.677611	5.67383	-0.109206	0.450374
Staphylococcaceae Family	-0.916887	-0.761521	-1.02409	-0.258105	5.78656	-0.0400113	0.479662
Kocuria sp.	-1.20566	-1.03551	-1.33542	-0.403493	5.14246	-0.0735649	0.462565
Fusicatenibacter sp.	-1.11418	-1.34616	-0.910062	0.507293	5.2404	0.0890913	0.454279
Coriobacteriaceae UCG-002 sp.	-1.14794	-0.996701	-1.27295	-0.214617	5.13254	-0.0411918	0.479336
Tepidiphilus sp.	-1.12596	-1.1685	-1.09842	0.108969	5.10898	0.0166946	0.4904
Enterorhabdus sp.	-0.498	-0.0422654	-0.791474	-0.840632	5.9546	-0.1316	0.4375
Prevotellaceae UCG-001 sp.	-1.02215	-0.515049	-1.36561	-1.01885	5.2105	-0.166507	0.414388
JGI 0000069-P22 Order	-0.720619	-1.13691	-0.351707	1.04811	5.57917	0.177063	0.416531
Dubosiella sp.	0.492831	0.692084	0.349724	-0.213348	5.8804	-0.0303968	0.484701
Rhodococcus sp.	-1.3228	-1.27577	-1.36693	-0.166527	4.96016	-0.0318915	0.485677
Solibacillus sp.	-1.28444	-1.22718	-1.30754	-0.0636024	5.34302	-0.0113098	0.492678
Colidextribacter sp.	-0.435369	0.136668	-0.807569	-1.23657	5.95495	-0.186137	0.404816
Peptostreptococcus sp.	0.53144	0.310588	0.720583	0.470973	5.12942	0.0795001	0.457208
Cetobacterium sp.	-0.475539	-0.881301	-0.0837483	0.816852	5.88481	0.118514	0.444517
Roseburia sp.	-0.361934	-0.0831682	-0.624822	-0.431228	5.73658	-0.0628755	0.470875
Oscillibacter sp.	-0.349093	0.136004	-0.707772	-0.772809	5.52467	-0.127045	0.442057
Alphaproteobacteria Class	-0.919461	-0.648501	-1.10527	-0.4693	5.16669	-0.0785842	0.461589
Nitrospira sp.	-1.10005	-0.959975	-1.20227	-0.362894	5.37996	-0.059565	0.469727
Mucispirillum sp.	-1.02698	-0.639842	-1.29453	-0.769911	5.07736	-0.136491	0.431175
Simonsiella sp.	-1.29262	-1.4467	-1.16537	0.49283	5.19578	0.0898924	0.455404
Shewanella sp.	-1.35544	-1.38563	-1.32931	0.186414	4.62876	0.0347969	0.482096
Comamonas sp.	0.0329246	-0.582761	0.696204	1.25057	5.62258	0.185505	0.407552
Intestinimonas sp.	-0.962907	-0.493525	-1.26489	-1.0272	5.43891	-0.179045	0.414579
Dialister sp.	-0.340525	-0.693781	0.0222319	0.771431	5.35016	0.134442	0.441081
Lachnoclostridium sp.	-0.0391763	-0.044098	-0.0266024	0.264616	5.92586	0.0437525	0.479662
Schleiferilactobacillus sp.	-1.32984	-1.05706	-1.52805	-0.765517	4.90375	-0.133491	0.438334
Mobilitalea sp.	-0.678998	-1.09914	-0.32406	1.04014	5.40473	0.175376	0.419922
Peptococcus sp.	-0.603539	-0.609046	-0.599043	-0.0492057	5.13649	-0.00813746	0.496258
Rhodobacteraceae Family	-1.28343	-1.31718	-1.25421	0.0922953	5.02259	0.0160386	0.491536
Treponema sp.	-1.03375	-0.786973	-1.2223	-0.556636	5.0065	-0.104334	0.448422
Shimwellia sp.	-1.04657	-1.15782	-0.934378	0.301015	5.04807	0.0554102	0.47413
Sedimentibacter sp.	-1.18712	-1.27972	-1.11265	0.182212	5.25045	0.0351498	0.480469
Trichococcus sp.	-1.2032	-1.18762	-1.21677	0.0441275	5.12443	0.00563858	0.496583
Selenomonas sp.	1.94374	1.11474	2.41117	1.05866	5.26112	0.174771	0.412109
Lactobacillales Order	1.743	1.94901	1.58908	-0.485895	4.55928	-0.0935518	0.452148
[Eubacterium] brachy group sp.	-1.14122	-1.20534	-1.09357	0.25115	4.67933	0.0465473	0.473307
Micrococcus sp.	-1.09367	-0.701171	-1.34244	-0.868678	5.40892	-0.141641	0.43099
Weissella sp.	-1.41195	-1.18014	-1.5785	-0.509894	4.46916	-0.103058	0.448893
[Eubacterium] xylanophilum group sp.	-0.559233	0.199665	-1.04454	-1.2067	5.22282	-0.209659	0.391474
Bact-08 sp.	-1.17273	-1.37349	-0.996779	0.465755	4.69018	0.0806913	0.452001
Odoribacter sp.	-0.82659	-0.431571	-1.08796	-0.949016	5.5586	-0.155879	0.426294
Flavobacteriaceae Family	-1.2082	-1.10944	-1.30056	-0.284235	5.10911	-0.0488988	0.474284
Atopostipes sp.	-1.26743	-1.3283	-1.22143	0.214476	5.05452	0.0375316	0.479011
Olsenella sp.	-1.27494	-0.932894	-1.49167	-0.734618	4.93942	-0.136608	0.433453
Acidaminococcaceae Family	-1.41514	-1.3418	-1.49352	-0.120312	4.65689	-0.0186867	0.489909
Mycoplasma sp.	-0.750291	-0.757585	-0.744261	0.0881438	4.87157	0.0154289	0.491536
Acholeplasma sp.	-1.21695	-1.5093	-0.979986	0.669282	4.78281	0.123591	0.435731
Enterococcus sp.	-1.07409	-1.16111	-0.983824	0.285952	5.44829	0.0438888	0.475586
Caproiciproducens sp.	-0.923786	-0.93729	-0.911226	-0.0392629	5.33023	-0.00879007	0.495281
Megasphaera sp.	-0.0626009	-0.294721	0.0952835	0.37528	5.62548	0.0618814	0.470052
Ottowia sp.	-1.37161	-1.41828	-1.3386	0.173852	4.53202	0.0295763	0.483724
Brevibacillus sp.	-1.37305	-1.30764	-1.4285	-0.00871074	4.53815	-0.000891309	0.499023
Sulfuricurvum sp.	-1.43726	-1.52642	-1.34639	0.127876	4.54786	0.0264192	0.485519
Cellulosilyticum sp.	-1.35175	-1.38207	-1.32688	-0.0328339	4.99373	-0.00462887	0.497396
Paracoccus sp.	-1.27787	-1.21707	-1.31938	-0.0514719	4.83924	-0.0113569	0.494631
Macellibacteroides sp.	-0.851034	-0.922747	-0.798933	0.199505	5.06609	0.0345638	0.484543
Fructobacillus sp.	-1.37458	-1.57894	-1.19507	0.427296	4.55995	0.0843349	0.458333
[Eubacterium] nodatum group sp.	-0.0613457	0.678634	-0.532061	-0.900617	5.02155	-0.1522	0.427921
Bifidobacteriaceae Family	-1.07732	-1.05657	-1.09742	-0.120128	4.74611	-0.0186577	0.491051
Lachnospiraceae UCG-004 sp.	-1.17811	-1.15497	-1.19426	-0.0086778	4.94895	-0.00136602	0.499186
Anaerolineaceae Family	-1.16753	-1.31437	-1.04617	0.419298	4.76819	0.0822628	0.46224
Blautia sp.	-0.999978	-0.950612	-1.05282	-0.0612244	5.34565	-0.0116466	0.49349
Clostridium sensu stricto 12 sp.	-0.938804	-1.02726	-0.85996	0.199655	4.86325	0.0361307	0.481939
[Eubacterium] ruminantium group sp.	-1.30818	-1.17885	-1.40773	-0.232301	4.67908	-0.041669	0.478034
Desemzia sp.	-1.25159	-1.17462	-1.29054	-0.129737	4.74634	-0.0267276	0.488122
TM7a sp.	-1.42291	-1.50999	-1.35768	0.26508	4.80717	0.0480115	0.475431
Ethanoligenenaceae Family	-1.31972	-1.57151	-1.09817	0.578986	4.64935	0.106287	0.449219
Xanthomonas sp.	-1.27665	-1.20049	-1.3369	-0.134553	4.67983	-0.0225286	0.486495
Neomicrococcus sp.	-1.3126	-1.55844	-1.10012	0.666991	4.49718	0.128259	0.432476
Aquincola sp.	-1.19626	-1.51324	-0.874576	0.684312	4.61926	0.130568	0.428385
Alysiella sp.	-1.39594	-1.51387	-1.31031	0.227996	4.61307	0.042513	0.476888
Clostridia vadinBB60 group Order	-0.439866	0.224112	-0.810691	-1.13066	5.41592	-0.201965	0.409697
Candidatus Saccharimonas sp.	0.0810034	0.190023	-0.0271479	0.06746	5.38208	0.0126047	0.494305
Negativibacillus sp.	-1.16294	-0.462431	-1.58877	-1.34522	4.67972	-0.254785	0.374674
Bilophila sp.	-1.26145	-0.986373	-1.43048	-0.516977	4.7988	-0.101425	0.449398
Ruminococcaceae Family_1	-0.84397	-0.492551	-1.09334	-0.775067	4.99779	-0.133491	0.437826
GCA-900066575 sp.	-0.981963	-0.463987	-1.32125	-1.04153	5.08121	-0.168808	0.414063
Conchiformibius sp.	-1.37743	-1.3583	-1.39151	0.0136982	4.84822	0.00200088	0.499023
Gracilibacteria Class	-1.3843	-1.50885	-1.29189	0.220192	4.91766	0.0400357	0.477058
Centipeda sp.	-0.741638	-0.982257	-0.474552	0.768214	5.48752	0.126381	0.444191
Lawsonella sp.	-1.23534	-1.19359	-1.26303	-0.078222	4.63558	-0.0176471	0.490234
Klebsiella sp.	-1.38649	-1.37006	-1.40491	-0.017857	4.66679	-0.0033522	0.497885
Ruminococcus sp.	-0.742975	-0.503845	-0.924836	-0.396961	5.00904	-0.0738157	0.467773
UCG-009 sp.	-1.25444	-1.0292	-1.38453	-0.43775	4.69829	-0.0810656	0.460788
Tuzzerella sp.	-1.10439	-0.767191	-1.33321	-0.553378	4.62202	-0.102517	0.448242
Gordonibacter sp.	-1.24286	-1.1998	-1.27517	-0.127063	4.56979	-0.0204865	0.485844
UCG-003 sp.	-1.43824	-1.34694	-1.5052	-0.182565	4.71002	-0.0369498	0.480794
Rhodospirillales Order	-0.975765	-1.01312	-0.936836	0.187692	4.80598	0.0331663	0.481445
Jeotgalicoccus sp.	-1.28166	-1.19733	-1.34917	-0.0747473	4.77422	-0.0138961	0.494792
Burkholderiales Order	-0.716241	-0.787499	-0.660457	0.102384	4.91876	0.0185228	0.4904
Gammaproteobacteria Class	-0.657762	-0.660649	-0.652208	0.035153	5.05351	0.00696477	0.497559
Aquamonas sp.	-1.30292	-1.54304	-1.08308	0.5396	4.39897	0.103102	0.442239
[Eubacterium] ventriosum group sp.	-1.16371	-0.750222	-1.43938	-0.791121	4.50052	-0.155477	0.426107
Lachnospiraceae FCS020 group sp.	-1.33838	-1.28165	-1.38906	-0.125074	4.55457	-0.0253324	0.487146
Bacillales Order	-1.26002	-1.02615	-1.43398	-0.389017	4.77345	-0.0763982	0.462565
Gastranaerophilales Order	-1.09073	-0.531164	-1.47607	-1.0575	4.5471	-0.194323	0.398308
Peptococcaceae Family	-0.93237	-0.491838	-1.24846	-0.911496	4.7343	-0.171954	0.412109
Ralstonia sp.	-1.3566	-1.42133	-1.31305	0.0772509	4.62746	0.0161405	0.491536
Lactobacillaceae Family	0.69393	1.23837	0.325794	-0.8224	4.41009	-0.165784	0.40807
Ruminococcaceae Family_2	-0.184332	0.315626	-0.460765	-0.592503	5.2086	-0.104194	0.453628
UCG-002 sp.	-1.33905	-1.34446	-1.33308	-0.0103215	4.80514	-0.00186876	0.499023
Shuttleworthia sp.	-1.31001	-1.44554	-1.21023	0.287764	4.7072	0.0527181	0.47055
Dorea sp.	-1.19292	-0.874773	-1.42088	-0.609324	4.75293	-0.11056	0.443866
Collinsella sp.	-1.29879	-1.56471	-1.06468	0.577133	4.60978	0.105143	0.444336
RF39 Order	-0.262908	0.198313	-0.576449	-0.666726	5.00304	-0.110096	0.441406
Prevotellaceae Family	-1.3766	-1.33688	-1.4027	-0.086448	4.6911	-0.0163781	0.491862
Veillonellaceae Family	-1.32281	-1.14145	-1.44878	-0.357431	4.76551	-0.0670303	0.468923
UBA1819 sp.	-1.32333	-1.12294	-1.4837	-0.347136	4.49919	-0.0700669	0.467448
Enterobacter sp.	-1.20609	-1.3008	-1.1211	0.209053	4.8286	0.0363399	0.480469
NK4A214 group sp.	-1.14497	-0.96689	-1.2753	-0.299769	4.4799	-0.0604153	0.471852
Allorhizobium-Neorhizobium-Pararhizobium-Rhizobium sp.	-1.23994	-1.36872	-1.14139	0.268438	4.76133	0.0520536	0.475106
Rikenella sp.	-0.878443	-0.395934	-1.25074	-0.764998	4.54388	-0.14894	0.428897
Erysipelatoclostridiaceae Family	-1.48087	-1.39264	-1.53181	-0.0553582	4.66268	-0.0112126	0.49349
Anaerobiospirillum sp.	-1.25268	-1.12433	-1.36228	-0.393267	4.55484	-0.0726559	0.465169
Candidatus Arthromitus sp.	-1.33358	-1.08752	-1.50825	-0.49652	4.6121	-0.0968948	0.450374
A2 sp.	-0.991408	-0.669565	-1.24081	-0.714244	4.82612	-0.130803	0.437032
Lachnospiraceae UCG-001 sp.	-1.07046	-0.818831	-1.26623	-0.604892	4.8782	-0.113688	0.44401
Ochrobactrum sp.	-1.39471	-1.06696	-1.64091	-0.6497	4.42823	-0.129361	0.43508
Porphyromonadaceae Family	-1.2785	-1.00775	-1.45654	-0.565905	4.72155	-0.104473	0.446615
Cryptobacterium sp.	-1.20635	-1.23636	-1.18758	-0.082217	4.61179	-0.0138767	0.490726
Coprococcus sp.	-1.36754	-1.46611	-1.29295	0.254896	4.67691	0.0476773	0.474284
Actinobacteria Class	-0.573268	-0.915277	-0.295691	0.626244	4.58263	0.121339	0.441263
Corynebacteriales Order	-1.38855	-1.31137	-1.46483	-0.0856546	4.55418	-0.0170573	0.490234
Butyrivibrio sp.	-1.40955	-1.4735	-1.35856	0.140469	4.55744	0.0266584	0.485026
Rickettsiales Order	-1.36387	-1.14239	-1.49707	-0.335658	4.49646	-0.0671103	0.463391
Megamonas sp.	-1.3099	-1.19449	-1.38057	-0.279886	4.64315	-0.0538706	0.472828
UCG-010 Family	-0.85314	-0.247369	-1.26442	-1.06172	4.66967	-0.196307	0.40384
Anaeroplasma sp.	-1.36753	-1.41359	-1.33564	0.0280682	4.48042	0.00489917	0.497559
Facklamia sp.	-1.4232	-1.39707	-1.451	-0.00275484	4.55597	-0.000965625	0.499674
Micavibrionaceae Family	-1.45571	-1.42863	-1.48004	0.0215571	4.62367	0.00481575	0.497721
Mogibacterium sp.	-1.39411	-1.19996	-1.50986	-0.307914	4.54274	-0.0570274	0.470378
Unknown Family Family	-1.37443	-1.33901	-1.40766	-0.0595575	4.5281	-0.0100789	0.494631
Pasteurellaceae Family	-0.468264	-0.607248	-0.359332	0.358384	4.52384	0.0715114	0.463216
Novispirillum sp.	-1.42777	-1.41794	-1.44249	-0.02541	4.50067	-0.0045663	0.496745
Erysipelatoclostridium sp.	-1.29901	-1.06987	-1.4615	-0.437161	4.50212	-0.082395	0.456232
Micrococcaceae Family	-1.11227	-1.29389	-0.979191	0.338206	4.61563	0.0653815	0.468272
Christensenellaceae Family	-1.30133	-1.43075	-1.19967	0.242531	4.44634	0.0450166	0.477709
Proteobacteria Phylum	-0.98544	-0.916889	-1.04096	-0.196863	4.88005	-0.0358428	0.483892
Marvinbryantia sp.	-1.44726	-1.23372	-1.62623	-0.469696	4.46207	-0.0863874	0.457859
Proteiniphilum sp.	-1.37251	-1.28556	-1.44202	-0.244925	4.59086	-0.0467529	0.477058
Family XIII UCG-001 sp.	-1.34346	-1.14783	-1.49572	-0.40372	4.43012	-0.0757647	0.461263
ASF356 sp.	-1.45757	-1.32813	-1.55868	-0.254404	4.64219	-0.0491231	0.473958
Anaerotruncus sp.	-1.22102	-0.862356	-1.41663	-0.560734	4.38853	-0.107512	0.444987
Monoglobus sp.	-1.27348	-1.13861	-1.39312	-0.307173	4.50942	-0.0605757	0.470052
[Ruminococcus] torques group sp.	-1.40027	-1.32143	-1.45283	-0.193486	4.68201	-0.0368974	0.481614
Micrococcales Order	-0.0827009	0.18737	-0.242687	-0.378528	4.63914	-0.0721125	0.463391
Sporolactobacillus sp.	-1.46029	-1.23311	-1.60687	-0.518041	4.52387	-0.0944604	0.4507
Muribaculum sp.	-1.35896	-1.30569	-1.40608	-0.0575901	4.5094	-0.00957666	0.494141
Firmicutes Phylum	-1.06565	-0.776407	-1.28323	-0.444638	4.42031	-0.0903407	0.457031
Streptococcaceae Family	-1.12714	-1.20736	-1.08958	-0.0632581	4.60172	-0.0124413	0.494792
UCG-005 sp.	-1.26205	-1.23248	-1.27382	-0.0113993	4.57138	-0.0022699	0.499023
Parvibacter sp.	-1.38824	-1.28794	-1.44876	-0.193033	4.46135	-0.0329257	0.479818
[Eubacterium] coprostanoligenes group Family	-1.26741	-1.1724	-1.34956	-0.16596	4.58708	-0.033237	0.483398
Pseudomonadales Order	-1.47335	-1.63027	-1.33843	0.260365	4.3401	0.0506238	0.476237
Peptostreptococcaceae Family	-1.45669	-1.4713	-1.44714	0.0779123	4.46696	0.0134327	0.492188
Erysipelotrichaceae Family	-1.19305	-1.1525	-1.21803	-0.174254	4.61122	-0.0315921	0.485844
Bacteroidia Class	-1.22431	-1.36305	-1.1129	0.257955	4.33573	0.0521947	0.473958
Family XIII AD3011 group sp.	-1.34704	-1.26106	-1.43116	-0.247202	4.46292	-0.0459195	0.47526
Christensenellaceae R-7 group sp.	-1.37391	-1.4481	-1.33082	0.152741	4.5385	0.0245842	0.485677
Milano-WF1B-42 sp.	-1.39492	-1.28293	-1.48264	-0.239374	4.55646	-0.0473958	0.472656
[Eubacterium] oxidoreducens group sp.	-1.07258	-0.829408	-1.22753	-0.404587	4.34027	-0.079878	0.464042
Clostridia Class	-1.13539	-0.859175	-1.34068	-0.482022	4.40542	-0.0913518	0.452148
Bacillaceae Family	-1.43162	-1.36545	-1.48773	-0.0544782	4.43913	-0.0102437	0.49349
Fusobacteriaceae Family	-1.07029	-0.705095	-1.31402	-0.595986	4.55428	-0.116087	0.441081
Helicobacteraceae Family	-1.44672	-1.27902	-1.54649	-0.22785	4.30516	-0.0471531	0.473479
Eggerthellaceae Family	-1.34713	-1.27272	-1.40797	-0.193693	4.31465	-0.0361523	0.481771
Cricetibacter sp.	-1.43912	-1.45701	-1.42599	-0.0066341	4.33891	-0.00109855	0.499674
Enterococcaceae Family	-1.43684	-1.40832	-1.4636	-0.112277	4.32899	-0.0223083	0.486003
Rahnella sp.	-1.43454	-1.53776	-1.36285	0.202749	4.3573	0.0391719	0.476888

## Sheet: Effect; SamplingPostLT
	rab.all	rab.win.0	rab.win.1	diff.btw	diff.win	effect	overlap
Streptococcus sp.	16.2207	16.2844	16.142	-0.179872	1.53888	-0.10061	0.45
Gemella sp.	13.0808	13.4055	12.812	-0.413458	1.97903	-0.192642	0.41392
Haemophilus sp.	11.5091	11.5492	11.4676	0.00693172	3.01686	0.00244809	0.499006
Bergeyella sp.	6.90412	6.83275	6.98129	0.185304	4.0222	0.0404882	0.475568
Granulicatella sp.	11.1721	11.4774	10.8216	-0.310344	2.10091	-0.132977	0.445612
Prevotella_7 sp.	9.20367	9.39713	8.95572	-0.249295	3.51396	-0.0635845	0.470739
Rothia sp.	11.2351	11.3473	10.9597	-0.298717	2.79245	-0.098832	0.461517
Burkholderia-Caballeronia-Paraburkholderia sp.	5.49357	5.51475	5.48083	-0.104796	6.27716	-0.0200438	0.491761
Abiotrophia sp.	9.4569	9.7457	9.15713	-0.631729	2.54969	-0.240031	0.390625
Lautropia sp.	8.85408	9.58277	8.14371	-1.07752	3.07733	-0.302632	0.360511
Pseudomonas sp.	4.85527	5.09264	4.58964	0.0844738	8.53556	0.0103883	0.494034
Veillonella sp.	10.4996	10.6045	10.1749	-0.137785	2.51397	-0.0511156	0.478273
Actinobacillus sp.	5.35345	5.09933	5.76784	0.911907	7.13467	0.117246	0.436524
Neisseria sp.	11.1863	11.3145	10.9979	-0.285729	2.81423	-0.0941113	0.454261
Fusobacterium sp.	10.1577	10.3443	9.88307	-0.553644	2.83308	-0.180855	0.420051
Serratia sp.	1.51184	1.57752	1.45382	-0.0275237	8.11181	-0.00267285	0.498154
Stenotrophomonas sp.	0.686656	0.208172	1.20962	0.926306	6.7004	0.134752	0.440057
Alloprevotella sp.	8.18894	8.41764	7.87131	-0.36027	3.00631	-0.104054	0.447727
Porphyromonas sp.	10.2382	10.275	10.201	0.218273	3.13605	0.061728	0.470889
Castellaniella sp.	2.83707	3.2159	2.28984	-0.360552	7.0813	-0.0454598	0.478409
Chryseobacterium sp.	-1.28646	-1.39206	-1.17865	0.352269	5.84569	0.0518905	0.468049
Actinomyces sp.	9.83357	10.0607	9.55287	-0.409917	2.42371	-0.159268	0.428287
Staphylococcus sp.	3.77904	3.9993	3.52316	-0.15131	6.03586	-0.0194619	0.489066
Leptotrichia sp.	8.04517	8.15192	7.8957	-0.390219	3.06209	-0.116602	0.443624
Prevotella sp.	8.17594	8.27054	8.08471	-0.289845	2.95431	-0.0881638	0.459091
Sphingomonas sp.	4.84666	5.24936	4.55229	-0.567547	6.56315	-0.0793595	0.457256
Yersiniaceae Family	-0.55679	-0.641569	-0.47464	0.228629	6.58061	0.0324996	0.483101
Capnocytophaga sp.	7.88902	8.26464	7.67535	-0.658841	3.08648	-0.194867	0.407955
Cutibacterium sp.	2.47442	3.18023	1.70027	-0.918224	6.3296	-0.135232	0.432386
Romboutsia sp.	1.84332	1.91452	1.71914	-0.33222	7.88805	-0.0410837	0.482102
Acinetobacter sp.	2.81663	2.17926	3.91646	1.18017	6.88904	0.156139	0.433116
Methylobacterium-Methylorubrum sp.	3.83164	3.97326	3.67061	-0.045642	5.73347	-0.00672449	0.496734
Kingella sp.	5.27856	6.07696	4.89367	-0.5765	4.51563	-0.107532	0.451576
Lactococcus sp.	0.301898	0.0768067	0.591002	0.721809	6.98745	0.0897111	0.45328
Cardiobacterium sp.	5.18553	5.5098	4.61156	-1.00973	4.016	-0.226384	0.39233
Prevotella_9 sp.	-0.00868569	0.284878	-0.265531	-0.41551	7.90398	-0.0504157	0.476853
F0332 sp.	3.7098	3.61129	3.84091	0.222233	5.63479	0.0341683	0.482817
Lachnoanaerobaculum sp.	6.29963	6.45685	6.13909	-0.345755	2.11881	-0.138259	0.434252
Enhydrobacter sp.	0.882617	1.4264	0.469617	-0.957227	6.51999	-0.130976	0.43608
Solobacterium sp.	4.50525	4.88123	4.13016	-1.16918	3.88175	-0.272635	0.349432
Parapusillimonas sp.	-0.0480867	0.154887	-0.232706	-0.269581	6.15051	-0.0363429	0.480398
Moraxella sp.	-0.0303621	0.63467	-0.61615	-1.51066	6.63784	-0.19902	0.403693
Eikenella sp.	4.76252	5.10402	4.29611	-1.14564	6.15084	-0.175255	0.414655
Streptobacillus sp.	3.69462	4.33216	2.8835	-0.973191	7.20955	-0.125496	0.4405
Saccharimonadales Order	3.93614	4.06289	3.79346	-0.0637144	6.87469	-0.00988311	0.495882
Corynebacterium sp.	6.32143	6.6431	6.15753	-0.266034	3.4377	-0.0759649	0.467898
Wolbachia sp.	-1.36543	-1.40361	-1.32164	0.136992	4.78575	0.0250525	0.485657
Ligilactobacillus sp.	5.86278	5.9431	5.73745	-0.392128	4.54789	-0.0727869	0.464073
Lactobacillus sp.	4.31246	3.90081	4.59438	0.784541	5.48653	0.125963	0.436364
Chloroplast Order	1.36074	1.8662	1.15444	-0.582738	6.05268	-0.0834517	0.462369
Atopobium sp.	4.81503	5.05277	4.60722	-0.58706	3.0133	-0.164045	0.41108
Absconditabacteriales (SR1) Order	1.17198	1.34848	0.949009	-0.488943	6.82393	-0.0665205	0.470037
Lacticaseibacillus sp.	0.857023	0.880739	0.829456	-0.0472973	7.11639	-0.00542578	0.497302
Leifsonia sp.	-1.18153	-1.08032	-1.30033	-0.248768	6.1334	-0.0381765	0.477137
Campylobacter sp.	5.99312	6.02817	5.93691	-0.0613598	2.89763	-0.0181821	0.49077
TM7x sp.	4.48447	5.07812	3.99165	-0.909441	4.56732	-0.167417	0.405283
Turicibacter sp.	0.993344	1.25255	0.778839	0.0308225	7.16965	0.00440013	0.498438
Microbacterium sp.	-0.810634	-0.953892	-0.648316	0.265857	7.04089	0.0343719	0.479261
Flavonifractor sp.	-1.21892	-1.0839	-1.36563	-0.363289	5.12977	-0.0692233	0.467045
Flaviflexus sp.	-1.2157	-1.18296	-1.25164	-0.0593366	5.46556	-0.00889601	0.494886
Oribacterium sp.	4.50375	4.72553	4.31324	-0.478681	4.31921	-0.0961335	0.438636
Blastococcus sp.	-1.28811	-1.13525	-1.41041	-0.457536	4.99945	-0.0780103	0.458523
Diaphorobacter sp.	0.214593	0.381381	0.0949423	-0.232107	6.01752	-0.0351213	0.484091
Catonella sp.	2.87821	3.3147	2.45701	-0.726998	5.65572	-0.117663	0.437784
Alistipes sp.	0.481022	0.250691	0.719458	0.520138	6.83641	0.0721813	0.465493
Bacteroides sp.	3.71353	3.89109	3.5155	-0.386899	5.30627	-0.0628289	0.460665
Methyloprofundus sp.	-1.40077	-1.34984	-1.44823	-0.11425	4.99678	-0.0165798	0.489773
Escherichia-Shigella sp.	-0.613021	-0.435035	-0.735239	-0.344052	5.85306	-0.0525439	0.474581
Neisseriaceae Family	0.872674	1.42968	0.270123	-1.07603	5.92813	-0.15626	0.421187
Faecalibaculum sp.	-0.625596	-0.438038	-0.779127	-0.205193	5.97598	-0.0293383	0.483385
F0058 sp.	-0.434907	-0.68787	-0.196059	0.473122	5.80638	0.0730311	0.461932
Desulfovibrionaceae Family	-0.240932	-0.730429	0.327058	1.17623	6.06509	0.176264	0.416643
Clostridia UCG-014 Order	3.94861	3.52446	4.39263	0.685289	5.82252	0.101819	0.446464
Cronobacter sp.	-1.13323	-1.17296	-1.09906	0.0547206	5.63303	0.00918562	0.495455
HT002 sp.	0.557528	-0.078897	1.3983	1.18526	6.75997	0.160993	0.428977
Muribaculaceae Family	3.03641	2.20613	3.66136	1.4534	7.40657	0.190522	0.418466
Butyricicoccus sp.	-1.18123	-1.0846	-1.255	-0.186652	4.93319	-0.0330294	0.482102
Citrobacter sp.	-1.10601	-1.11359	-1.10211	0.0929711	5.20221	0.016346	0.49219
Brevundimonas sp.	-1.09344	-1.16048	-1.02501	0.189788	5.27575	0.0317297	0.483101
Parvimonas sp.	3.37071	3.5163	3.23806	-0.169733	4.9218	-0.0300165	0.483669
Comamonadaceae Family	-0.805581	-0.932171	-0.683115	0.353446	5.49665	0.0548169	0.473729
Aerococcus sp.	-1.22639	-1.39435	-1.0292	0.520119	5.74895	0.080622	0.453693
Pantoea sp.	-1.10037	-1.04293	-1.17417	-0.126604	5.77747	-0.0194319	0.487216
Tannerella sp.	1.84887	1.701	1.95932	-0.169527	5.90843	-0.0270119	0.487646
Faecalibacterium sp.	-0.213774	-0.251718	-0.162854	0.12093	6.46843	0.0164034	0.490486
Desulfovibrio sp.	-0.211801	-0.507873	0.110822	0.854704	6.01684	0.129555	0.438512
Lactiplantibacillus sp.	-0.87969	-0.977888	-0.772596	0.222056	5.81194	0.0334514	0.479545
Magnetospirillum sp.	-1.23258	-1.20816	-1.25828	-0.179125	5.22044	-0.0282781	0.481681
Salmonella sp.	-1.38981	-1.35347	-1.43204	-0.0734041	4.99673	-0.01407	0.491761
Lachnospiraceae NK4A136 group sp.	2.79966	1.41701	3.83265	1.46257	6.98892	0.203088	0.406987
Limosilactobacillus sp.	-0.0350136	-0.080196	-0.0059781	0.0605806	5.93762	0.0082752	0.49517
Anoxybacillus sp.	-1.17492	-1.38903	-0.979282	0.663089	5.20894	0.114888	0.442204
Helicobacter sp.	-0.441596	-0.873577	0.123341	1.19478	5.64942	0.187781	0.418182
Glutamicibacter sp.	-1.07412	-1.3492	-0.67973	0.868802	5.75863	0.134236	0.42017
Stomatobaculum sp.	2.4222	2.79026	2.13087	-0.767027	6.23845	-0.115068	0.44618
Phascolarctobacterium sp.	-0.802051	-0.641373	-0.944905	-0.325898	5.53323	-0.0511766	0.47642
Enterobacteriaceae Family	-0.845549	-0.668943	-1.01185	-0.451413	5.58941	-0.070409	0.460511
Alicycliphilus sp.	-0.787006	-0.846293	-0.697807	0.203504	5.22254	0.0369011	0.481818
Providencia sp.	-1.10851	-1.08694	-1.13204	0.00116159	5.18424	3.96791e-05	0.5
Bacteroidales Order	0.516644	0.188814	0.82773	0.554038	5.88509	0.0892194	0.453977
Amphibacillus sp.	-1.29643	-1.29757	-1.29456	0.0403664	5.20634	0.00502322	0.497586
Thalassobius sp.	-1.38659	-1.37629	-1.39697	-0.0529912	4.95413	-0.0093812	0.49517
Haliangium sp.	-1.30266	-1.27176	-1.33623	-0.188555	5.06383	-0.030585	0.484091
Mitochondria Family	2.57336	2.4067	2.70237	0.351999	5.78387	0.0579019	0.473729
Conservatibacter sp.	0.14466	0.556149	-0.194634	-0.536556	5.08373	-0.0902244	0.457102
Subdoligranulum sp.	-0.468528	-0.588243	-0.348759	0.295266	5.59738	0.0459389	0.475284
Bifidobacterium sp.	-0.0255259	-0.258623	0.266272	0.788444	5.99243	0.11957	0.440784
Lachnospiraceae Family	2.73541	1.93154	3.29669	0.940102	6.05998	0.136855	0.428977
Latilactobacillus sp.	-1.19831	-1.18204	-1.21926	-0.00844116	5.81753	-0.00205916	0.499006
Johnsonella sp.	1.9452	2.01714	1.90155	-0.155875	5.7389	-0.0227092	0.487216
Bacillus sp.	-1.23049	-1.29811	-1.17547	0.212342	5.43668	0.0341741	0.481397
Saccharimonadaceae Family	0.27657	0.491736	0.109272	-0.793256	6.36751	-0.117571	0.44618
Agathobacter sp.	-0.504921	-0.211579	-0.809083	-0.54663	5.77611	-0.0839191	0.460381
Lachnospiraceae NC2004 group sp.	-0.672032	-0.770053	-0.570674	0.292916	5.40758	0.0508662	0.477137
Rikenellaceae RC9 gut group sp.	-0.552744	-0.48956	-0.604367	-0.0408148	5.9399	-0.00717197	0.497727
Parabacteroides sp.	-0.219806	-0.744472	0.44648	1.06298	5.24799	0.178106	0.414939
Psychrobacillus sp.	-1.26068	-1.39793	-1.14719	0.402237	5.40156	0.0704759	0.463068
Enterobacterales Order	-0.945333	-0.957704	-0.934541	0.0864058	5.13478	0.0140553	0.492474
Unknown Phylum_1	2.90202	2.27617	3.4802	1.25522	5.4454	0.194294	0.396478
[Eubacterium] eligens group sp.	-0.71563	-0.493765	-0.92579	-0.355927	5.59378	-0.0595646	0.469318
Lachnospira sp.	-1.08272	-0.997011	-1.15943	-0.0278681	5.44426	-0.00452024	0.496875
Sutterella sp.	-0.277257	-0.0192042	-0.496398	-0.524309	6.12496	-0.0781344	0.466761
[Eubacterium] yurii group sp.	0.709132	0.864861	0.595425	-0.0997122	5.72728	-0.0137395	0.491906
Paraprevotella sp.	-1.15483	-1.01872	-1.27017	-0.357658	4.84659	-0.0655218	0.467898
P5D1-392 Family	-0.516242	-0.567568	-0.460863	-0.029555	5.67587	-0.0037288	0.498011
Aggregatibacter sp.	-0.485878	-0.612726	-0.321928	0.129373	6.13041	0.0209443	0.490341
Marinobacter sp.	-1.26713	-1.29487	-1.22581	0.00564245	4.82439	0.00117265	0.499432
Oscillospiraceae Family	-0.275514	-0.704625	0.228053	1.09148	6.34014	0.159472	0.418915
Scardovia sp.	-0.826739	-0.953052	-0.677222	0.420425	5.02939	0.0717221	0.462369
Bacilli Class	-0.395603	-0.615455	-0.133002	0.439252	4.83466	0.0808961	0.455682
[Eubacterium] siraeum group sp.	-0.733962	-1.10087	-0.338312	0.906745	5.16982	0.159343	0.420335
Pseudopropionibacterium sp.	2.5062	2.87536	1.74997	-0.975801	4.8323	-0.17743	0.400738
Clostridium sensu stricto 1 sp.	-0.0824508	-0.310454	0.137691	0.634339	5.63332	0.106741	0.446464
Staphylococcaceae Family	-0.916887	-1.19817	-0.612699	0.675452	5.78568	0.102555	0.439364
Kocuria sp.	-1.20566	-1.14608	-1.28142	-0.143103	5.20028	-0.0249127	0.485089
Fusicatenibacter sp.	-1.11418	-1.10528	-1.12883	0.0634452	5.34954	0.010084	0.494034
Coriobacteriaceae UCG-002 sp.	-1.14794	-1.4393	-0.836733	0.738947	5.18	0.128808	0.432102
Tepidiphilus sp.	-1.12596	-0.817044	-1.37517	-0.654227	5.08011	-0.116851	0.445455
Enterorhabdus sp.	-0.498	-0.695373	-0.241879	0.480796	5.91937	0.074411	0.464489
Prevotellaceae UCG-001 sp.	-1.02215	-1.13237	-0.904882	0.334182	5.19955	0.0557463	0.467197
JGI 0000069-P22 Order	-0.720619	-0.833206	-0.619556	0.253731	5.70165	0.0396308	0.482386
Dubosiella sp.	0.492831	0.142392	0.906355	0.622777	5.92475	0.0903579	0.461932
Rhodococcus sp.	-1.3228	-1.37149	-1.28697	0.137498	4.94132	0.0249266	0.4875
Solibacillus sp.	-1.28444	-1.50077	-1.06752	0.621593	5.31112	0.102289	0.448011
Colidextribacter sp.	-0.435369	-0.662874	-0.192526	0.428783	6.03703	0.0652899	0.463352
Peptostreptococcus sp.	0.53144	0.495594	0.575052	-0.016815	5.11769	-0.00234193	0.499432
Cetobacterium sp.	-0.475539	-0.326765	-0.611859	-0.194151	5.85724	-0.0309866	0.486794
Roseburia sp.	-0.361934	-0.557681	-0.162135	0.301358	5.84054	0.0459239	0.47642
Oscillibacter sp.	-0.349093	-0.465759	-0.238318	0.196709	5.66316	0.0310644	0.485657
Alphaproteobacteria Class	-0.919461	-0.795344	-1.04862	-0.238517	5.14941	-0.0416398	0.477273
Nitrospira sp.	-1.10005	-1.01887	-1.1887	-0.290183	5.3373	-0.047025	0.475433
Mucispirillum sp.	-1.02698	-1.05537	-1.00027	0.20092	5.02665	0.0336337	0.481397
Simonsiella sp.	-1.29262	-1.06857	-1.52684	-0.636636	5.24675	-0.110494	0.444318
Shewanella sp.	-1.35544	-1.20764	-1.49303	-0.336219	4.56355	-0.0675283	0.465057
Comamonas sp.	0.0329246	-0.49582	0.720203	1.08619	5.71353	0.170409	0.416643
Intestinimonas sp.	-0.962907	-1.1581	-0.730963	0.574961	5.41637	0.100278	0.450724
Dialister sp.	-0.340525	-0.480489	-0.195686	0.155056	5.37687	0.0276712	0.487646
Lachnoclostridium sp.	-0.0391763	-0.133941	0.0668526	-0.0335593	6.00726	-0.00617178	0.497443
Schleiferilactobacillus sp.	-1.32984	-1.31232	-1.34251	0.0628895	4.89786	0.0118228	0.49517
Mobilitalea sp.	-0.678998	-0.29502	-1.00114	-0.814947	5.47569	-0.136795	0.432386
Peptococcus sp.	-0.603539	-0.424749	-0.744143	-0.308484	5.06158	-0.0538029	0.472443
Rhodobacteraceae Family	-1.28343	-1.15451	-1.41017	-0.198979	5.01126	-0.0307288	0.480398
Treponema sp.	-1.03375	-1.08574	-0.968538	0.0843461	5.01349	0.0116855	0.493042
Shimwellia sp.	-1.04657	-0.847372	-1.22219	-0.521781	5.19145	-0.0915484	0.454132
Sedimentibacter sp.	-1.18712	-1.08071	-1.29126	-0.259751	5.26059	-0.0471772	0.478125
Trichococcus sp.	-1.2032	-1.13415	-1.27312	-0.216993	5.20573	-0.0364144	0.479261
Selenomonas sp.	1.94374	2.2761	1.69426	-0.735596	5.32564	-0.121397	0.444034
Lactobacillales Order	1.743	1.29882	2.1486	0.9034	4.41899	0.17541	0.400568
[Eubacterium] brachy group sp.	-1.14122	-1.13627	-1.14972	0.0255106	4.69881	0.00500084	0.498154
Micrococcus sp.	-1.09367	-0.990299	-1.18558	-0.180594	5.37583	-0.0341662	0.483669
Weissella sp.	-1.41195	-1.36881	-1.45299	-0.0517457	4.38782	-0.00998383	0.494178
[Eubacterium] xylanophilum group sp.	-0.559233	-0.933332	-0.172836	0.976748	5.32706	0.164107	0.414773
Bact-08 sp.	-1.17273	-0.993531	-1.335	-0.379993	4.60503	-0.0644585	0.464641
Odoribacter sp.	-0.82659	-1.1866	-0.401793	0.95646	5.50155	0.164942	0.428693
Flavobacteriaceae Family	-1.2082	-1.16952	-1.23708	-0.0754002	4.9851	-0.017353	0.493042
Atopostipes sp.	-1.26743	-1.12988	-1.39785	-0.322177	5.10098	-0.0536652	0.471591
Olsenella sp.	-1.27494	-1.18136	-1.37919	-0.239316	4.98259	-0.0416104	0.479693
Acidaminococcaceae Family	-1.41514	-1.41564	-1.41344	-0.00264324	4.65885	-0.000403205	0.499574
Mycoplasma sp.	-0.750291	-0.906838	-0.589996	0.214851	4.96373	0.0358876	0.480114
Acholeplasma sp.	-1.21695	-0.970741	-1.45666	-0.495955	4.89389	-0.0903378	0.452996
Enterococcus sp.	-1.07409	-1.25868	-0.861671	0.712898	5.4934	0.121721	0.436524
Caproiciproducens sp.	-0.923786	-0.846439	-1.00073	-0.393414	5.33564	-0.0591783	0.471741
Megasphaera sp.	-0.0626009	0.433618	-0.500888	-1.01021	5.51218	-0.153016	0.424148
Ottowia sp.	-1.37161	-1.20376	-1.53598	-0.434146	4.56532	-0.0794558	0.4547
Brevibacillus sp.	-1.37305	-1.23793	-1.51638	-0.274569	4.62188	-0.052046	0.471741
Sulfuricurvum sp.	-1.43726	-1.42565	-1.44369	-0.0657423	4.47654	-0.013222	0.49233
Cellulosilyticum sp.	-1.35175	-1.16359	-1.50602	-0.387072	4.88814	-0.069987	0.460949
Paracoccus sp.	-1.27787	-1.36766	-1.15233	0.249583	4.83943	0.0458038	0.475852
Macellibacteroides sp.	-0.851034	-0.742979	-0.953837	-0.259699	5.1435	-0.0451971	0.477557
Fructobacillus sp.	-1.37458	-1.28731	-1.47306	-0.19614	4.53281	-0.0389343	0.481534
[Eubacterium] nodatum group sp.	-0.0613457	0.346068	-0.378568	-0.688797	5.0769	-0.119496	0.43608
Bifidobacteriaceae Family	-1.07732	-1.14556	-1.01525	0.0964524	4.7539	0.017266	0.490486
Lachnospiraceae UCG-004 sp.	-1.17811	-1.08531	-1.24801	-0.187598	4.93525	-0.0337983	0.482533
Anaerolineaceae Family	-1.16753	-0.894324	-1.40448	-0.677098	4.73164	-0.12653	0.436932
Blautia sp.	-0.999978	-1.08791	-0.923605	0.324085	5.34236	0.0523245	0.47358
Clostridium sensu stricto 12 sp.	-0.938804	-0.877122	-1.00792	-0.229634	4.91237	-0.039595	0.482249
[Eubacterium] ruminantium group sp.	-1.30818	-1.41627	-1.19798	0.297352	4.62536	0.0597089	0.468901
Desemzia sp.	-1.25159	-1.34407	-1.12968	0.379412	4.83467	0.0715725	0.464925
TM7a sp.	-1.42291	-1.29382	-1.54789	-0.342186	4.83343	-0.0639632	0.468333
Ethanoligenenaceae Family	-1.31972	-1.1913	-1.45372	-0.32698	4.73964	-0.0616233	0.469602
Xanthomonas sp.	-1.27665	-1.23746	-1.33043	-0.188519	4.72266	-0.0350064	0.48125
Neomicrococcus sp.	-1.3126	-1.24174	-1.38456	-0.0937423	4.54808	-0.0161285	0.491338
Aquincola sp.	-1.19626	-1.15789	-1.22967	0.0316553	4.68288	0.00588965	0.497302
Alysiella sp.	-1.39594	-1.27205	-1.50706	-0.277738	4.73825	-0.0583459	0.469318
Clostridia vadinBB60 group Order	-0.439866	-0.718788	-0.111469	0.697592	5.37952	0.121487	0.4405
Candidatus Saccharimonas sp.	0.0810034	0.269284	-0.0628764	-0.571689	5.46745	-0.0990364	0.454545
Negativibacillus sp.	-1.16294	-1.33339	-0.983698	0.552379	4.74149	0.0993311	0.450156
Bilophila sp.	-1.26145	-1.18787	-1.33746	-0.187083	4.78055	-0.0350918	0.481965
Ruminococcaceae Family_1	-0.84397	-1.08682	-0.629203	0.579477	5.03215	0.0974236	0.449872
GCA-900066575 sp.	-0.981963	-1.08424	-0.877772	0.396338	5.10619	0.0755259	0.463636
Conchiformibius sp.	-1.37743	-1.19148	-1.57286	-0.587496	4.90493	-0.110787	0.441068
Gracilibacteria Class	-1.3843	-1.40068	-1.35231	0.0721997	4.88062	0.012436	0.494034
Centipeda sp.	-0.741638	-0.599811	-0.86856	-0.348426	5.6123	-0.0568575	0.468901
Lawsonella sp.	-1.23534	-1.05288	-1.41463	-0.420368	4.56722	-0.0857155	0.459529
Klebsiella sp.	-1.38649	-1.38497	-1.39272	-0.00275748	4.59077	-0.000581534	0.499858
Ruminococcus sp.	-0.742975	-1.095	-0.345987	0.721812	5.03525	0.13156	0.43624
UCG-009 sp.	-1.25444	-1.28354	-1.23651	0.0516541	4.69427	0.00927461	0.495598
Tuzzerella sp.	-1.10439	-1.25232	-0.932975	0.412246	4.6729	0.0761896	0.460949
Gordonibacter sp.	-1.24286	-1.3375	-1.15366	0.197308	4.5464	0.0405472	0.480545
UCG-003 sp.	-1.43824	-1.28912	-1.57209	-0.307294	4.66516	-0.0592603	0.471307
Rhodospirillales Order	-0.975765	-0.966202	-0.995095	-0.0433135	4.86716	-0.00899112	0.49517
Jeotgalicoccus sp.	-1.28166	-1.4253	-1.11991	0.387776	4.74544	0.0759001	0.460665
Burkholderiales Order	-0.716241	-0.798048	-0.609709	0.282067	4.86275	0.0546898	0.470739
Gammaproteobacteria Class	-0.657762	-0.46538	-0.821343	-0.403014	4.9657	-0.0692895	0.464205
Aquamonas sp.	-1.30292	-1.13541	-1.48318	-0.436245	4.43373	-0.0841337	0.454416
[Eubacterium] ventriosum group sp.	-1.16371	-1.30671	-0.977824	0.483857	4.53093	0.087639	0.452557
Lachnospiraceae FCS020 group sp.	-1.33838	-1.2774	-1.39495	-0.0761522	4.5354	-0.0136865	0.492758
Bacillales Order	-1.26002	-1.28748	-1.21984	0.110488	4.67742	0.0182529	0.492045
Gastranaerophilales Order	-1.09073	-1.26155	-0.926194	0.301318	4.57902	0.0596143	0.466629
Peptococcaceae Family	-0.93237	-1.1533	-0.720055	0.557695	4.8075	0.107035	0.448736
Ralstonia sp.	-1.3566	-1.22059	-1.50872	-0.300744	4.65354	-0.0589421	0.470321
Lactobacillaceae Family	0.69393	0.774341	0.622704	-0.109657	4.53188	-0.0200391	0.489634
Ruminococcaceae Family_2	-0.184332	-0.534261	0.209538	0.593152	5.23726	0.103736	0.453564
UCG-002 sp.	-1.33905	-1.2116	-1.46774	-0.321908	4.89316	-0.058413	0.468901
Shuttleworthia sp.	-1.31001	-1.11175	-1.49248	-0.38545	4.73709	-0.067983	0.466345
Dorea sp.	-1.19292	-1.25619	-1.12261	0.168196	4.78177	0.0281462	0.485511
Collinsella sp.	-1.29879	-1.39635	-1.19064	0.243297	4.74139	0.0481255	0.477137
RF39 Order	-0.262908	-0.553804	0.046229	0.475679	5.05212	0.0795829	0.458677
Prevotellaceae Family	-1.3766	-1.29066	-1.45802	-0.154663	4.75268	-0.0268176	0.484659
Veillonellaceae Family	-1.32281	-1.33352	-1.3162	0.102126	4.72431	0.0186667	0.48935
UBA1819 sp.	-1.32333	-1.42595	-1.19838	0.380732	4.5055	0.0765284	0.459659
Enterobacter sp.	-1.20609	-1.25947	-1.15289	0.226906	4.8367	0.0390823	0.480261
NK4A214 group sp.	-1.14497	-1.36475	-0.887976	0.586422	4.54917	0.111002	0.442898
Allorhizobium-Neorhizobium-Pararhizobium-Rhizobium sp.	-1.23994	-1.11028	-1.36987	-0.149267	4.77173	-0.0251251	0.486932
Rikenella sp.	-0.878443	-0.988855	-0.765593	0.327698	4.495	0.0647556	0.467045
Erysipelatoclostridiaceae Family	-1.48087	-1.35328	-1.589	-0.405967	4.65109	-0.0721734	0.460795
Anaerobiospirillum sp.	-1.25268	-1.04249	-1.47756	-0.494473	4.46442	-0.0932212	0.447159
Candidatus Arthromitus sp.	-1.33358	-1.35357	-1.31274	4.80476e-05	4.62079	7.23418e-06	0.499858
A2 sp.	-0.991408	-0.873457	-1.12208	-0.268752	4.85814	-0.0510798	0.474148
Lachnospiraceae UCG-001 sp.	-1.07046	-1.16667	-0.970094	0.249837	4.90661	0.04895	0.47358
Ochrobactrum sp.	-1.39471	-1.47249	-1.28965	0.366443	4.39337	0.0706254	0.465341
Porphyromonadaceae Family	-1.2785	-1.3996	-1.11702	0.407251	4.70097	0.0746508	0.462085
Cryptobacterium sp.	-1.20635	-1.02126	-1.39005	-0.453971	4.64561	-0.0843474	0.455836
Coprococcus sp.	-1.36754	-1.43505	-1.30929	0.199103	4.66353	0.0381068	0.478557
Actinobacteria Class	-0.573268	-0.550719	-0.5888	-0.109119	4.61579	-0.0247238	0.488214
Corynebacteriales Order	-1.38855	-1.35129	-1.42666	-0.0884767	4.53032	-0.0152416	0.491338
Butyrivibrio sp.	-1.40955	-1.23748	-1.55833	-0.339762	4.6421	-0.0620166	0.465777
Rickettsiales Order	-1.36387	-1.34052	-1.38745	0.0407282	4.47937	0.00859602	0.495455
Megamonas sp.	-1.3099	-1.16504	-1.41365	-0.321163	4.67431	-0.0577827	0.467197
UCG-010 Family	-0.85314	-1.1773	-0.469894	0.715382	4.70143	0.129847	0.429991
Anaeroplasma sp.	-1.36753	-1.33539	-1.40729	-0.0143731	4.41652	-0.00418899	0.49787
Facklamia sp.	-1.4232	-1.54386	-1.30769	0.328796	4.54336	0.0597263	0.469185
Micavibrionaceae Family	-1.45571	-1.38391	-1.52325	-0.137492	4.58513	-0.0259721	0.486932
Mogibacterium sp.	-1.39411	-1.34994	-1.43724	-0.0624167	4.53201	-0.0130733	0.492758
Unknown Family Family	-1.37443	-1.19103	-1.56614	-0.427086	4.55188	-0.0759552	0.456688
Pasteurellaceae Family	-0.468264	-0.46427	-0.469399	-0.0139206	4.66636	-0.00381545	0.498864
Novispirillum sp.	-1.42777	-1.3716	-1.48922	-0.166774	4.49002	-0.0341589	0.482249
Erysipelatoclostridium sp.	-1.29901	-1.21167	-1.36808	-0.0899987	4.41519	-0.0166181	0.489489
Micrococcaceae Family	-1.11227	-1.00347	-1.23324	-0.294789	4.54202	-0.0554924	0.472877
Christensenellaceae Family	-1.30133	-1.45928	-1.16482	0.331497	4.38821	0.0686486	0.466061
Proteobacteria Phylum	-0.98544	-0.965681	-1.01091	-0.0580424	4.82399	-0.0126983	0.494746
Marvinbryantia sp.	-1.44726	-1.39521	-1.51106	-0.0565581	4.48318	-0.0126102	0.494462
Proteiniphilum sp.	-1.37251	-1.24943	-1.49983	-0.241501	4.53253	-0.049991	0.476569
Family XIII UCG-001 sp.	-1.34346	-1.55192	-1.14209	0.420109	4.44105	0.0871252	0.457824
ASF356 sp.	-1.45757	-1.34824	-1.56778	-0.24919	4.60806	-0.0481107	0.475717
Anaerotruncus sp.	-1.22102	-1.30119	-1.12508	0.273279	4.40623	0.0509603	0.471741
Monoglobus sp.	-1.27348	-1.44253	-1.07426	0.431313	4.43031	0.0872303	0.460097
[Ruminococcus] torques group sp.	-1.40027	-1.37553	-1.42348	-0.0128556	4.65658	-0.00166181	0.498864
Micrococcales Order	-0.0827009	0.494177	-0.584119	-0.981371	4.53467	-0.187875	0.404261
Sporolactobacillus sp.	-1.46029	-1.42555	-1.49284	-0.104074	4.48939	-0.0204146	0.490202
Muribaculum sp.	-1.35896	-1.33734	-1.37703	0.00925884	4.47223	0.0017659	0.498864
Firmicutes Phylum	-1.06565	-0.996735	-1.15223	-0.191029	4.45798	-0.035298	0.481965
Streptococcaceae Family	-1.12714	-1.06287	-1.20852	-0.227129	4.67606	-0.0431107	0.479125
UCG-005 sp.	-1.26205	-1.18342	-1.36011	-0.265149	4.55338	-0.0523233	0.47358
Parvibacter sp.	-1.38824	-1.51307	-1.25521	0.369818	4.38018	0.0698572	0.4625
[Eubacterium] coprostanoligenes group Family	-1.26741	-1.23688	-1.29821	-0.00512383	4.57419	-0.00164765	0.499148
Pseudomonadales Order	-1.47335	-1.37456	-1.56007	-0.14976	4.31538	-0.0340203	0.482817
Peptostreptococcaceae Family	-1.45669	-1.39359	-1.50345	-0.0478509	4.49758	-0.0093355	0.493894
Erysipelotrichaceae Family	-1.19305	-1.27021	-1.11905	0.18543	4.63501	0.0328388	0.482817
Bacteroidia Class	-1.22431	-1.26836	-1.18667	0.0534534	4.45916	0.0117049	0.493894
Family XIII AD3011 group sp.	-1.34704	-1.49309	-1.19549	0.425128	4.38702	0.0818555	0.456534
Christensenellaceae R-7 group sp.	-1.37391	-1.28243	-1.45481	-0.159422	4.51661	-0.0335517	0.480829
Milano-WF1B-42 sp.	-1.39492	-1.36999	-1.42814	-0.0594891	4.57833	-0.00909811	0.495314
[Eubacterium] oxidoreducens group sp.	-1.07258	-1.20131	-0.928771	0.384022	4.43657	0.0761225	0.463068
Clostridia Class	-1.13539	-1.19264	-1.06804	0.0723684	4.44568	0.0164751	0.492474
Bacillaceae Family	-1.43162	-1.28984	-1.5925	-0.314413	4.35794	-0.0625342	0.466629
Fusobacteriaceae Family	-1.07029	-1.51548	-0.610837	0.947403	4.42731	0.190299	0.401136
Helicobacteraceae Family	-1.44672	-1.5433	-1.34385	0.275166	4.25153	0.0595595	0.470889
Eggerthellaceae Family	-1.34713	-1.40774	-1.27175	0.0768555	4.3144	0.0122871	0.492898
Cricetibacter sp.	-1.43912	-1.45025	-1.43005	0.00952756	4.42356	0.0019289	0.498011
Enterococcaceae Family	-1.43684	-1.55784	-1.31165	0.202816	4.36181	0.0353161	0.480261
Rahnella sp.	-1.43454	-1.34892	-1.50676	-0.143064	4.39981	-0.0264082	0.48608

## Sheet: Effect; Lesion;Sampling
	rab.all	rab.win.0	rab.win.1	diff.btw	diff.win	effect	overlap
Streptococcus sp.	16.2207	16.2468	15.8819	-0.316509	1.54415	-0.192413	0.415827
Gemella sp.	13.0808	13.2695	12.6589	-0.314881	1.98815	-0.154209	0.426411
Haemophilus sp.	11.5091	11.4017	11.7477	0.472588	2.98656	0.143124	0.425189
Bergeyella sp.	6.90412	6.85396	7.11161	0.551931	4.34801	0.106339	0.438791
Granulicatella sp.	11.1721	11.3263	10.8838	-0.1348	2.14522	-0.0569811	0.478327
Prevotella_7 sp.	9.20367	9.31292	8.83957	-0.42623	3.59108	-0.106373	0.446348
Rothia sp.	11.2351	11.1628	11.6551	0.1869	2.83161	0.0665561	0.470262
Burkholderia-Caballeronia-Paraburkholderia sp.	5.49357	5.29899	5.71865	0.810924	5.91781	0.117711	0.447859
Abiotrophia sp.	9.4569	9.5183	9.2559	-0.251253	2.41582	-0.0902753	0.457157
Lautropia sp.	8.85408	9.10479	8.28548	-0.43318	3.1334	-0.120047	0.448363
Pseudomonas sp.	4.85527	4.545	6.64736	1.21567	8.09782	0.14221	0.434761
Veillonella sp.	10.4996	10.3199	11.1483	0.534897	2.44341	0.193208	0.41864
Actinobacillus sp.	5.35345	5.15988	5.90859	0.684071	7.04993	0.0868412	0.451889
Neisseria sp.	11.1863	11.0524	11.7008	0.963728	2.76801	0.307549	0.362903
Fusobacterium sp.	10.1577	9.98346	10.4663	0.507705	2.94654	0.167349	0.421371
Serratia sp.	1.51184	1.51371	1.50843	0.475805	8.39991	0.0505762	0.47204
Stenotrophomonas sp.	0.686656	0.684923	0.689284	0.0273477	6.79062	0.00399835	0.497984
Alloprevotella sp.	8.18894	8.3426	7.84561	-0.176676	3.02752	-0.0469533	0.477078
Porphyromonas sp.	10.2382	9.99086	10.7916	0.735303	3.0742	0.222474	0.406045
Castellaniella sp.	2.83707	2.50862	3.58559	1.36092	7.11319	0.171323	0.421159
Chryseobacterium sp.	-1.28646	-1.25917	-1.37126	-0.193961	5.57326	-0.030197	0.483367
Actinomyces sp.	9.83357	9.76553	10.2506	0.100581	2.42632	0.0391561	0.482359
Staphylococcus sp.	3.77904	3.41069	4.21521	0.633727	5.53406	0.0990717	0.456149
Leptotrichia sp.	8.04517	7.96789	8.4825	0.348161	3.15256	0.0984094	0.456927
Prevotella sp.	8.17594	8.18717	8.1577	-0.167991	3.05138	-0.057455	0.475302
Sphingomonas sp.	4.84666	5.14887	4.41504	-0.587144	6.37461	-0.0801951	0.457431
Yersiniaceae Family	-0.55679	-0.75384	-0.0282818	1.05934	6.54146	0.15046	0.425907
Capnocytophaga sp.	7.88902	7.7329	8.18095	0.359036	2.93529	0.105158	0.449597
Cutibacterium sp.	2.47442	2.38833	2.8285	0.2057	6.47953	0.0321124	0.486391
Romboutsia sp.	1.84332	1.82842	1.90359	0.145007	7.82947	0.0180093	0.489169
Acinetobacter sp.	2.81663	2.02722	5.11467	2.12323	6.54899	0.287382	0.365927
Methylobacterium-Methylorubrum sp.	3.83164	3.76605	3.94436	0.390114	5.71223	0.0600367	0.470766
Kingella sp.	5.27856	4.97125	6.1213	0.861662	4.42498	0.171561	0.40625
Lactococcus sp.	0.301898	0.266523	0.388954	0.138248	7.15927	0.0191301	0.492695
Cardiobacterium sp.	5.18553	5.18895	5.17909	0.231864	4.08017	0.0450768	0.476071
Prevotella_9 sp.	-0.00868569	0.102083	-0.279635	-0.119182	8.17989	-0.0162022	0.491688
F0332 sp.	3.7098	3.42258	4.82184	1.26305	5.68048	0.198641	0.395161
Lachnoanaerobaculum sp.	6.29963	6.19229	6.519	0.336602	2.10957	0.131938	0.436996
Enhydrobacter sp.	0.882617	0.994221	0.614867	-0.588064	6.43847	-0.0931638	0.457431
Solobacterium sp.	4.50525	4.61529	4.24874	-0.617317	3.76791	-0.137714	0.410282
Parapusillimonas sp.	-0.0480867	0.0608981	-0.274629	-0.391064	6.13323	-0.0584536	0.470529
Moraxella sp.	-0.0303621	0.0646703	-0.283125	-0.259317	6.91295	-0.0371117	0.485383
Eikenella sp.	4.76252	5.04013	3.89372	-0.918033	6.69547	-0.112411	0.439012
Streptobacillus sp.	3.69462	3.76179	3.2756	-0.0556915	7.4556	-0.00575086	0.49748
Saccharimonadales Order	3.93614	3.93846	3.92495	0.250771	6.68245	0.038534	0.478831
Corynebacterium sp.	6.32143	6.15623	6.70175	0.786572	3.3196	0.218504	0.397985
Wolbachia sp.	-1.36543	-1.34174	-1.4144	-0.0894547	4.92593	-0.0128314	0.49068
Ligilactobacillus sp.	5.86278	6.11102	4.94455	-1.02114	4.81216	-0.181771	0.403526
Lactobacillus sp.	4.31246	4.28219	4.45792	0.286784	5.2473	0.0476121	0.480343
Chloroplast Order	1.36074	1.35225	1.38163	0.125595	6.27491	0.0168005	0.490176
Atopobium sp.	4.81503	4.89755	4.63044	-0.381371	2.87736	-0.105439	0.4375
Absconditabacteriales (SR1) Order	1.17198	0.868467	1.96941	0.595112	6.55263	0.072524	0.467742
Lacticaseibacillus sp.	0.857023	0.810025	1.01969	0.630658	7.35616	0.07946	0.45995
Leifsonia sp.	-1.18153	-1.16224	-1.23496	-0.0757127	6.13152	-0.0148669	0.490927
Campylobacter sp.	5.99312	5.86048	6.39423	0.523804	2.95123	0.141876	0.426196
TM7x sp.	4.48447	4.70755	4.04141	-0.494389	4.61242	-0.0968078	0.445844
Turicibacter sp.	0.993344	1.14996	0.650148	0.101966	7.37261	0.0155924	0.493199
Microbacterium sp.	-0.810634	-0.909362	-0.546625	0.371586	7.19177	0.0484114	0.470766
Flavonifractor sp.	-1.21892	-1.12049	-1.45935	-0.46524	4.93949	-0.0778346	0.454912
Flaviflexus sp.	-1.2157	-1.11113	-1.48501	-0.56023	5.29146	-0.0899317	0.458165
Oribacterium sp.	4.50375	4.42246	4.6499	0.186166	3.82628	0.0394489	0.473286
Blastococcus sp.	-1.28811	-1.20718	-1.46786	-0.253723	4.84726	-0.0491461	0.476574
Diaphorobacter sp.	0.214593	0.348347	-0.0546421	-0.514809	5.81509	-0.0813506	0.464484
Catonella sp.	2.87821	3.02517	2.53378	-0.258602	5.50022	-0.0396429	0.479093
Alistipes sp.	0.481022	0.562356	0.257878	-0.595402	6.65597	-0.0849941	0.467506
Bacteroides sp.	3.71353	3.71849	3.70331	-0.0669318	5.23087	-0.0109925	0.492695
Methyloprofundus sp.	-1.40077	-1.33617	-1.58517	-0.193379	4.84852	-0.0308563	0.483367
Escherichia-Shigella sp.	-0.613021	-0.623653	-0.58372	-0.077808	5.61871	-0.0131288	0.493448
Neisseriaceae Family	0.872674	1.06471	0.404215	-0.437893	5.88054	-0.066961	0.464987
Faecalibaculum sp.	-0.625596	-0.601187	-0.674617	0.25459	6.42772	0.0369175	0.482116
F0058 sp.	-0.434907	-0.515508	-0.203517	0.358108	5.69259	0.0557552	0.474055
Desulfovibrionaceae Family	-0.240932	-0.16285	-0.410227	-0.306513	6.14729	-0.0481477	0.479839
Clostridia UCG-014 Order	3.94861	3.90401	4.06651	0.165108	5.99088	0.0213724	0.487903
Cronobacter sp.	-1.13323	-1.06907	-1.30279	-0.191755	5.59105	-0.0381359	0.481612
HT002 sp.	0.557528	0.411311	0.877436	-0.0906067	6.58324	-0.00992928	0.495968
Muribaculaceae Family	3.03641	3.00638	3.07217	0.249997	7.1688	0.0329735	0.484131
Butyricicoccus sp.	-1.18123	-1.07062	-1.41798	-0.359331	4.87093	-0.0640519	0.469521
Citrobacter sp.	-1.10601	-1.01321	-1.30334	-0.45587	5.14748	-0.0746873	0.455645
Brevundimonas sp.	-1.09344	-0.898917	-1.47201	-0.476536	5.17492	-0.075369	0.46119
Parvimonas sp.	3.37071	3.1799	3.67087	0.561505	4.68928	0.112116	0.439012
Comamonadaceae Family	-0.805581	-0.719249	-1.00884	-0.305677	5.42606	-0.0505644	0.475063
Aerococcus sp.	-1.22639	-1.35787	-0.838693	0.67151	6.01215	0.0961147	0.441814
Pantoea sp.	-1.10037	-1.11931	-1.05362	0.242557	6.0072	0.038286	0.477823
Tannerella sp.	1.84887	1.55384	2.74584	0.701934	5.77291	0.106217	0.446069
Faecalibacterium sp.	-0.213774	-0.24067	-0.121445	0.0761506	6.65964	0.0104282	0.495968
Desulfovibrio sp.	-0.211801	-0.150026	-0.379236	-0.264429	6.02724	-0.0431747	0.47631
Lactiplantibacillus sp.	-0.87969	-1.00209	-0.466241	0.696113	5.94731	0.106992	0.446851
Magnetospirillum sp.	-1.23258	-1.16033	-1.45116	-0.332926	4.97696	-0.0607206	0.465491
Salmonella sp.	-1.38981	-1.32201	-1.57865	-0.353862	4.98086	-0.0585847	0.467742
Lachnospiraceae NK4A136 group sp.	2.79966	2.16365	3.89249	0.744048	6.93399	0.10712	0.451613
Limosilactobacillus sp.	-0.0350136	0.134808	-0.469353	-0.619414	6.00423	-0.0977338	0.456149
Anoxybacillus sp.	-1.17492	-1.1358	-1.2628	-0.117865	5.03968	-0.0202951	0.488161
Helicobacter sp.	-0.441596	-0.392165	-0.576068	-0.244468	5.72565	-0.0434865	0.481351
Glutamicibacter sp.	-1.07412	-1.22242	-0.575975	0.838584	6.14169	0.122318	0.432964
Stomatobaculum sp.	2.4222	2.50724	2.15561	-0.709476	6.35958	-0.105036	0.448363
Phascolarctobacterium sp.	-0.802051	-0.833269	-0.698978	0.228462	5.80396	0.0350498	0.485383
Enterobacteriaceae Family	-0.845549	-0.650408	-1.31086	-0.852553	5.3988	-0.13339	0.43073
Alicycliphilus sp.	-0.787006	-0.595818	-1.18739	-0.723225	5.01484	-0.124146	0.440524
Providencia sp.	-1.10851	-0.987135	-1.39253	-0.524711	4.98258	-0.0966251	0.447355
Bacteroidales Order	0.516644	0.60571	0.337247	-0.380654	5.64822	-0.0596729	0.46875
Amphibacillus sp.	-1.29643	-1.39976	-0.98201	0.608103	5.65275	0.105447	0.440806
Thalassobius sp.	-1.38659	-1.39494	-1.35766	0.171535	5.17053	0.0311047	0.486146
Haliangium sp.	-1.30266	-1.22868	-1.51263	-0.297168	4.82808	-0.0539897	0.474294
Mitochondria Family	2.57336	2.41715	2.96701	0.671412	5.77178	0.112537	0.446573
Conservatibacter sp.	0.14466	0.29275	-0.15493	-0.116216	5.24804	-0.0177251	0.491935
Subdoligranulum sp.	-0.468528	-0.547271	-0.310055	0.457922	5.70013	0.0779092	0.46371
Bifidobacterium sp.	-0.0255259	-0.215776	0.578807	1.15873	6.22097	0.179543	0.419647
Lachnospiraceae Family	2.73541	2.57627	3.22391	0.289104	5.97867	0.0393428	0.480101
Latilactobacillus sp.	-1.19831	-1.3241	-0.850192	0.588794	5.98545	0.0884182	0.452897
Johnsonella sp.	1.9452	1.77076	2.25001	0.597253	5.64037	0.0917351	0.453125
Bacillus sp.	-1.23049	-1.27117	-1.14131	0.221546	5.30638	0.0420724	0.477319
Saccharimonadaceae Family	0.27657	0.343226	0.173391	-0.602634	6.21345	-0.0937738	0.454637
Agathobacter sp.	-0.504921	-0.443247	-0.662801	-0.141374	5.95935	-0.0180541	0.492695
Lachnospiraceae NC2004 group sp.	-0.672032	-0.743415	-0.459898	0.48088	5.37954	0.0776677	0.457431
Rikenellaceae RC9 gut group sp.	-0.552744	-0.304946	-1.09815	-1.1116	5.68444	-0.17933	0.416331
Parabacteroides sp.	-0.219806	-0.291905	-0.0194735	0.0754872	5.32857	0.0143112	0.49496
Psychrobacillus sp.	-1.26068	-1.41376	-0.885615	0.756415	5.74084	0.120013	0.432242
Enterobacterales Order	-0.945333	-1.07417	-0.558013	0.628175	5.17757	0.107512	0.448589
Unknown Phylum_1	2.90202	2.68526	3.29521	0.637258	5.42582	0.109892	0.44131
[Eubacterium] eligens group sp.	-0.71563	-0.729233	-0.663066	0.198984	5.71356	0.0278566	0.484879
Lachnospira sp.	-1.08272	-1.1222	-0.949814	0.367128	5.75719	0.0554665	0.469254
Sutterella sp.	-0.277257	-0.281795	-0.271974	-0.174789	6.11193	-0.026376	0.488911
[Eubacterium] yurii group sp.	0.709132	0.415055	1.5998	0.818784	5.56766	0.122003	0.439012
Paraprevotella sp.	-1.15483	-1.1306	-1.19517	-0.159235	4.84623	-0.0241932	0.487154
P5D1-392 Family	-0.516242	-0.434733	-0.667047	-0.217139	5.54171	-0.0361799	0.483627
Aggregatibacter sp.	-0.485878	-0.815071	0.855398	1.3907	5.93873	0.210584	0.410579
Marinobacter sp.	-1.26713	-1.3806	-0.979016	0.725731	4.92678	0.123582	0.439516
Oscillospiraceae Family	-0.275514	-0.215551	-0.386781	-0.192389	6.40712	-0.0251865	0.48665
Scardovia sp.	-0.826739	-0.700483	-1.1621	-0.61256	5.0246	-0.103953	0.447077
Bacilli Class	-0.395603	-0.630177	0.381464	1.06153	4.86881	0.194865	0.40373
[Eubacterium] siraeum group sp.	-0.733962	-0.693579	-0.840458	-0.186029	5.15652	-0.0311275	0.481108
Pseudopropionibacterium sp.	2.5062	2.46207	2.60686	0.0963757	4.95422	0.0157797	0.49244
Clostridium sensu stricto 1 sp.	-0.0824508	-0.177206	0.149927	0.940419	6.14718	0.137136	0.431452
Staphylococcaceae Family	-0.916887	-1.10564	-0.388401	0.947633	6.07915	0.137395	0.418851
Kocuria sp.	-1.20566	-1.1319	-1.4152	-0.358331	5.07906	-0.0690005	0.46371
Fusicatenibacter sp.	-1.11418	-1.2145	-0.793463	0.661429	5.56315	0.110015	0.451385
Coriobacteriaceae UCG-002 sp.	-1.14794	-1.2585	-0.837244	0.63292	5.47035	0.103919	0.451613
Tepidiphilus sp.	-1.12596	-1.00394	-1.38073	-0.483661	5.1739	-0.0800194	0.456653
Enterorhabdus sp.	-0.498	-0.417411	-0.726491	-0.465428	6.05806	-0.0624858	0.470262
Prevotellaceae UCG-001 sp.	-1.02215	-0.842507	-1.44669	-0.905057	4.90635	-0.167747	0.422883
JGI 0000069-P22 Order	-0.720619	-0.79108	-0.544581	0.357854	6.05233	0.0553081	0.478086
Dubosiella sp.	0.492831	0.530414	0.403002	-0.0985022	5.95389	-0.0154289	0.493448
Rhodococcus sp.	-1.3228	-1.32794	-1.30779	0.021763	4.85664	0.00323575	0.497984
Solibacillus sp.	-1.28444	-1.42965	-0.886465	0.777137	5.59596	0.1223	0.431956
Colidextribacter sp.	-0.435369	-0.202442	-0.888894	-1.00657	5.75265	-0.172689	0.42267
Peptostreptococcus sp.	0.53144	0.344968	1.04641	0.66671	4.94322	0.117761	0.439295
Cetobacterium sp.	-0.475539	-0.716838	0.273477	1.09109	6.04954	0.161102	0.426915
Roseburia sp.	-0.361934	-0.264095	-0.65763	-0.350075	5.88969	-0.0483471	0.473286
Oscillibacter sp.	-0.349093	-0.23149	-0.652338	-0.257391	5.59812	-0.0399285	0.480847
Alphaproteobacteria Class	-0.919461	-0.854337	-1.12059	-0.499007	5.17741	-0.0862743	0.455645
Nitrospira sp.	-1.10005	-1.02303	-1.27228	-0.396088	5.18151	-0.0742471	0.463206
Mucispirillum sp.	-1.02698	-0.834581	-1.43504	-0.560845	4.93584	-0.0995341	0.454133
Simonsiella sp.	-1.29262	-1.25041	-1.41508	-0.253118	5.24591	-0.0439681	0.475063
Shewanella sp.	-1.35544	-1.29476	-1.49933	-0.202943	4.71952	-0.0394393	0.478327
Comamonas sp.	0.0329246	-0.372324	1.48795	1.46404	5.7472	0.228353	0.396977
Intestinimonas sp.	-0.962907	-0.883258	-1.1747	-0.418254	5.23582	-0.0690739	0.467238
Dialister sp.	-0.340525	-0.589226	0.437944	0.903895	5.33575	0.144461	0.431738
Lachnoclostridium sp.	-0.0391763	0.167457	-0.436199	-0.588374	5.92887	-0.088861	0.458669
Schleiferilactobacillus sp.	-1.32984	-1.23941	-1.57153	-0.463387	4.73703	-0.0892758	0.459677
Mobilitalea sp.	-0.678998	-0.690305	-0.642198	0.0462757	5.63661	0.00713803	0.496725
Peptococcus sp.	-0.603539	-0.366136	-1.12234	-0.730524	4.91457	-0.13585	0.432242
Rhodobacteraceae Family	-1.28343	-1.17982	-1.54668	-0.424609	4.8531	-0.07451	0.460453
Treponema sp.	-1.03375	-0.952822	-1.27161	-0.385025	4.96224	-0.0694332	0.463476
Shimwellia sp.	-1.04657	-1.01517	-1.15998	-0.277166	5.20404	-0.0465452	0.477319
Sedimentibacter sp.	-1.18712	-1.23765	-1.03207	0.301025	5.37637	0.0451466	0.471537
Trichococcus sp.	-1.2032	-1.23042	-1.13831	0.0371246	5.14579	0.00676516	0.495968
Selenomonas sp.	1.94374	1.78741	2.20633	0.127142	5.17705	0.0175357	0.491184
Lactobacillales Order	1.743	1.82232	1.63143	-0.223276	4.20001	-0.0475081	0.477823
[Eubacterium] brachy group sp.	-1.14122	-1.18379	-1.03936	0.22751	4.62884	0.0451667	0.478831
Micrococcus sp.	-1.09367	-0.956815	-1.38429	-0.595216	5.17952	-0.107456	0.445844
Weissella sp.	-1.41195	-1.3541	-1.56758	-0.259997	4.41669	-0.0541462	0.473048
[Eubacterium] xylanophilum group sp.	-0.559233	-0.427748	-0.823982	-0.342311	5.28704	-0.0561716	0.47631
Bact-08 sp.	-1.17273	-1.09779	-1.38701	-0.425336	4.53351	-0.0763003	0.464718
Odoribacter sp.	-0.82659	-0.801897	-0.883075	-0.35867	5.39366	-0.0585884	0.46875
Flavobacteriaceae Family	-1.2082	-1.18223	-1.2757	-0.116631	5.02383	-0.0173652	0.490176
Atopostipes sp.	-1.26743	-1.27466	-1.24632	0.0662959	5.19931	0.0105938	0.492191
Olsenella sp.	-1.27494	-1.19585	-1.47027	-0.142342	5.02992	-0.0313692	0.484375
Acidaminococcaceae Family	-1.41514	-1.36919	-1.5369	-0.158271	4.44407	-0.0307599	0.486391
Mycoplasma sp.	-0.750291	-0.743203	-0.764604	-0.103914	4.96295	-0.0197624	0.489415
Acholeplasma sp.	-1.21695	-1.20209	-1.27515	-0.0948639	4.9009	-0.0190771	0.491688
Enterococcus sp.	-1.07409	-1.26992	-0.44617	1.346	5.59722	0.218507	0.404234
Caproiciproducens sp.	-0.923786	-0.911784	-0.945349	-0.26174	5.16988	-0.0477025	0.480605
Megasphaera sp.	-0.0626009	0.242629	-0.696039	-1.10935	5.48886	-0.17467	0.415827
Ottowia sp.	-1.37161	-1.3262	-1.51307	-0.197135	4.58886	-0.0430957	0.479597
Brevibacillus sp.	-1.37305	-1.29511	-1.56794	-0.328841	4.52784	-0.0662849	0.47127
Sulfuricurvum sp.	-1.43726	-1.50411	-1.25827	0.119266	4.54933	0.022344	0.488665
Cellulosilyticum sp.	-1.35175	-1.29643	-1.45813	-0.207528	4.87207	-0.0449403	0.480101
Paracoccus sp.	-1.27787	-1.30392	-1.15197	0.223752	4.9079	0.0445682	0.480101
Macellibacteroides sp.	-0.851034	-0.892246	-0.739634	0.25758	5.195	0.0462527	0.475567
Fructobacillus sp.	-1.37458	-1.39294	-1.32118	0.211031	4.56362	0.036542	0.482359
[Eubacterium] nodatum group sp.	-0.0613457	0.677416	-1.37115	-1.86801	4.97409	-0.347913	0.340726
Bifidobacteriaceae Family	-1.07732	-1.11896	-0.9503	0.261776	4.88691	0.0500013	0.472544
Lachnospiraceae UCG-004 sp.	-1.17811	-1.13672	-1.28371	-0.0568335	5.07027	-0.0165786	0.493952
Anaerolineaceae Family	-1.16753	-1.11796	-1.29098	-0.351611	4.62791	-0.0645512	0.469254
Blautia sp.	-0.999978	-1.09965	-0.7255	0.624195	5.26903	0.0997884	0.448866
Clostridium sensu stricto 12 sp.	-0.938804	-0.97283	-0.854966	0.0534525	4.82723	0.00748169	0.495968
[Eubacterium] ruminantium group sp.	-1.30818	-1.36794	-1.17095	0.27537	4.92232	0.0494883	0.474798
Desemzia sp.	-1.25159	-1.33926	-0.962605	0.486517	5.05188	0.0847894	0.454912
TM7a sp.	-1.42291	-1.40542	-1.48092	-0.166686	4.75858	-0.0276081	0.484635
Ethanoligenenaceae Family	-1.31972	-1.35551	-1.20212	0.0798155	4.5858	0.0135783	0.490176
Xanthomonas sp.	-1.27665	-1.24625	-1.35922	-0.111992	4.81632	-0.0206703	0.487657
Neomicrococcus sp.	-1.3126	-1.35701	-1.14645	0.325642	4.53301	0.0613491	0.469018
Aquincola sp.	-1.19626	-1.34691	-0.792957	0.630518	4.79294	0.113178	0.439798
Alysiella sp.	-1.39594	-1.40837	-1.38152	-0.0381043	4.57371	-0.00664827	0.495718
Clostridia vadinBB60 group Order	-0.439866	-0.420594	-0.479953	-0.0954987	5.48153	-0.0170195	0.493952
Candidatus Saccharimonas sp.	0.0810034	0.324896	-0.451731	-0.994454	5.18029	-0.167173	0.424395
Negativibacillus sp.	-1.16294	-0.991732	-1.55004	-0.754696	4.56802	-0.136813	0.431452
Bilophila sp.	-1.26145	-1.15985	-1.47723	-0.414989	4.72185	-0.0666837	0.464484
Ruminococcaceae Family_1	-0.84397	-0.772727	-1.02822	-0.255489	4.93445	-0.0448844	0.478086
GCA-900066575 sp.	-0.981963	-0.805294	-1.41855	-0.794401	5.04353	-0.144595	0.43073
Conchiformibius sp.	-1.37743	-1.28534	-1.62545	-0.452785	4.63412	-0.0886592	0.451385
Gracilibacteria Class	-1.3843	-1.42366	-1.2569	0.140657	5.03892	0.0219524	0.485887
Centipeda sp.	-0.741638	-0.683235	-0.879163	-0.164004	5.65858	-0.0275019	0.484375
Lawsonella sp.	-1.23534	-1.11304	-1.50301	-0.412299	4.4916	-0.0830503	0.459677
Klebsiella sp.	-1.38649	-1.31653	-1.60469	-0.296955	4.63445	-0.0632187	0.47127
Ruminococcus sp.	-0.742975	-0.824115	-0.50249	0.425195	5.23883	0.0720567	0.463476
UCG-009 sp.	-1.25444	-1.18223	-1.41477	-0.353045	4.62727	-0.0689783	0.465995
Tuzzerella sp.	-1.10439	-1.04437	-1.23523	-0.178913	4.56791	-0.0342276	0.484131
Gordonibacter sp.	-1.24286	-1.3185	-1.05769	0.284543	4.46843	0.0538051	0.470529
UCG-003 sp.	-1.43824	-1.36047	-1.59528	-0.189737	4.52882	-0.0359844	0.483123
Rhodospirillales Order	-0.975765	-0.829681	-1.35493	-0.485897	4.76642	-0.0888937	0.455919
Jeotgalicoccus sp.	-1.28166	-1.39032	-0.978074	0.648861	4.90187	0.11049	0.440302
Burkholderiales Order	-0.716241	-0.823647	-0.361008	0.590989	4.8012	0.107415	0.447077
Gammaproteobacteria Class	-0.657762	-0.617145	-0.747476	-0.127543	4.91272	-0.0223098	0.490176
Aquamonas sp.	-1.30292	-1.27695	-1.37227	-0.0437616	4.43506	-0.0087488	0.49496
[Eubacterium] ventriosum group sp.	-1.16371	-1.06624	-1.39657	-0.282826	4.45038	-0.057149	0.468246
Lachnospiraceae FCS020 group sp.	-1.33838	-1.2816	-1.46582	-0.280144	4.56399	-0.0593319	0.469018
Bacillales Order	-1.26002	-1.21625	-1.36162	-0.164492	4.77491	-0.0313174	0.484635
Gastranaerophilales Order	-1.09073	-0.931988	-1.4527	-0.493026	4.60382	-0.0954299	0.449597
Peptococcaceae Family	-0.93237	-0.800478	-1.2063	-0.609052	4.66033	-0.109322	0.444332
Ralstonia sp.	-1.3566	-1.32343	-1.45618	-0.233287	4.61095	-0.044688	0.482359
Lactobacillaceae Family	0.69393	0.921502	0.225785	-0.630013	4.4806	-0.119252	0.427204
Ruminococcaceae Family_2	-0.184332	-0.167565	-0.246326	-0.0713309	5.22614	-0.0123826	0.494207
UCG-002 sp.	-1.33905	-1.26036	-1.53548	-0.40641	4.72632	-0.0708559	0.463476
Shuttleworthia sp.	-1.31001	-1.27329	-1.41437	-0.120443	4.78843	-0.0225089	0.487399
Dorea sp.	-1.19292	-1.04907	-1.544	-0.585398	4.64561	-0.11571	0.448085
Collinsella sp.	-1.29879	-1.43315	-0.935612	0.474227	4.81101	0.083637	0.451385
RF39 Order	-0.262908	-0.181483	-0.462455	-0.342272	5.07337	-0.0572639	0.475063
Prevotellaceae Family	-1.3766	-1.38698	-1.34494	0.0752244	4.7585	0.0124048	0.494456
Veillonellaceae Family	-1.32281	-1.31729	-1.35389	-0.0655674	4.76754	-0.0139285	0.490176
UBA1819 sp.	-1.32333	-1.26058	-1.46416	-0.21425	4.57269	-0.043351	0.480605
Enterobacter sp.	-1.20609	-1.29499	-0.998381	0.357246	4.90866	0.0724084	0.462702
NK4A214 group sp.	-1.14497	-1.12432	-1.19539	-0.0644441	4.40906	-0.0114552	0.495464
Allorhizobium-Neorhizobium-Pararhizobium-Rhizobium sp.	-1.23994	-1.24223	-1.22831	0.048978	4.8166	0.00894534	0.493703
Rikenella sp.	-0.878443	-0.71792	-1.27497	-0.659038	4.54106	-0.122775	0.43728
Erysipelatoclostridiaceae Family	-1.48087	-1.42188	-1.59556	-0.282744	4.4943	-0.0544421	0.477319
Anaerobiospirillum sp.	-1.25268	-1.09909	-1.6854	-0.666258	4.49065	-0.13021	0.427923
Candidatus Arthromitus sp.	-1.33358	-1.24152	-1.58469	-0.43513	4.44258	-0.0832262	0.458165
A2 sp.	-0.991408	-0.75977	-1.57666	-0.836924	4.64646	-0.169843	0.416625
Lachnospiraceae UCG-001 sp.	-1.07046	-0.96808	-1.35635	-0.344452	4.81149	-0.0664041	0.467506
Ochrobactrum sp.	-1.39471	-1.28268	-1.68141	-0.323257	4.32479	-0.0758945	0.461694
Porphyromonadaceae Family	-1.2785	-1.24192	-1.39271	-0.126024	4.62727	-0.0239333	0.485383
Cryptobacterium sp.	-1.20635	-1.11742	-1.41158	-0.500002	4.56719	-0.0943049	0.449874
Coprococcus sp.	-1.36754	-1.4511	-1.18348	0.287478	4.65215	0.0503477	0.471537
Actinobacteria Class	-0.573268	-0.624289	-0.408827	0.202326	4.71861	0.0371535	0.478086
Corynebacteriales Order	-1.38855	-1.40933	-1.35153	-0.0031393	4.57927	-0.000574324	0.499496
Butyrivibrio sp.	-1.40955	-1.34936	-1.55655	-0.202735	4.44872	-0.038446	0.481108
Rickettsiales Order	-1.36387	-1.26801	-1.61074	-0.370441	4.47715	-0.0699622	0.460685
Megamonas sp.	-1.3099	-1.27349	-1.396	-0.117239	4.70699	-0.0195277	0.488911
UCG-010 Family	-0.85314	-0.761013	-1.08227	-0.288671	4.83514	-0.0602012	0.470766
Anaeroplasma sp.	-1.36753	-1.41212	-1.22088	0.18164	4.49086	0.0321371	0.481855
Facklamia sp.	-1.4232	-1.48612	-1.27253	0.335278	4.59584	0.0685056	0.464987
Micavibrionaceae Family	-1.45571	-1.39084	-1.61126	-0.236032	4.51494	-0.0460675	0.47631
Mogibacterium sp.	-1.39411	-1.35726	-1.47758	-0.179105	4.443	-0.0361984	0.481108
Unknown Family Family	-1.37443	-1.25646	-1.66196	-0.52912	4.48208	-0.0979589	0.441814
Pasteurellaceae Family	-0.468264	-0.414119	-0.64021	-0.0672145	4.69423	-0.0114679	0.494456
Novispirillum sp.	-1.42777	-1.45444	-1.36661	0.0321613	4.499	0.00932752	0.496725
Erysipelatoclostridium sp.	-1.29901	-1.15684	-1.61195	-0.628801	4.37789	-0.1264	0.438004
Micrococcaceae Family	-1.11227	-1.06932	-1.23175	-0.194684	4.49875	-0.0376859	0.479093
Christensenellaceae Family	-1.30133	-1.40463	-1.00982	0.368343	4.51241	0.0641172	0.463476
Proteobacteria Phylum	-0.98544	-0.944684	-1.07672	-0.270557	4.68486	-0.0502518	0.475567
Marvinbryantia sp.	-1.44726	-1.3752	-1.64524	-0.409011	4.36167	-0.081103	0.457431
Proteiniphilum sp.	-1.37251	-1.28094	-1.59779	-0.378046	4.46867	-0.0738124	0.46371
Family XIII UCG-001 sp.	-1.34346	-1.39844	-1.22831	0.106922	4.3364	0.0252736	0.491184
ASF356 sp.	-1.45757	-1.39947	-1.62474	-0.265452	4.61257	-0.0532378	0.475567
Anaerotruncus sp.	-1.22102	-1.00445	-1.6222	-0.722414	4.35309	-0.142759	0.425693
Monoglobus sp.	-1.27348	-1.26775	-1.29378	0.157366	4.48242	0.0358177	0.484375
[Ruminococcus] torques group sp.	-1.40027	-1.42721	-1.33808	0.245505	4.75179	0.0441747	0.476071
Micrococcales Order	-0.0827009	0.184027	-0.634626	-0.759593	4.6221	-0.141283	0.425907
Sporolactobacillus sp.	-1.46029	-1.39686	-1.59796	-0.16451	4.41536	-0.0388181	0.48262
Muribaculum sp.	-1.35896	-1.41223	-1.24944	0.170854	4.46361	0.034164	0.482863
Firmicutes Phylum	-1.06565	-0.938762	-1.40318	-0.444716	4.4983	-0.0823285	0.456927
Streptococcaceae Family	-1.12714	-1.19211	-1.03905	-0.0242326	4.48567	-0.00490471	0.498237
UCG-005 sp.	-1.26205	-1.23216	-1.31113	-0.235661	4.51598	-0.0451527	0.475806
Parvibacter sp.	-1.38824	-1.44715	-1.22101	0.284333	4.35781	0.0567566	0.471033
[Eubacterium] coprostanoligenes group Family	-1.26741	-1.23515	-1.34244	-0.224802	4.47616	-0.0422629	0.47379
Pseudomonadales Order	-1.47335	-1.45608	-1.51959	-0.0800289	4.22857	-0.0150646	0.490927
Peptostreptococcaceae Family	-1.45669	-1.43805	-1.49152	0.0669138	4.53713	0.0111609	0.493952
Erysipelotrichaceae Family	-1.19305	-1.16027	-1.26466	-0.183907	4.56764	-0.0345861	0.48262
Bacteroidia Class	-1.22431	-1.28877	-1.07581	0.306118	4.40563	0.0603696	0.470529
Family XIII AD3011 group sp.	-1.34704	-1.3281	-1.43253	-0.0478086	4.42838	-0.00655718	0.496472
Christensenellaceae R-7 group sp.	-1.37391	-1.41886	-1.28801	0.167253	4.58273	0.0300115	0.481855
Milano-WF1B-42 sp.	-1.39492	-1.34519	-1.51617	-0.250224	4.4443	-0.0482734	0.471033
[Eubacterium] oxidoreducens group sp.	-1.07258	-1.06525	-1.09093	-0.0359769	4.56812	-0.00654377	0.495464
Clostridia Class	-1.13539	-1.02226	-1.35303	-0.328963	4.49841	-0.064146	0.464987
Bacillaceae Family	-1.43162	-1.34687	-1.66819	-0.356335	4.35338	-0.0644815	0.469018
Fusobacteriaceae Family	-1.07029	-1.12499	-0.922976	0.203776	4.41621	0.0380519	0.480101
Helicobacteraceae Family	-1.44672	-1.39104	-1.56973	-0.134707	4.32269	-0.0259221	0.487903
Eggerthellaceae Family	-1.34713	-1.41022	-1.15124	0.109429	4.18781	0.0212219	0.487399
Cricetibacter sp.	-1.43912	-1.53385	-1.22758	0.334812	4.381	0.0645065	0.469521
Enterococcaceae Family	-1.43684	-1.49347	-1.27883	0.198399	4.31228	0.0342081	0.479335
Rahnella sp.	-1.43454	-1.43193	-1.43657	0.0764775	4.35397	0.0162484	0.493448

## Sheet: Effect; RinseCaphosol
	rab.all	rab.win.0	rab.win.1	diff.btw	diff.win	effect	overlap
Streptococcus sp.	16.2207	16.2538	16.1478	-0.195847	1.54239	-0.119665	0.44694
Gemella sp.	13.0808	13.153	12.9854	-0.0284735	1.98448	-0.0118566	0.494466
Haemophilus sp.	11.5091	11.034	11.7683	1.06491	2.91256	0.323601	0.354051
Bergeyella sp.	6.90412	6.91088	6.89402	0.466062	4.05022	0.105807	0.449073
Granulicatella sp.	11.1721	11.0218	11.2522	0.116602	2.07686	0.0509567	0.477709
Prevotella_7 sp.	9.20367	9.2862	9.01744	-0.153379	3.48905	-0.0392712	0.482422
Rothia sp.	11.2351	10.9331	11.6017	0.437394	2.82489	0.147242	0.440937
Burkholderia-Caballeronia-Paraburkholderia sp.	5.49357	5.25408	5.59552	0.73604	6.38763	0.105682	0.44694
Abiotrophia sp.	9.4569	9.36448	9.60177	0.342638	2.6355	0.125765	0.441588
Lautropia sp.	8.85408	8.38046	9.17222	0.686646	3.09113	0.196059	0.401237
Pseudomonas sp.	4.85527	3.84633	6.51872	1.45061	8.49018	0.156957	0.432476
Veillonella sp.	10.4996	9.81308	10.71	0.423326	2.54256	0.152809	0.436707
Actinobacillus sp.	5.35345	5.3224	5.37804	-0.0393846	7.28314	-0.005957	0.496419
Neisseria sp.	11.1863	10.6271	11.5245	1.25764	2.66386	0.431752	0.30947
Fusobacterium sp.	10.1577	9.79206	10.4022	0.721571	2.78882	0.238704	0.387695
Serratia sp.	1.51184	1.79157	1.24858	0.17791	8.12828	0.0224003	0.49056
Stenotrophomonas sp.	0.686656	1.16474	0.34292	-0.895262	6.71507	-0.11881	0.443034
Alloprevotella sp.	8.18894	7.98911	8.32231	0.462695	2.94763	0.136661	0.425317
Porphyromonas sp.	10.2382	9.7666	10.6942	0.702657	3.11034	0.213416	0.403189
Castellaniella sp.	2.83707	1.55387	3.35521	1.4947	7.17265	0.200247	0.411975
Chryseobacterium sp.	-1.28646	-1.15384	-1.39049	-0.355729	5.73793	-0.0521264	0.46582
Actinomyces sp.	9.83357	9.62826	10.0161	0.241942	2.40193	0.0912458	0.455729
Staphylococcus sp.	3.77904	2.92517	4.18032	0.683383	5.98274	0.0956808	0.457682
Leptotrichia sp.	8.04517	7.81484	8.40929	0.41961	3.15214	0.121169	0.437826
Prevotella sp.	8.17594	8.04437	8.37425	0.313082	2.9623	0.100491	0.454427
Sphingomonas sp.	4.84666	5.19401	4.715	-0.331062	6.67122	-0.048301	0.476237
Yersiniaceae Family	-0.55679	-0.941626	-0.257345	1.00398	6.32165	0.154389	0.423503
Capnocytophaga sp.	7.88902	7.53956	8.25743	0.633813	3.05486	0.186416	0.412435
Cutibacterium sp.	2.47442	1.58112	3.29988	1.16068	6.30307	0.17756	0.417833
Romboutsia sp.	1.84332	2.66136	1.42486	-0.600668	7.9401	-0.0717411	0.468272
Acinetobacter sp.	2.81663	2.46309	3.10477	0.303976	6.89199	0.0398957	0.481939
Methylobacterium-Methylorubrum sp.	3.83164	3.55527	3.95585	0.421552	5.736	0.0686865	0.466645
Kingella sp.	5.27856	4.32264	6.43262	1.95146	4.32983	0.366988	0.314676
Lactococcus sp.	0.301898	0.0118544	0.550766	0.301491	6.97062	0.0387039	0.481771
Cardiobacterium sp.	5.18553	4.67568	5.44783	0.755808	4.06674	0.153461	0.424992
Prevotella_9 sp.	-0.00868569	-0.241691	0.19713	0.741977	7.78618	0.0876075	0.456706
F0332 sp.	3.7098	2.6968	4.38995	1.82105	5.44385	0.303581	0.354818
Lachnoanaerobaculum sp.	6.29963	5.88404	6.61754	0.78872	2.09156	0.329214	0.340709
Enhydrobacter sp.	0.882617	0.561325	1.21298	0.468882	6.51172	0.0695707	0.470052
Solobacterium sp.	4.50525	4.49445	4.51382	0.0432633	3.99233	0.00849265	0.494141
Parapusillimonas sp.	-0.0480867	-0.0155118	-0.061699	-0.158708	6.17821	-0.0217714	0.488773
Moraxella sp.	-0.0303621	-0.157164	0.0966517	0.78107	6.73362	0.102032	0.455906
Eikenella sp.	4.76252	4.54925	4.94761	0.850742	6.12426	0.133351	0.427734
Streptobacillus sp.	3.69462	2.55822	4.5877	1.5809	7.09319	0.199626	0.402213
Saccharimonadales Order	3.93614	3.27777	4.29397	1.11872	6.96919	0.14585	0.422063
Corynebacterium sp.	6.32143	5.60404	6.81841	1.27744	3.37579	0.346477	0.340384
Wolbachia sp.	-1.36543	-1.13781	-1.50325	-0.373253	4.73855	-0.0679033	0.461914
Ligilactobacillus sp.	5.86278	6.26566	5.5517	-0.703413	4.46886	-0.130838	0.426944
Lactobacillus sp.	4.31246	4.07567	4.45764	0.201285	5.5633	0.0348457	0.486003
Chloroplast Order	1.36074	0.813316	2.02737	0.975757	6.02479	0.14986	0.431641
Atopobium sp.	4.81503	4.64167	4.91954	0.0956712	3.03692	0.0265803	0.488607
Absconditabacteriales (SR1) Order	1.17198	0.529808	1.76635	0.972852	6.65401	0.127751	0.440104
Lacticaseibacillus sp.	0.857023	0.784948	0.935827	0.944143	7.0122	0.133401	0.450049
Leifsonia sp.	-1.18153	-1.13495	-1.21544	-0.147232	6.20495	-0.0216808	0.484543
Campylobacter sp.	5.99312	5.61684	6.22211	0.647986	2.81856	0.205504	0.402018
TM7x sp.	4.48447	4.47933	4.49155	0.301442	4.55136	0.0559752	0.467122
Turicibacter sp.	0.993344	1.48623	0.624233	-0.590813	7.0353	-0.0751079	0.461764
Microbacterium sp.	-0.810634	-0.828532	-0.803324	-0.00709657	6.96072	-0.000652259	0.499674
Flavonifractor sp.	-1.21892	-1.06853	-1.32419	-0.251314	5.28502	-0.0400771	0.477384
Flaviflexus sp.	-1.2157	-1.01029	-1.35994	-0.490641	5.50563	-0.080659	0.45493
Oribacterium sp.	4.50375	4.18007	4.73205	0.658299	4.36827	0.126553	0.413277
Blastococcus sp.	-1.28811	-1.25995	-1.31291	0.0240032	4.97824	0.00465921	0.496909
Diaphorobacter sp.	0.214593	0.560496	-0.0112441	-0.561837	6.05397	-0.0849244	0.453776
Catonella sp.	2.87821	2.828	2.91181	0.368933	5.69437	0.059825	0.469248
Alistipes sp.	0.481022	0.398996	0.566022	-0.528834	6.90053	-0.0792515	0.468272
Bacteroides sp.	3.71353	3.45207	3.85895	0.249803	5.40714	0.0384195	0.47819
Methyloprofundus sp.	-1.40077	-1.28327	-1.50934	-0.347625	4.91215	-0.0584321	0.46875
Escherichia-Shigella sp.	-0.613021	-0.703009	-0.513275	0.00646285	5.89827	0.00101531	0.499023
Neisseriaceae Family	0.872674	0.427846	1.16041	0.700876	6.09345	0.107115	0.452978
Faecalibaculum sp.	-0.625596	-0.499117	-0.721917	-0.155724	6.06119	-0.0255451	0.486003
F0058 sp.	-0.434907	-0.331992	-0.530577	-0.455259	5.86415	-0.0728943	0.462089
Desulfovibrionaceae Family	-0.240932	0.694897	-0.767227	-1.53911	5.97618	-0.233552	0.396159
Clostridia UCG-014 Order	3.94861	4.05853	3.862	0.0855313	5.81551	0.0167851	0.492027
Cronobacter sp.	-1.13323	-0.931719	-1.29334	-0.535913	5.59026	-0.0804779	0.454605
HT002 sp.	0.557528	1.48407	0.0309604	-1.37791	6.71538	-0.193224	0.41946
Muribaculaceae Family	3.03641	3.75958	2.41388	-1.05749	7.41982	-0.133788	0.443359
Butyricicoccus sp.	-1.18123	-1.02566	-1.28951	-0.264232	4.88355	-0.05141	0.472331
Citrobacter sp.	-1.10601	-0.896769	-1.24931	-0.418782	5.22355	-0.0650539	0.464367
Brevundimonas sp.	-1.09344	-0.616477	-1.39908	-0.904077	5.32732	-0.142581	0.424154
Parvimonas sp.	3.37071	2.44634	3.75821	1.35934	4.75143	0.259004	0.358282
Comamonadaceae Family	-0.805581	-0.713875	-0.878623	-0.149574	5.57895	-0.0230037	0.487797
Aerococcus sp.	-1.22639	-1.21253	-1.23994	-0.062476	5.73053	-0.0101136	0.493004
Pantoea sp.	-1.10037	-1.18314	-1.04612	0.217496	5.686	0.0337254	0.480143
Tannerella sp.	1.84887	1.15632	2.415	0.968494	5.84465	0.152211	0.426944
Faecalibacterium sp.	-0.213774	-0.326054	-0.0868928	0.308493	6.52277	0.041583	0.478841
Desulfovibrio sp.	-0.211801	0.315998	-0.626111	-0.955618	6.01002	-0.142356	0.428571
Lactiplantibacillus sp.	-0.87969	-0.957038	-0.797089	0.370102	5.74024	0.0567414	0.467448
Magnetospirillum sp.	-1.23258	-1.09888	-1.34166	-0.345938	5.16831	-0.0552529	0.468597
Salmonella sp.	-1.38981	-1.1795	-1.55966	-0.480649	5.02928	-0.0825955	0.458008
Lachnospiraceae NK4A136 group sp.	2.79966	2.89744	2.66996	-0.723323	7.04263	-0.0963071	0.457357
Limosilactobacillus sp.	-0.0350136	-0.0414781	-0.0279876	-0.161252	6.08452	-0.0284479	0.488932
Anoxybacillus sp.	-1.17492	-1.09212	-1.24642	-0.113831	5.2614	-0.0188217	0.490885
Helicobacter sp.	-0.441596	0.372598	-0.924094	-1.47682	5.65179	-0.227853	0.390172
Glutamicibacter sp.	-1.07412	-0.983448	-1.13847	-0.14943	5.78422	-0.0238946	0.485352
Stomatobaculum sp.	2.4222	2.88105	1.60498	-0.590508	6.39676	-0.0859177	0.453954
Phascolarctobacterium sp.	-0.802051	-1.02998	-0.584472	0.615046	5.51418	0.105355	0.449219
Enterobacteriaceae Family	-0.845549	-0.572517	-1.03337	-0.578222	5.62533	-0.0890712	0.451676
Alicycliphilus sp.	-0.787006	-0.568429	-0.950302	-0.577424	5.17501	-0.101817	0.453303
Providencia sp.	-1.10851	-0.791654	-1.33546	-0.745068	5.3181	-0.129884	0.432151
Bacteroidales Order	0.516644	0.638863	0.413741	-0.530141	5.83885	-0.0797202	0.463542
Amphibacillus sp.	-1.29643	-1.56504	-1.04805	0.794217	5.05216	0.139963	0.435731
Thalassobius sp.	-1.38659	-1.37763	-1.39293	0.010779	4.97564	0.00186849	0.499186
Haliangium sp.	-1.30266	-1.09868	-1.45739	-0.396139	5.08595	-0.0666889	0.462565
Mitochondria Family	2.57336	2.64769	2.52813	-0.167876	5.81802	-0.0214212	0.489258
Conservatibacter sp.	0.14466	0.0903999	0.18681	0.38561	4.97988	0.072412	0.469248
Subdoligranulum sp.	-0.468528	-0.718482	-0.288439	0.664104	5.66296	0.104437	0.447917
Bifidobacterium sp.	-0.0255259	-0.0895366	0.0301029	0.119096	5.92518	0.0178192	0.488448
Lachnospiraceae Family	2.73541	2.82752	2.64696	-0.325166	6.06929	-0.0494541	0.479011
Latilactobacillus sp.	-1.19831	-1.51818	-0.940803	0.776892	5.65143	0.123726	0.436849
Johnsonella sp.	1.9452	0.949772	2.55989	1.04506	5.75958	0.16255	0.418945
Bacillus sp.	-1.23049	-1.08195	-1.3409	-0.345699	5.30429	-0.055469	0.467947
Saccharimonadaceae Family	0.27657	-0.110442	0.618815	0.47985	6.35226	0.0666567	0.470875
Agathobacter sp.	-0.504921	-0.455925	-0.542691	0.060572	5.82788	0.0103138	0.495768
Lachnospiraceae NC2004 group sp.	-0.672032	-0.728555	-0.623542	0.370632	5.35769	0.0570615	0.472828
Rikenellaceae RC9 gut group sp.	-0.552744	-0.307279	-0.743483	-0.510638	5.9504	-0.0791651	0.458008
Parabacteroides sp.	-0.219806	-0.102173	-0.290976	-0.114671	5.38764	-0.0216707	0.489749
Psychrobacillus sp.	-1.26068	-1.27915	-1.24734	0.00358256	5.40636	0.000488428	0.499512
Enterobacterales Order	-0.945333	-1.00746	-0.900125	0.150593	5.11453	0.0279384	0.488281
Unknown Phylum_1	2.90202	3.40987	2.43119	-0.625259	5.53717	-0.105656	0.445818
[Eubacterium] eligens group sp.	-0.71563	-1.09968	-0.415364	0.884823	5.58143	0.145693	0.425781
Lachnospira sp.	-1.08272	-1.25923	-0.912	0.589311	5.37357	0.0979828	0.452652
Sutterella sp.	-0.277257	-0.403301	-0.186656	0.286571	6.12807	0.0396268	0.479987
[Eubacterium] yurii group sp.	0.709132	0.201279	1.37571	0.889604	5.6172	0.1411	0.42806
Paraprevotella sp.	-1.15483	-1.27696	-1.06545	0.309138	4.92922	0.0580531	0.470703
P5D1-392 Family	-0.516242	-0.0592479	-0.818828	-0.87138	5.62239	-0.135975	0.433778
Aggregatibacter sp.	-0.485878	-1.21004	0.29308	1.93871	5.95916	0.293436	0.381061
Marinobacter sp.	-1.26713	-1.57828	-1.03714	0.74146	4.7131	0.138036	0.427734
Oscillospiraceae Family	-0.275514	0.558727	-0.748213	-1.38869	6.37287	-0.211014	0.39974
Scardovia sp.	-0.826739	-0.454521	-1.07428	-0.845126	5.04041	-0.157107	0.420761
Bacilli Class	-0.395603	-0.889538	0.0915743	1.068	4.7098	0.196247	0.402538
[Eubacterium] siraeum group sp.	-0.733962	-0.227083	-1.10106	-1.18071	5.14435	-0.202398	0.400911
Pseudopropionibacterium sp.	2.5062	1.55185	2.95575	1.15996	4.95949	0.200751	0.387695
Clostridium sensu stricto 1 sp.	-0.0824508	0.424868	-0.462842	-0.677611	5.67383	-0.109206	0.450374
Staphylococcaceae Family	-0.916887	-0.761521	-1.02409	-0.258105	5.78656	-0.0400113	0.479662
Kocuria sp.	-1.20566	-1.03551	-1.33542	-0.403493	5.14246	-0.0735649	0.462565
Fusicatenibacter sp.	-1.11418	-1.34616	-0.910062	0.507293	5.2404	0.0890913	0.454279
Coriobacteriaceae UCG-002 sp.	-1.14794	-0.996701	-1.27295	-0.214617	5.13254	-0.0411918	0.479336
Tepidiphilus sp.	-1.12596	-1.1685	-1.09842	0.108969	5.10898	0.0166946	0.4904
Enterorhabdus sp.	-0.498	-0.0422654	-0.791474	-0.840632	5.9546	-0.1316	0.4375
Prevotellaceae UCG-001 sp.	-1.02215	-0.515049	-1.36561	-1.01885	5.2105	-0.166507	0.414388
JGI 0000069-P22 Order	-0.720619	-1.13691	-0.351707	1.04811	5.57917	0.177063	0.416531
Dubosiella sp.	0.492831	0.692084	0.349724	-0.213348	5.8804	-0.0303968	0.484701
Rhodococcus sp.	-1.3228	-1.27577	-1.36693	-0.166527	4.96016	-0.0318915	0.485677
Solibacillus sp.	-1.28444	-1.22718	-1.30754	-0.0636024	5.34302	-0.0113098	0.492678
Colidextribacter sp.	-0.435369	0.136668	-0.807569	-1.23657	5.95495	-0.186137	0.404816
Peptostreptococcus sp.	0.53144	0.310588	0.720583	0.470973	5.12942	0.0795001	0.457208
Cetobacterium sp.	-0.475539	-0.881301	-0.0837483	0.816852	5.88481	0.118514	0.444517
Roseburia sp.	-0.361934	-0.0831682	-0.624822	-0.431228	5.73658	-0.0628755	0.470875
Oscillibacter sp.	-0.349093	0.136004	-0.707772	-0.772809	5.52467	-0.127045	0.442057
Alphaproteobacteria Class	-0.919461	-0.648501	-1.10527	-0.4693	5.16669	-0.0785842	0.461589
Nitrospira sp.	-1.10005	-0.959975	-1.20227	-0.362894	5.37996	-0.059565	0.469727
Mucispirillum sp.	-1.02698	-0.639842	-1.29453	-0.769911	5.07736	-0.136491	0.431175
Simonsiella sp.	-1.29262	-1.4467	-1.16537	0.49283	5.19578	0.0898924	0.455404
Shewanella sp.	-1.35544	-1.38563	-1.32931	0.186414	4.62876	0.0347969	0.482096
Comamonas sp.	0.0329246	-0.582761	0.696204	1.25057	5.62258	0.185505	0.407552
Intestinimonas sp.	-0.962907	-0.493525	-1.26489	-1.0272	5.43891	-0.179045	0.414579
Dialister sp.	-0.340525	-0.693781	0.0222319	0.771431	5.35016	0.134442	0.441081
Lachnoclostridium sp.	-0.0391763	-0.044098	-0.0266024	0.264616	5.92586	0.0437525	0.479662
Schleiferilactobacillus sp.	-1.32984	-1.05706	-1.52805	-0.765517	4.90375	-0.133491	0.438334
Mobilitalea sp.	-0.678998	-1.09914	-0.32406	1.04014	5.40473	0.175376	0.419922
Peptococcus sp.	-0.603539	-0.609046	-0.599043	-0.0492057	5.13649	-0.00813746	0.496258
Rhodobacteraceae Family	-1.28343	-1.31718	-1.25421	0.0922953	5.02259	0.0160386	0.491536
Treponema sp.	-1.03375	-0.786973	-1.2223	-0.556636	5.0065	-0.104334	0.448422
Shimwellia sp.	-1.04657	-1.15782	-0.934378	0.301015	5.04807	0.0554102	0.47413
Sedimentibacter sp.	-1.18712	-1.27972	-1.11265	0.182212	5.25045	0.0351498	0.480469
Trichococcus sp.	-1.2032	-1.18762	-1.21677	0.0441275	5.12443	0.00563858	0.496583
Selenomonas sp.	1.94374	1.11474	2.41117	1.05866	5.26112	0.174771	0.412109
Lactobacillales Order	1.743	1.94901	1.58908	-0.485895	4.55928	-0.0935518	0.452148
[Eubacterium] brachy group sp.	-1.14122	-1.20534	-1.09357	0.25115	4.67933	0.0465473	0.473307
Micrococcus sp.	-1.09367	-0.701171	-1.34244	-0.868678	5.40892	-0.141641	0.43099
Weissella sp.	-1.41195	-1.18014	-1.5785	-0.509894	4.46916	-0.103058	0.448893
[Eubacterium] xylanophilum group sp.	-0.559233	0.199665	-1.04454	-1.2067	5.22282	-0.209659	0.391474
Bact-08 sp.	-1.17273	-1.37349	-0.996779	0.465755	4.69018	0.0806913	0.452001
Odoribacter sp.	-0.82659	-0.431571	-1.08796	-0.949016	5.5586	-0.155879	0.426294
Flavobacteriaceae Family	-1.2082	-1.10944	-1.30056	-0.284235	5.10911	-0.0488988	0.474284
Atopostipes sp.	-1.26743	-1.3283	-1.22143	0.214476	5.05452	0.0375316	0.479011
Olsenella sp.	-1.27494	-0.932894	-1.49167	-0.734618	4.93942	-0.136608	0.433453
Acidaminococcaceae Family	-1.41514	-1.3418	-1.49352	-0.120312	4.65689	-0.0186867	0.489909
Mycoplasma sp.	-0.750291	-0.757585	-0.744261	0.0881438	4.87157	0.0154289	0.491536
Acholeplasma sp.	-1.21695	-1.5093	-0.979986	0.669282	4.78281	0.123591	0.435731
Enterococcus sp.	-1.07409	-1.16111	-0.983824	0.285952	5.44829	0.0438888	0.475586
Caproiciproducens sp.	-0.923786	-0.93729	-0.911226	-0.0392629	5.33023	-0.00879007	0.495281
Megasphaera sp.	-0.0626009	-0.294721	0.0952835	0.37528	5.62548	0.0618814	0.470052
Ottowia sp.	-1.37161	-1.41828	-1.3386	0.173852	4.53202	0.0295763	0.483724
Brevibacillus sp.	-1.37305	-1.30764	-1.4285	-0.00871074	4.53815	-0.000891309	0.499023
Sulfuricurvum sp.	-1.43726	-1.52642	-1.34639	0.127876	4.54786	0.0264192	0.485519
Cellulosilyticum sp.	-1.35175	-1.38207	-1.32688	-0.0328339	4.99373	-0.00462887	0.497396
Paracoccus sp.	-1.27787	-1.21707	-1.31938	-0.0514719	4.83924	-0.0113569	0.494631
Macellibacteroides sp.	-0.851034	-0.922747	-0.798933	0.199505	5.06609	0.0345638	0.484543
Fructobacillus sp.	-1.37458	-1.57894	-1.19507	0.427296	4.55995	0.0843349	0.458333
[Eubacterium] nodatum group sp.	-0.0613457	0.678634	-0.532061	-0.900617	5.02155	-0.1522	0.427921
Bifidobacteriaceae Family	-1.07732	-1.05657	-1.09742	-0.120128	4.74611	-0.0186577	0.491051
Lachnospiraceae UCG-004 sp.	-1.17811	-1.15497	-1.19426	-0.0086778	4.94895	-0.00136602	0.499186
Anaerolineaceae Family	-1.16753	-1.31437	-1.04617	0.419298	4.76819	0.0822628	0.46224
Blautia sp.	-0.999978	-0.950612	-1.05282	-0.0612244	5.34565	-0.0116466	0.49349
Clostridium sensu stricto 12 sp.	-0.938804	-1.02726	-0.85996	0.199655	4.86325	0.0361307	0.481939
[Eubacterium] ruminantium group sp.	-1.30818	-1.17885	-1.40773	-0.232301	4.67908	-0.041669	0.478034
Desemzia sp.	-1.25159	-1.17462	-1.29054	-0.129737	4.74634	-0.0267276	0.488122
TM7a sp.	-1.42291	-1.50999	-1.35768	0.26508	4.80717	0.0480115	0.475431
Ethanoligenenaceae Family	-1.31972	-1.57151	-1.09817	0.578986	4.64935	0.106287	0.449219
Xanthomonas sp.	-1.27665	-1.20049	-1.3369	-0.134553	4.67983	-0.0225286	0.486495
Neomicrococcus sp.	-1.3126	-1.55844	-1.10012	0.666991	4.49718	0.128259	0.432476
Aquincola sp.	-1.19626	-1.51324	-0.874576	0.684312	4.61926	0.130568	0.428385
Alysiella sp.	-1.39594	-1.51387	-1.31031	0.227996	4.61307	0.042513	0.476888
Clostridia vadinBB60 group Order	-0.439866	0.224112	-0.810691	-1.13066	5.41592	-0.201965	0.409697
Candidatus Saccharimonas sp.	0.0810034	0.190023	-0.0271479	0.06746	5.38208	0.0126047	0.494305
Negativibacillus sp.	-1.16294	-0.462431	-1.58877	-1.34522	4.67972	-0.254785	0.374674
Bilophila sp.	-1.26145	-0.986373	-1.43048	-0.516977	4.7988	-0.101425	0.449398
Ruminococcaceae Family_1	-0.84397	-0.492551	-1.09334	-0.775067	4.99779	-0.133491	0.437826
GCA-900066575 sp.	-0.981963	-0.463987	-1.32125	-1.04153	5.08121	-0.168808	0.414063
Conchiformibius sp.	-1.37743	-1.3583	-1.39151	0.0136982	4.84822	0.00200088	0.499023
Gracilibacteria Class	-1.3843	-1.50885	-1.29189	0.220192	4.91766	0.0400357	0.477058
Centipeda sp.	-0.741638	-0.982257	-0.474552	0.768214	5.48752	0.126381	0.444191
Lawsonella sp.	-1.23534	-1.19359	-1.26303	-0.078222	4.63558	-0.0176471	0.490234
Klebsiella sp.	-1.38649	-1.37006	-1.40491	-0.017857	4.66679	-0.0033522	0.497885
Ruminococcus sp.	-0.742975	-0.503845	-0.924836	-0.396961	5.00904	-0.0738157	0.467773
UCG-009 sp.	-1.25444	-1.0292	-1.38453	-0.43775	4.69829	-0.0810656	0.460788
Tuzzerella sp.	-1.10439	-0.767191	-1.33321	-0.553378	4.62202	-0.102517	0.448242
Gordonibacter sp.	-1.24286	-1.1998	-1.27517	-0.127063	4.56979	-0.0204865	0.485844
UCG-003 sp.	-1.43824	-1.34694	-1.5052	-0.182565	4.71002	-0.0369498	0.480794
Rhodospirillales Order	-0.975765	-1.01312	-0.936836	0.187692	4.80598	0.0331663	0.481445
Jeotgalicoccus sp.	-1.28166	-1.19733	-1.34917	-0.0747473	4.77422	-0.0138961	0.494792
Burkholderiales Order	-0.716241	-0.787499	-0.660457	0.102384	4.91876	0.0185228	0.4904
Gammaproteobacteria Class	-0.657762	-0.660649	-0.652208	0.035153	5.05351	0.00696477	0.497559
Aquamonas sp.	-1.30292	-1.54304	-1.08308	0.5396	4.39897	0.103102	0.442239
[Eubacterium] ventriosum group sp.	-1.16371	-0.750222	-1.43938	-0.791121	4.50052	-0.155477	0.426107
Lachnospiraceae FCS020 group sp.	-1.33838	-1.28165	-1.38906	-0.125074	4.55457	-0.0253324	0.487146
Bacillales Order	-1.26002	-1.02615	-1.43398	-0.389017	4.77345	-0.0763982	0.462565
Gastranaerophilales Order	-1.09073	-0.531164	-1.47607	-1.0575	4.5471	-0.194323	0.398308
Peptococcaceae Family	-0.93237	-0.491838	-1.24846	-0.911496	4.7343	-0.171954	0.412109
Ralstonia sp.	-1.3566	-1.42133	-1.31305	0.0772509	4.62746	0.0161405	0.491536
Lactobacillaceae Family	0.69393	1.23837	0.325794	-0.8224	4.41009	-0.165784	0.40807
Ruminococcaceae Family_2	-0.184332	0.315626	-0.460765	-0.592503	5.2086	-0.104194	0.453628
UCG-002 sp.	-1.33905	-1.34446	-1.33308	-0.0103215	4.80514	-0.00186876	0.499023
Shuttleworthia sp.	-1.31001	-1.44554	-1.21023	0.287764	4.7072	0.0527181	0.47055
Dorea sp.	-1.19292	-0.874773	-1.42088	-0.609324	4.75293	-0.11056	0.443866
Collinsella sp.	-1.29879	-1.56471	-1.06468	0.577133	4.60978	0.105143	0.444336
RF39 Order	-0.262908	0.198313	-0.576449	-0.666726	5.00304	-0.110096	0.441406
Prevotellaceae Family	-1.3766	-1.33688	-1.4027	-0.086448	4.6911	-0.0163781	0.491862
Veillonellaceae Family	-1.32281	-1.14145	-1.44878	-0.357431	4.76551	-0.0670303	0.468923
UBA1819 sp.	-1.32333	-1.12294	-1.4837	-0.347136	4.49919	-0.0700669	0.467448
Enterobacter sp.	-1.20609	-1.3008	-1.1211	0.209053	4.8286	0.0363399	0.480469
NK4A214 group sp.	-1.14497	-0.96689	-1.2753	-0.299769	4.4799	-0.0604153	0.471852
Allorhizobium-Neorhizobium-Pararhizobium-Rhizobium sp.	-1.23994	-1.36872	-1.14139	0.268438	4.76133	0.0520536	0.475106
Rikenella sp.	-0.878443	-0.395934	-1.25074	-0.764998	4.54388	-0.14894	0.428897
Erysipelatoclostridiaceae Family	-1.48087	-1.39264	-1.53181	-0.0553582	4.66268	-0.0112126	0.49349
Anaerobiospirillum sp.	-1.25268	-1.12433	-1.36228	-0.393267	4.55484	-0.0726559	0.465169
Candidatus Arthromitus sp.	-1.33358	-1.08752	-1.50825	-0.49652	4.6121	-0.0968948	0.450374
A2 sp.	-0.991408	-0.669565	-1.24081	-0.714244	4.82612	-0.130803	0.437032
Lachnospiraceae UCG-001 sp.	-1.07046	-0.818831	-1.26623	-0.604892	4.8782	-0.113688	0.44401
Ochrobactrum sp.	-1.39471	-1.06696	-1.64091	-0.6497	4.42823	-0.129361	0.43508
Porphyromonadaceae Family	-1.2785	-1.00775	-1.45654	-0.565905	4.72155	-0.104473	0.446615
Cryptobacterium sp.	-1.20635	-1.23636	-1.18758	-0.082217	4.61179	-0.0138767	0.490726
Coprococcus sp.	-1.36754	-1.46611	-1.29295	0.254896	4.67691	0.0476773	0.474284
Actinobacteria Class	-0.573268	-0.915277	-0.295691	0.626244	4.58263	0.121339	0.441263
Corynebacteriales Order	-1.38855	-1.31137	-1.46483	-0.0856546	4.55418	-0.0170573	0.490234
Butyrivibrio sp.	-1.40955	-1.4735	-1.35856	0.140469	4.55744	0.0266584	0.485026
Rickettsiales Order	-1.36387	-1.14239	-1.49707	-0.335658	4.49646	-0.0671103	0.463391
Megamonas sp.	-1.3099	-1.19449	-1.38057	-0.279886	4.64315	-0.0538706	0.472828
UCG-010 Family	-0.85314	-0.247369	-1.26442	-1.06172	4.66967	-0.196307	0.40384
Anaeroplasma sp.	-1.36753	-1.41359	-1.33564	0.0280682	4.48042	0.00489917	0.497559
Facklamia sp.	-1.4232	-1.39707	-1.451	-0.00275484	4.55597	-0.000965625	0.499674
Micavibrionaceae Family	-1.45571	-1.42863	-1.48004	0.0215571	4.62367	0.00481575	0.497721
Mogibacterium sp.	-1.39411	-1.19996	-1.50986	-0.307914	4.54274	-0.0570274	0.470378
Unknown Family Family	-1.37443	-1.33901	-1.40766	-0.0595575	4.5281	-0.0100789	0.494631
Pasteurellaceae Family	-0.468264	-0.607248	-0.359332	0.358384	4.52384	0.0715114	0.463216
Novispirillum sp.	-1.42777	-1.41794	-1.44249	-0.02541	4.50067	-0.0045663	0.496745
Erysipelatoclostridium sp.	-1.29901	-1.06987	-1.4615	-0.437161	4.50212	-0.082395	0.456232
Micrococcaceae Family	-1.11227	-1.29389	-0.979191	0.338206	4.61563	0.0653815	0.468272
Christensenellaceae Family	-1.30133	-1.43075	-1.19967	0.242531	4.44634	0.0450166	0.477709
Proteobacteria Phylum	-0.98544	-0.916889	-1.04096	-0.196863	4.88005	-0.0358428	0.483892
Marvinbryantia sp.	-1.44726	-1.23372	-1.62623	-0.469696	4.46207	-0.0863874	0.457859
Proteiniphilum sp.	-1.37251	-1.28556	-1.44202	-0.244925	4.59086	-0.0467529	0.477058
Family XIII UCG-001 sp.	-1.34346	-1.14783	-1.49572	-0.40372	4.43012	-0.0757647	0.461263
ASF356 sp.	-1.45757	-1.32813	-1.55868	-0.254404	4.64219	-0.0491231	0.473958
Anaerotruncus sp.	-1.22102	-0.862356	-1.41663	-0.560734	4.38853	-0.107512	0.444987
Monoglobus sp.	-1.27348	-1.13861	-1.39312	-0.307173	4.50942	-0.0605757	0.470052
[Ruminococcus] torques group sp.	-1.40027	-1.32143	-1.45283	-0.193486	4.68201	-0.0368974	0.481614
Micrococcales Order	-0.0827009	0.18737	-0.242687	-0.378528	4.63914	-0.0721125	0.463391
Sporolactobacillus sp.	-1.46029	-1.23311	-1.60687	-0.518041	4.52387	-0.0944604	0.4507
Muribaculum sp.	-1.35896	-1.30569	-1.40608	-0.0575901	4.5094	-0.00957666	0.494141
Firmicutes Phylum	-1.06565	-0.776407	-1.28323	-0.444638	4.42031	-0.0903407	0.457031
Streptococcaceae Family	-1.12714	-1.20736	-1.08958	-0.0632581	4.60172	-0.0124413	0.494792
UCG-005 sp.	-1.26205	-1.23248	-1.27382	-0.0113993	4.57138	-0.0022699	0.499023
Parvibacter sp.	-1.38824	-1.28794	-1.44876	-0.193033	4.46135	-0.0329257	0.479818
[Eubacterium] coprostanoligenes group Family	-1.26741	-1.1724	-1.34956	-0.16596	4.58708	-0.033237	0.483398
Pseudomonadales Order	-1.47335	-1.63027	-1.33843	0.260365	4.3401	0.0506238	0.476237
Peptostreptococcaceae Family	-1.45669	-1.4713	-1.44714	0.0779123	4.46696	0.0134327	0.492188
Erysipelotrichaceae Family	-1.19305	-1.1525	-1.21803	-0.174254	4.61122	-0.0315921	0.485844
Bacteroidia Class	-1.22431	-1.36305	-1.1129	0.257955	4.33573	0.0521947	0.473958
Family XIII AD3011 group sp.	-1.34704	-1.26106	-1.43116	-0.247202	4.46292	-0.0459195	0.47526
Christensenellaceae R-7 group sp.	-1.37391	-1.4481	-1.33082	0.152741	4.5385	0.0245842	0.485677
Milano-WF1B-42 sp.	-1.39492	-1.28293	-1.48264	-0.239374	4.55646	-0.0473958	0.472656
[Eubacterium] oxidoreducens group sp.	-1.07258	-0.829408	-1.22753	-0.404587	4.34027	-0.079878	0.464042
Clostridia Class	-1.13539	-0.859175	-1.34068	-0.482022	4.40542	-0.0913518	0.452148
Bacillaceae Family	-1.43162	-1.36545	-1.48773	-0.0544782	4.43913	-0.0102437	0.49349
Fusobacteriaceae Family	-1.07029	-0.705095	-1.31402	-0.595986	4.55428	-0.116087	0.441081
Helicobacteraceae Family	-1.44672	-1.27902	-1.54649	-0.22785	4.30516	-0.0471531	0.473479
Eggerthellaceae Family	-1.34713	-1.27272	-1.40797	-0.193693	4.31465	-0.0361523	0.481771
Cricetibacter sp.	-1.43912	-1.45701	-1.42599	-0.0066341	4.33891	-0.00109855	0.499674
Enterococcaceae Family	-1.43684	-1.40832	-1.4636	-0.112277	4.32899	-0.0223083	0.486003
Rahnella sp.	-1.43454	-1.53776	-1.36285	0.202749	4.3573	0.0391719	0.476888

## Sheet: Effect; SamplingPostRinse
	rab.all	rab.win.0	rab.win.1	diff.btw	diff.win	effect	overlap
Streptococcus sp.	16.2207	16.2844	16.142	-0.179872	1.53888	-0.10061	0.45
Gemella sp.	13.0808	13.4055	12.812	-0.413458	1.97903	-0.192642	0.41392
Haemophilus sp.	11.5091	11.5492	11.4676	0.00693172	3.01686	0.00244809	0.499006
Bergeyella sp.	6.90412	6.83275	6.98129	0.185304	4.0222	0.0404882	0.475568
Granulicatella sp.	11.1721	11.4774	10.8216	-0.310344	2.10091	-0.132977	0.445612
Prevotella_7 sp.	9.20367	9.39713	8.95572	-0.249295	3.51396	-0.0635845	0.470739
Rothia sp.	11.2351	11.3473	10.9597	-0.298717	2.79245	-0.098832	0.461517
Burkholderia-Caballeronia-Paraburkholderia sp.	5.49357	5.51475	5.48083	-0.104796	6.27716	-0.0200438	0.491761
Abiotrophia sp.	9.4569	9.7457	9.15713	-0.631729	2.54969	-0.240031	0.390625
Lautropia sp.	8.85408	9.58277	8.14371	-1.07752	3.07733	-0.302632	0.360511
Pseudomonas sp.	4.85527	5.09264	4.58964	0.0844738	8.53556	0.0103883	0.494034
Veillonella sp.	10.4996	10.6045	10.1749	-0.137785	2.51397	-0.0511156	0.478273
Actinobacillus sp.	5.35345	5.09933	5.76784	0.911907	7.13467	0.117246	0.436524
Neisseria sp.	11.1863	11.3145	10.9979	-0.285729	2.81423	-0.0941113	0.454261
Fusobacterium sp.	10.1577	10.3443	9.88307	-0.553644	2.83308	-0.180855	0.420051
Serratia sp.	1.51184	1.57752	1.45382	-0.0275237	8.11181	-0.00267285	0.498154
Stenotrophomonas sp.	0.686656	0.208172	1.20962	0.926306	6.7004	0.134752	0.440057
Alloprevotella sp.	8.18894	8.41764	7.87131	-0.36027	3.00631	-0.104054	0.447727
Porphyromonas sp.	10.2382	10.275	10.201	0.218273	3.13605	0.061728	0.470889
Castellaniella sp.	2.83707	3.2159	2.28984	-0.360552	7.0813	-0.0454598	0.478409
Chryseobacterium sp.	-1.28646	-1.39206	-1.17865	0.352269	5.84569	0.0518905	0.468049
Actinomyces sp.	9.83357	10.0607	9.55287	-0.409917	2.42371	-0.159268	0.428287
Staphylococcus sp.	3.77904	3.9993	3.52316	-0.15131	6.03586	-0.0194619	0.489066
Leptotrichia sp.	8.04517	8.15192	7.8957	-0.390219	3.06209	-0.116602	0.443624
Prevotella sp.	8.17594	8.27054	8.08471	-0.289845	2.95431	-0.0881638	0.459091
Sphingomonas sp.	4.84666	5.24936	4.55229	-0.567547	6.56315	-0.0793595	0.457256
Yersiniaceae Family	-0.55679	-0.641569	-0.47464	0.228629	6.58061	0.0324996	0.483101
Capnocytophaga sp.	7.88902	8.26464	7.67535	-0.658841	3.08648	-0.194867	0.407955
Cutibacterium sp.	2.47442	3.18023	1.70027	-0.918224	6.3296	-0.135232	0.432386
Romboutsia sp.	1.84332	1.91452	1.71914	-0.33222	7.88805	-0.0410837	0.482102
Acinetobacter sp.	2.81663	2.17926	3.91646	1.18017	6.88904	0.156139	0.433116
Methylobacterium-Methylorubrum sp.	3.83164	3.97326	3.67061	-0.045642	5.73347	-0.00672449	0.496734
Kingella sp.	5.27856	6.07696	4.89367	-0.5765	4.51563	-0.107532	0.451576
Lactococcus sp.	0.301898	0.0768067	0.591002	0.721809	6.98745	0.0897111	0.45328
Cardiobacterium sp.	5.18553	5.5098	4.61156	-1.00973	4.016	-0.226384	0.39233
Prevotella_9 sp.	-0.00868569	0.284878	-0.265531	-0.41551	7.90398	-0.0504157	0.476853
F0332 sp.	3.7098	3.61129	3.84091	0.222233	5.63479	0.0341683	0.482817
Lachnoanaerobaculum sp.	6.29963	6.45685	6.13909	-0.345755	2.11881	-0.138259	0.434252
Enhydrobacter sp.	0.882617	1.4264	0.469617	-0.957227	6.51999	-0.130976	0.43608
Solobacterium sp.	4.50525	4.88123	4.13016	-1.16918	3.88175	-0.272635	0.349432
Parapusillimonas sp.	-0.0480867	0.154887	-0.232706	-0.269581	6.15051	-0.0363429	0.480398
Moraxella sp.	-0.0303621	0.63467	-0.61615	-1.51066	6.63784	-0.19902	0.403693
Eikenella sp.	4.76252	5.10402	4.29611	-1.14564	6.15084	-0.175255	0.414655
Streptobacillus sp.	3.69462	4.33216	2.8835	-0.973191	7.20955	-0.125496	0.4405
Saccharimonadales Order	3.93614	4.06289	3.79346	-0.0637144	6.87469	-0.00988311	0.495882
Corynebacterium sp.	6.32143	6.6431	6.15753	-0.266034	3.4377	-0.0759649	0.467898
Wolbachia sp.	-1.36543	-1.40361	-1.32164	0.136992	4.78575	0.0250525	0.485657
Ligilactobacillus sp.	5.86278	5.9431	5.73745	-0.392128	4.54789	-0.0727869	0.464073
Lactobacillus sp.	4.31246	3.90081	4.59438	0.784541	5.48653	0.125963	0.436364
Chloroplast Order	1.36074	1.8662	1.15444	-0.582738	6.05268	-0.0834517	0.462369
Atopobium sp.	4.81503	5.05277	4.60722	-0.58706	3.0133	-0.164045	0.41108
Absconditabacteriales (SR1) Order	1.17198	1.34848	0.949009	-0.488943	6.82393	-0.0665205	0.470037
Lacticaseibacillus sp.	0.857023	0.880739	0.829456	-0.0472973	7.11639	-0.00542578	0.497302
Leifsonia sp.	-1.18153	-1.08032	-1.30033	-0.248768	6.1334	-0.0381765	0.477137
Campylobacter sp.	5.99312	6.02817	5.93691	-0.0613598	2.89763	-0.0181821	0.49077
TM7x sp.	4.48447	5.07812	3.99165	-0.909441	4.56732	-0.167417	0.405283
Turicibacter sp.	0.993344	1.25255	0.778839	0.0308225	7.16965	0.00440013	0.498438
Microbacterium sp.	-0.810634	-0.953892	-0.648316	0.265857	7.04089	0.0343719	0.479261
Flavonifractor sp.	-1.21892	-1.0839	-1.36563	-0.363289	5.12977	-0.0692233	0.467045
Flaviflexus sp.	-1.2157	-1.18296	-1.25164	-0.0593366	5.46556	-0.00889601	0.494886
Oribacterium sp.	4.50375	4.72553	4.31324	-0.478681	4.31921	-0.0961335	0.438636
Blastococcus sp.	-1.28811	-1.13525	-1.41041	-0.457536	4.99945	-0.0780103	0.458523
Diaphorobacter sp.	0.214593	0.381381	0.0949423	-0.232107	6.01752	-0.0351213	0.484091
Catonella sp.	2.87821	3.3147	2.45701	-0.726998	5.65572	-0.117663	0.437784
Alistipes sp.	0.481022	0.250691	0.719458	0.520138	6.83641	0.0721813	0.465493
Bacteroides sp.	3.71353	3.89109	3.5155	-0.386899	5.30627	-0.0628289	0.460665
Methyloprofundus sp.	-1.40077	-1.34984	-1.44823	-0.11425	4.99678	-0.0165798	0.489773
Escherichia-Shigella sp.	-0.613021	-0.435035	-0.735239	-0.344052	5.85306	-0.0525439	0.474581
Neisseriaceae Family	0.872674	1.42968	0.270123	-1.07603	5.92813	-0.15626	0.421187
Faecalibaculum sp.	-0.625596	-0.438038	-0.779127	-0.205193	5.97598	-0.0293383	0.483385
F0058 sp.	-0.434907	-0.68787	-0.196059	0.473122	5.80638	0.0730311	0.461932
Desulfovibrionaceae Family	-0.240932	-0.730429	0.327058	1.17623	6.06509	0.176264	0.416643
Clostridia UCG-014 Order	3.94861	3.52446	4.39263	0.685289	5.82252	0.101819	0.446464
Cronobacter sp.	-1.13323	-1.17296	-1.09906	0.0547206	5.63303	0.00918562	0.495455
HT002 sp.	0.557528	-0.078897	1.3983	1.18526	6.75997	0.160993	0.428977
Muribaculaceae Family	3.03641	2.20613	3.66136	1.4534	7.40657	0.190522	0.418466
Butyricicoccus sp.	-1.18123	-1.0846	-1.255	-0.186652	4.93319	-0.0330294	0.482102
Citrobacter sp.	-1.10601	-1.11359	-1.10211	0.0929711	5.20221	0.016346	0.49219
Brevundimonas sp.	-1.09344	-1.16048	-1.02501	0.189788	5.27575	0.0317297	0.483101
Parvimonas sp.	3.37071	3.5163	3.23806	-0.169733	4.9218	-0.0300165	0.483669
Comamonadaceae Family	-0.805581	-0.932171	-0.683115	0.353446	5.49665	0.0548169	0.473729
Aerococcus sp.	-1.22639	-1.39435	-1.0292	0.520119	5.74895	0.080622	0.453693
Pantoea sp.	-1.10037	-1.04293	-1.17417	-0.126604	5.77747	-0.0194319	0.487216
Tannerella sp.	1.84887	1.701	1.95932	-0.169527	5.90843	-0.0270119	0.487646
Faecalibacterium sp.	-0.213774	-0.251718	-0.162854	0.12093	6.46843	0.0164034	0.490486
Desulfovibrio sp.	-0.211801	-0.507873	0.110822	0.854704	6.01684	0.129555	0.438512
Lactiplantibacillus sp.	-0.87969	-0.977888	-0.772596	0.222056	5.81194	0.0334514	0.479545
Magnetospirillum sp.	-1.23258	-1.20816	-1.25828	-0.179125	5.22044	-0.0282781	0.481681
Salmonella sp.	-1.38981	-1.35347	-1.43204	-0.0734041	4.99673	-0.01407	0.491761
Lachnospiraceae NK4A136 group sp.	2.79966	1.41701	3.83265	1.46257	6.98892	0.203088	0.406987
Limosilactobacillus sp.	-0.0350136	-0.080196	-0.0059781	0.0605806	5.93762	0.0082752	0.49517
Anoxybacillus sp.	-1.17492	-1.38903	-0.979282	0.663089	5.20894	0.114888	0.442204
Helicobacter sp.	-0.441596	-0.873577	0.123341	1.19478	5.64942	0.187781	0.418182
Glutamicibacter sp.	-1.07412	-1.3492	-0.67973	0.868802	5.75863	0.134236	0.42017
Stomatobaculum sp.	2.4222	2.79026	2.13087	-0.767027	6.23845	-0.115068	0.44618
Phascolarctobacterium sp.	-0.802051	-0.641373	-0.944905	-0.325898	5.53323	-0.0511766	0.47642
Enterobacteriaceae Family	-0.845549	-0.668943	-1.01185	-0.451413	5.58941	-0.070409	0.460511
Alicycliphilus sp.	-0.787006	-0.846293	-0.697807	0.203504	5.22254	0.0369011	0.481818
Providencia sp.	-1.10851	-1.08694	-1.13204	0.00116159	5.18424	3.96791e-05	0.5
Bacteroidales Order	0.516644	0.188814	0.82773	0.554038	5.88509	0.0892194	0.453977
Amphibacillus sp.	-1.29643	-1.29757	-1.29456	0.0403664	5.20634	0.00502322	0.497586
Thalassobius sp.	-1.38659	-1.37629	-1.39697	-0.0529912	4.95413	-0.0093812	0.49517
Haliangium sp.	-1.30266	-1.27176	-1.33623	-0.188555	5.06383	-0.030585	0.484091
Mitochondria Family	2.57336	2.4067	2.70237	0.351999	5.78387	0.0579019	0.473729
Conservatibacter sp.	0.14466	0.556149	-0.194634	-0.536556	5.08373	-0.0902244	0.457102
Subdoligranulum sp.	-0.468528	-0.588243	-0.348759	0.295266	5.59738	0.0459389	0.475284
Bifidobacterium sp.	-0.0255259	-0.258623	0.266272	0.788444	5.99243	0.11957	0.440784
Lachnospiraceae Family	2.73541	1.93154	3.29669	0.940102	6.05998	0.136855	0.428977
Latilactobacillus sp.	-1.19831	-1.18204	-1.21926	-0.00844116	5.81753	-0.00205916	0.499006
Johnsonella sp.	1.9452	2.01714	1.90155	-0.155875	5.7389	-0.0227092	0.487216
Bacillus sp.	-1.23049	-1.29811	-1.17547	0.212342	5.43668	0.0341741	0.481397
Saccharimonadaceae Family	0.27657	0.491736	0.109272	-0.793256	6.36751	-0.117571	0.44618
Agathobacter sp.	-0.504921	-0.211579	-0.809083	-0.54663	5.77611	-0.0839191	0.460381
Lachnospiraceae NC2004 group sp.	-0.672032	-0.770053	-0.570674	0.292916	5.40758	0.0508662	0.477137
Rikenellaceae RC9 gut group sp.	-0.552744	-0.48956	-0.604367	-0.0408148	5.9399	-0.00717197	0.497727
Parabacteroides sp.	-0.219806	-0.744472	0.44648	1.06298	5.24799	0.178106	0.414939
Psychrobacillus sp.	-1.26068	-1.39793	-1.14719	0.402237	5.40156	0.0704759	0.463068
Enterobacterales Order	-0.945333	-0.957704	-0.934541	0.0864058	5.13478	0.0140553	0.492474
Unknown Phylum_1	2.90202	2.27617	3.4802	1.25522	5.4454	0.194294	0.396478
[Eubacterium] eligens group sp.	-0.71563	-0.493765	-0.92579	-0.355927	5.59378	-0.0595646	0.469318
Lachnospira sp.	-1.08272	-0.997011	-1.15943	-0.0278681	5.44426	-0.00452024	0.496875
Sutterella sp.	-0.277257	-0.0192042	-0.496398	-0.524309	6.12496	-0.0781344	0.466761
[Eubacterium] yurii group sp.	0.709132	0.864861	0.595425	-0.0997122	5.72728	-0.0137395	0.491906
Paraprevotella sp.	-1.15483	-1.01872	-1.27017	-0.357658	4.84659	-0.0655218	0.467898
P5D1-392 Family	-0.516242	-0.567568	-0.460863	-0.029555	5.67587	-0.0037288	0.498011
Aggregatibacter sp.	-0.485878	-0.612726	-0.321928	0.129373	6.13041	0.0209443	0.490341
Marinobacter sp.	-1.26713	-1.29487	-1.22581	0.00564245	4.82439	0.00117265	0.499432
Oscillospiraceae Family	-0.275514	-0.704625	0.228053	1.09148	6.34014	0.159472	0.418915
Scardovia sp.	-0.826739	-0.953052	-0.677222	0.420425	5.02939	0.0717221	0.462369
Bacilli Class	-0.395603	-0.615455	-0.133002	0.439252	4.83466	0.0808961	0.455682
[Eubacterium] siraeum group sp.	-0.733962	-1.10087	-0.338312	0.906745	5.16982	0.159343	0.420335
Pseudopropionibacterium sp.	2.5062	2.87536	1.74997	-0.975801	4.8323	-0.17743	0.400738
Clostridium sensu stricto 1 sp.	-0.0824508	-0.310454	0.137691	0.634339	5.63332	0.106741	0.446464
Staphylococcaceae Family	-0.916887	-1.19817	-0.612699	0.675452	5.78568	0.102555	0.439364
Kocuria sp.	-1.20566	-1.14608	-1.28142	-0.143103	5.20028	-0.0249127	0.485089
Fusicatenibacter sp.	-1.11418	-1.10528	-1.12883	0.0634452	5.34954	0.010084	0.494034
Coriobacteriaceae UCG-002 sp.	-1.14794	-1.4393	-0.836733	0.738947	5.18	0.128808	0.432102
Tepidiphilus sp.	-1.12596	-0.817044	-1.37517	-0.654227	5.08011	-0.116851	0.445455
Enterorhabdus sp.	-0.498	-0.695373	-0.241879	0.480796	5.91937	0.074411	0.464489
Prevotellaceae UCG-001 sp.	-1.02215	-1.13237	-0.904882	0.334182	5.19955	0.0557463	0.467197
JGI 0000069-P22 Order	-0.720619	-0.833206	-0.619556	0.253731	5.70165	0.0396308	0.482386
Dubosiella sp.	0.492831	0.142392	0.906355	0.622777	5.92475	0.0903579	0.461932
Rhodococcus sp.	-1.3228	-1.37149	-1.28697	0.137498	4.94132	0.0249266	0.4875
Solibacillus sp.	-1.28444	-1.50077	-1.06752	0.621593	5.31112	0.102289	0.448011
Colidextribacter sp.	-0.435369	-0.662874	-0.192526	0.428783	6.03703	0.0652899	0.463352
Peptostreptococcus sp.	0.53144	0.495594	0.575052	-0.016815	5.11769	-0.00234193	0.499432
Cetobacterium sp.	-0.475539	-0.326765	-0.611859	-0.194151	5.85724	-0.0309866	0.486794
Roseburia sp.	-0.361934	-0.557681	-0.162135	0.301358	5.84054	0.0459239	0.47642
Oscillibacter sp.	-0.349093	-0.465759	-0.238318	0.196709	5.66316	0.0310644	0.485657
Alphaproteobacteria Class	-0.919461	-0.795344	-1.04862	-0.238517	5.14941	-0.0416398	0.477273
Nitrospira sp.	-1.10005	-1.01887	-1.1887	-0.290183	5.3373	-0.047025	0.475433
Mucispirillum sp.	-1.02698	-1.05537	-1.00027	0.20092	5.02665	0.0336337	0.481397
Simonsiella sp.	-1.29262	-1.06857	-1.52684	-0.636636	5.24675	-0.110494	0.444318
Shewanella sp.	-1.35544	-1.20764	-1.49303	-0.336219	4.56355	-0.0675283	0.465057
Comamonas sp.	0.0329246	-0.49582	0.720203	1.08619	5.71353	0.170409	0.416643
Intestinimonas sp.	-0.962907	-1.1581	-0.730963	0.574961	5.41637	0.100278	0.450724
Dialister sp.	-0.340525	-0.480489	-0.195686	0.155056	5.37687	0.0276712	0.487646
Lachnoclostridium sp.	-0.0391763	-0.133941	0.0668526	-0.0335593	6.00726	-0.00617178	0.497443
Schleiferilactobacillus sp.	-1.32984	-1.31232	-1.34251	0.0628895	4.89786	0.0118228	0.49517
Mobilitalea sp.	-0.678998	-0.29502	-1.00114	-0.814947	5.47569	-0.136795	0.432386
Peptococcus sp.	-0.603539	-0.424749	-0.744143	-0.308484	5.06158	-0.0538029	0.472443
Rhodobacteraceae Family	-1.28343	-1.15451	-1.41017	-0.198979	5.01126	-0.0307288	0.480398
Treponema sp.	-1.03375	-1.08574	-0.968538	0.0843461	5.01349	0.0116855	0.493042
Shimwellia sp.	-1.04657	-0.847372	-1.22219	-0.521781	5.19145	-0.0915484	0.454132
Sedimentibacter sp.	-1.18712	-1.08071	-1.29126	-0.259751	5.26059	-0.0471772	0.478125
Trichococcus sp.	-1.2032	-1.13415	-1.27312	-0.216993	5.20573	-0.0364144	0.479261
Selenomonas sp.	1.94374	2.2761	1.69426	-0.735596	5.32564	-0.121397	0.444034
Lactobacillales Order	1.743	1.29882	2.1486	0.9034	4.41899	0.17541	0.400568
[Eubacterium] brachy group sp.	-1.14122	-1.13627	-1.14972	0.0255106	4.69881	0.00500084	0.498154
Micrococcus sp.	-1.09367	-0.990299	-1.18558	-0.180594	5.37583	-0.0341662	0.483669
Weissella sp.	-1.41195	-1.36881	-1.45299	-0.0517457	4.38782	-0.00998383	0.494178
[Eubacterium] xylanophilum group sp.	-0.559233	-0.933332	-0.172836	0.976748	5.32706	0.164107	0.414773
Bact-08 sp.	-1.17273	-0.993531	-1.335	-0.379993	4.60503	-0.0644585	0.464641
Odoribacter sp.	-0.82659	-1.1866	-0.401793	0.95646	5.50155	0.164942	0.428693
Flavobacteriaceae Family	-1.2082	-1.16952	-1.23708	-0.0754002	4.9851	-0.017353	0.493042
Atopostipes sp.	-1.26743	-1.12988	-1.39785	-0.322177	5.10098	-0.0536652	0.471591
Olsenella sp.	-1.27494	-1.18136	-1.37919	-0.239316	4.98259	-0.0416104	0.479693
Acidaminococcaceae Family	-1.41514	-1.41564	-1.41344	-0.00264324	4.65885	-0.000403205	0.499574
Mycoplasma sp.	-0.750291	-0.906838	-0.589996	0.214851	4.96373	0.0358876	0.480114
Acholeplasma sp.	-1.21695	-0.970741	-1.45666	-0.495955	4.89389	-0.0903378	0.452996
Enterococcus sp.	-1.07409	-1.25868	-0.861671	0.712898	5.4934	0.121721	0.436524
Caproiciproducens sp.	-0.923786	-0.846439	-1.00073	-0.393414	5.33564	-0.0591783	0.471741
Megasphaera sp.	-0.0626009	0.433618	-0.500888	-1.01021	5.51218	-0.153016	0.424148
Ottowia sp.	-1.37161	-1.20376	-1.53598	-0.434146	4.56532	-0.0794558	0.4547
Brevibacillus sp.	-1.37305	-1.23793	-1.51638	-0.274569	4.62188	-0.052046	0.471741
Sulfuricurvum sp.	-1.43726	-1.42565	-1.44369	-0.0657423	4.47654	-0.013222	0.49233
Cellulosilyticum sp.	-1.35175	-1.16359	-1.50602	-0.387072	4.88814	-0.069987	0.460949
Paracoccus sp.	-1.27787	-1.36766	-1.15233	0.249583	4.83943	0.0458038	0.475852
Macellibacteroides sp.	-0.851034	-0.742979	-0.953837	-0.259699	5.1435	-0.0451971	0.477557
Fructobacillus sp.	-1.37458	-1.28731	-1.47306	-0.19614	4.53281	-0.0389343	0.481534
[Eubacterium] nodatum group sp.	-0.0613457	0.346068	-0.378568	-0.688797	5.0769	-0.119496	0.43608
Bifidobacteriaceae Family	-1.07732	-1.14556	-1.01525	0.0964524	4.7539	0.017266	0.490486
Lachnospiraceae UCG-004 sp.	-1.17811	-1.08531	-1.24801	-0.187598	4.93525	-0.0337983	0.482533
Anaerolineaceae Family	-1.16753	-0.894324	-1.40448	-0.677098	4.73164	-0.12653	0.436932
Blautia sp.	-0.999978	-1.08791	-0.923605	0.324085	5.34236	0.0523245	0.47358
Clostridium sensu stricto 12 sp.	-0.938804	-0.877122	-1.00792	-0.229634	4.91237	-0.039595	0.482249
[Eubacterium] ruminantium group sp.	-1.30818	-1.41627	-1.19798	0.297352	4.62536	0.0597089	0.468901
Desemzia sp.	-1.25159	-1.34407	-1.12968	0.379412	4.83467	0.0715725	0.464925
TM7a sp.	-1.42291	-1.29382	-1.54789	-0.342186	4.83343	-0.0639632	0.468333
Ethanoligenenaceae Family	-1.31972	-1.1913	-1.45372	-0.32698	4.73964	-0.0616233	0.469602
Xanthomonas sp.	-1.27665	-1.23746	-1.33043	-0.188519	4.72266	-0.0350064	0.48125
Neomicrococcus sp.	-1.3126	-1.24174	-1.38456	-0.0937423	4.54808	-0.0161285	0.491338
Aquincola sp.	-1.19626	-1.15789	-1.22967	0.0316553	4.68288	0.00588965	0.497302
Alysiella sp.	-1.39594	-1.27205	-1.50706	-0.277738	4.73825	-0.0583459	0.469318
Clostridia vadinBB60 group Order	-0.439866	-0.718788	-0.111469	0.697592	5.37952	0.121487	0.4405
Candidatus Saccharimonas sp.	0.0810034	0.269284	-0.0628764	-0.571689	5.46745	-0.0990364	0.454545
Negativibacillus sp.	-1.16294	-1.33339	-0.983698	0.552379	4.74149	0.0993311	0.450156
Bilophila sp.	-1.26145	-1.18787	-1.33746	-0.187083	4.78055	-0.0350918	0.481965
Ruminococcaceae Family_1	-0.84397	-1.08682	-0.629203	0.579477	5.03215	0.0974236	0.449872
GCA-900066575 sp.	-0.981963	-1.08424	-0.877772	0.396338	5.10619	0.0755259	0.463636
Conchiformibius sp.	-1.37743	-1.19148	-1.57286	-0.587496	4.90493	-0.110787	0.441068
Gracilibacteria Class	-1.3843	-1.40068	-1.35231	0.0721997	4.88062	0.012436	0.494034
Centipeda sp.	-0.741638	-0.599811	-0.86856	-0.348426	5.6123	-0.0568575	0.468901
Lawsonella sp.	-1.23534	-1.05288	-1.41463	-0.420368	4.56722	-0.0857155	0.459529
Klebsiella sp.	-1.38649	-1.38497	-1.39272	-0.00275748	4.59077	-0.000581534	0.499858
Ruminococcus sp.	-0.742975	-1.095	-0.345987	0.721812	5.03525	0.13156	0.43624
UCG-009 sp.	-1.25444	-1.28354	-1.23651	0.0516541	4.69427	0.00927461	0.495598
Tuzzerella sp.	-1.10439	-1.25232	-0.932975	0.412246	4.6729	0.0761896	0.460949
Gordonibacter sp.	-1.24286	-1.3375	-1.15366	0.197308	4.5464	0.0405472	0.480545
UCG-003 sp.	-1.43824	-1.28912	-1.57209	-0.307294	4.66516	-0.0592603	0.471307
Rhodospirillales Order	-0.975765	-0.966202	-0.995095	-0.0433135	4.86716	-0.00899112	0.49517
Jeotgalicoccus sp.	-1.28166	-1.4253	-1.11991	0.387776	4.74544	0.0759001	0.460665
Burkholderiales Order	-0.716241	-0.798048	-0.609709	0.282067	4.86275	0.0546898	0.470739
Gammaproteobacteria Class	-0.657762	-0.46538	-0.821343	-0.403014	4.9657	-0.0692895	0.464205
Aquamonas sp.	-1.30292	-1.13541	-1.48318	-0.436245	4.43373	-0.0841337	0.454416
[Eubacterium] ventriosum group sp.	-1.16371	-1.30671	-0.977824	0.483857	4.53093	0.087639	0.452557
Lachnospiraceae FCS020 group sp.	-1.33838	-1.2774	-1.39495	-0.0761522	4.5354	-0.0136865	0.492758
Bacillales Order	-1.26002	-1.28748	-1.21984	0.110488	4.67742	0.0182529	0.492045
Gastranaerophilales Order	-1.09073	-1.26155	-0.926194	0.301318	4.57902	0.0596143	0.466629
Peptococcaceae Family	-0.93237	-1.1533	-0.720055	0.557695	4.8075	0.107035	0.448736
Ralstonia sp.	-1.3566	-1.22059	-1.50872	-0.300744	4.65354	-0.0589421	0.470321
Lactobacillaceae Family	0.69393	0.774341	0.622704	-0.109657	4.53188	-0.0200391	0.489634
Ruminococcaceae Family_2	-0.184332	-0.534261	0.209538	0.593152	5.23726	0.103736	0.453564
UCG-002 sp.	-1.33905	-1.2116	-1.46774	-0.321908	4.89316	-0.058413	0.468901
Shuttleworthia sp.	-1.31001	-1.11175	-1.49248	-0.38545	4.73709	-0.067983	0.466345
Dorea sp.	-1.19292	-1.25619	-1.12261	0.168196	4.78177	0.0281462	0.485511
Collinsella sp.	-1.29879	-1.39635	-1.19064	0.243297	4.74139	0.0481255	0.477137
RF39 Order	-0.262908	-0.553804	0.046229	0.475679	5.05212	0.0795829	0.458677
Prevotellaceae Family	-1.3766	-1.29066	-1.45802	-0.154663	4.75268	-0.0268176	0.484659
Veillonellaceae Family	-1.32281	-1.33352	-1.3162	0.102126	4.72431	0.0186667	0.48935
UBA1819 sp.	-1.32333	-1.42595	-1.19838	0.380732	4.5055	0.0765284	0.459659
Enterobacter sp.	-1.20609	-1.25947	-1.15289	0.226906	4.8367	0.0390823	0.480261
NK4A214 group sp.	-1.14497	-1.36475	-0.887976	0.586422	4.54917	0.111002	0.442898
Allorhizobium-Neorhizobium-Pararhizobium-Rhizobium sp.	-1.23994	-1.11028	-1.36987	-0.149267	4.77173	-0.0251251	0.486932
Rikenella sp.	-0.878443	-0.988855	-0.765593	0.327698	4.495	0.0647556	0.467045
Erysipelatoclostridiaceae Family	-1.48087	-1.35328	-1.589	-0.405967	4.65109	-0.0721734	0.460795
Anaerobiospirillum sp.	-1.25268	-1.04249	-1.47756	-0.494473	4.46442	-0.0932212	0.447159
Candidatus Arthromitus sp.	-1.33358	-1.35357	-1.31274	4.80476e-05	4.62079	7.23418e-06	0.499858
A2 sp.	-0.991408	-0.873457	-1.12208	-0.268752	4.85814	-0.0510798	0.474148
Lachnospiraceae UCG-001 sp.	-1.07046	-1.16667	-0.970094	0.249837	4.90661	0.04895	0.47358
Ochrobactrum sp.	-1.39471	-1.47249	-1.28965	0.366443	4.39337	0.0706254	0.465341
Porphyromonadaceae Family	-1.2785	-1.3996	-1.11702	0.407251	4.70097	0.0746508	0.462085
Cryptobacterium sp.	-1.20635	-1.02126	-1.39005	-0.453971	4.64561	-0.0843474	0.455836
Coprococcus sp.	-1.36754	-1.43505	-1.30929	0.199103	4.66353	0.0381068	0.478557
Actinobacteria Class	-0.573268	-0.550719	-0.5888	-0.109119	4.61579	-0.0247238	0.488214
Corynebacteriales Order	-1.38855	-1.35129	-1.42666	-0.0884767	4.53032	-0.0152416	0.491338
Butyrivibrio sp.	-1.40955	-1.23748	-1.55833	-0.339762	4.6421	-0.0620166	0.465777
Rickettsiales Order	-1.36387	-1.34052	-1.38745	0.0407282	4.47937	0.00859602	0.495455
Megamonas sp.	-1.3099	-1.16504	-1.41365	-0.321163	4.67431	-0.0577827	0.467197
UCG-010 Family	-0.85314	-1.1773	-0.469894	0.715382	4.70143	0.129847	0.429991
Anaeroplasma sp.	-1.36753	-1.33539	-1.40729	-0.0143731	4.41652	-0.00418899	0.49787
Facklamia sp.	-1.4232	-1.54386	-1.30769	0.328796	4.54336	0.0597263	0.469185
Micavibrionaceae Family	-1.45571	-1.38391	-1.52325	-0.137492	4.58513	-0.0259721	0.486932
Mogibacterium sp.	-1.39411	-1.34994	-1.43724	-0.0624167	4.53201	-0.0130733	0.492758
Unknown Family Family	-1.37443	-1.19103	-1.56614	-0.427086	4.55188	-0.0759552	0.456688
Pasteurellaceae Family	-0.468264	-0.46427	-0.469399	-0.0139206	4.66636	-0.00381545	0.498864
Novispirillum sp.	-1.42777	-1.3716	-1.48922	-0.166774	4.49002	-0.0341589	0.482249
Erysipelatoclostridium sp.	-1.29901	-1.21167	-1.36808	-0.0899987	4.41519	-0.0166181	0.489489
Micrococcaceae Family	-1.11227	-1.00347	-1.23324	-0.294789	4.54202	-0.0554924	0.472877
Christensenellaceae Family	-1.30133	-1.45928	-1.16482	0.331497	4.38821	0.0686486	0.466061
Proteobacteria Phylum	-0.98544	-0.965681	-1.01091	-0.0580424	4.82399	-0.0126983	0.494746
Marvinbryantia sp.	-1.44726	-1.39521	-1.51106	-0.0565581	4.48318	-0.0126102	0.494462
Proteiniphilum sp.	-1.37251	-1.24943	-1.49983	-0.241501	4.53253	-0.049991	0.476569
Family XIII UCG-001 sp.	-1.34346	-1.55192	-1.14209	0.420109	4.44105	0.0871252	0.457824
ASF356 sp.	-1.45757	-1.34824	-1.56778	-0.24919	4.60806	-0.0481107	0.475717
Anaerotruncus sp.	-1.22102	-1.30119	-1.12508	0.273279	4.40623	0.0509603	0.471741
Monoglobus sp.	-1.27348	-1.44253	-1.07426	0.431313	4.43031	0.0872303	0.460097
[Ruminococcus] torques group sp.	-1.40027	-1.37553	-1.42348	-0.0128556	4.65658	-0.00166181	0.498864
Micrococcales Order	-0.0827009	0.494177	-0.584119	-0.981371	4.53467	-0.187875	0.404261
Sporolactobacillus sp.	-1.46029	-1.42555	-1.49284	-0.104074	4.48939	-0.0204146	0.490202
Muribaculum sp.	-1.35896	-1.33734	-1.37703	0.00925884	4.47223	0.0017659	0.498864
Firmicutes Phylum	-1.06565	-0.996735	-1.15223	-0.191029	4.45798	-0.035298	0.481965
Streptococcaceae Family	-1.12714	-1.06287	-1.20852	-0.227129	4.67606	-0.0431107	0.479125
UCG-005 sp.	-1.26205	-1.18342	-1.36011	-0.265149	4.55338	-0.0523233	0.47358
Parvibacter sp.	-1.38824	-1.51307	-1.25521	0.369818	4.38018	0.0698572	0.4625
[Eubacterium] coprostanoligenes group Family	-1.26741	-1.23688	-1.29821	-0.00512383	4.57419	-0.00164765	0.499148
Pseudomonadales Order	-1.47335	-1.37456	-1.56007	-0.14976	4.31538	-0.0340203	0.482817
Peptostreptococcaceae Family	-1.45669	-1.39359	-1.50345	-0.0478509	4.49758	-0.0093355	0.493894
Erysipelotrichaceae Family	-1.19305	-1.27021	-1.11905	0.18543	4.63501	0.0328388	0.482817
Bacteroidia Class	-1.22431	-1.26836	-1.18667	0.0534534	4.45916	0.0117049	0.493894
Family XIII AD3011 group sp.	-1.34704	-1.49309	-1.19549	0.425128	4.38702	0.0818555	0.456534
Christensenellaceae R-7 group sp.	-1.37391	-1.28243	-1.45481	-0.159422	4.51661	-0.0335517	0.480829
Milano-WF1B-42 sp.	-1.39492	-1.36999	-1.42814	-0.0594891	4.57833	-0.00909811	0.495314
[Eubacterium] oxidoreducens group sp.	-1.07258	-1.20131	-0.928771	0.384022	4.43657	0.0761225	0.463068
Clostridia Class	-1.13539	-1.19264	-1.06804	0.0723684	4.44568	0.0164751	0.492474
Bacillaceae Family	-1.43162	-1.28984	-1.5925	-0.314413	4.35794	-0.0625342	0.466629
Fusobacteriaceae Family	-1.07029	-1.51548	-0.610837	0.947403	4.42731	0.190299	0.401136
Helicobacteraceae Family	-1.44672	-1.5433	-1.34385	0.275166	4.25153	0.0595595	0.470889
Eggerthellaceae Family	-1.34713	-1.40774	-1.27175	0.0768555	4.3144	0.0122871	0.492898
Cricetibacter sp.	-1.43912	-1.45025	-1.43005	0.00952756	4.42356	0.0019289	0.498011
Enterococcaceae Family	-1.43684	-1.55784	-1.31165	0.202816	4.36181	0.0353161	0.480261
Rahnella sp.	-1.43454	-1.34892	-1.50676	-0.143064	4.39981	-0.0264082	0.48608

## Sheet: Effect; Rinse;Sampling
	rab.all	rab.win.0	rab.win.1	diff.btw	diff.win	effect	overlap
Streptococcus sp.	16.2207	16.2468	15.8819	-0.316509	1.54415	-0.192413	0.415827
Gemella sp.	13.0808	13.2695	12.6589	-0.314881	1.98815	-0.154209	0.426411
Haemophilus sp.	11.5091	11.4017	11.7477	0.472588	2.98656	0.143124	0.425189
Bergeyella sp.	6.90412	6.85396	7.11161	0.551931	4.34801	0.106339	0.438791
Granulicatella sp.	11.1721	11.3263	10.8838	-0.1348	2.14522	-0.0569811	0.478327
Prevotella_7 sp.	9.20367	9.31292	8.83957	-0.42623	3.59108	-0.106373	0.446348
Rothia sp.	11.2351	11.1628	11.6551	0.1869	2.83161	0.0665561	0.470262
Burkholderia-Caballeronia-Paraburkholderia sp.	5.49357	5.29899	5.71865	0.810924	5.91781	0.117711	0.447859
Abiotrophia sp.	9.4569	9.5183	9.2559	-0.251253	2.41582	-0.0902753	0.457157
Lautropia sp.	8.85408	9.10479	8.28548	-0.43318	3.1334	-0.120047	0.448363
Pseudomonas sp.	4.85527	4.545	6.64736	1.21567	8.09782	0.14221	0.434761
Veillonella sp.	10.4996	10.3199	11.1483	0.534897	2.44341	0.193208	0.41864
Actinobacillus sp.	5.35345	5.15988	5.90859	0.684071	7.04993	0.0868412	0.451889
Neisseria sp.	11.1863	11.0524	11.7008	0.963728	2.76801	0.307549	0.362903
Fusobacterium sp.	10.1577	9.98346	10.4663	0.507705	2.94654	0.167349	0.421371
Serratia sp.	1.51184	1.51371	1.50843	0.475805	8.39991	0.0505762	0.47204
Stenotrophomonas sp.	0.686656	0.684923	0.689284	0.0273477	6.79062	0.00399835	0.497984
Alloprevotella sp.	8.18894	8.3426	7.84561	-0.176676	3.02752	-0.0469533	0.477078
Porphyromonas sp.	10.2382	9.99086	10.7916	0.735303	3.0742	0.222474	0.406045
Castellaniella sp.	2.83707	2.50862	3.58559	1.36092	7.11319	0.171323	0.421159
Chryseobacterium sp.	-1.28646	-1.25917	-1.37126	-0.193961	5.57326	-0.030197	0.483367
Actinomyces sp.	9.83357	9.76553	10.2506	0.100581	2.42632	0.0391561	0.482359
Staphylococcus sp.	3.77904	3.41069	4.21521	0.633727	5.53406	0.0990717	0.456149
Leptotrichia sp.	8.04517	7.96789	8.4825	0.348161	3.15256	0.0984094	0.456927
Prevotella sp.	8.17594	8.18717	8.1577	-0.167991	3.05138	-0.057455	0.475302
Sphingomonas sp.	4.84666	5.14887	4.41504	-0.587144	6.37461	-0.0801951	0.457431
Yersiniaceae Family	-0.55679	-0.75384	-0.0282818	1.05934	6.54146	0.15046	0.425907
Capnocytophaga sp.	7.88902	7.7329	8.18095	0.359036	2.93529	0.105158	0.449597
Cutibacterium sp.	2.47442	2.38833	2.8285	0.2057	6.47953	0.0321124	0.486391
Romboutsia sp.	1.84332	1.82842	1.90359	0.145007	7.82947	0.0180093	0.489169
Acinetobacter sp.	2.81663	2.02722	5.11467	2.12323	6.54899	0.287382	0.365927
Methylobacterium-Methylorubrum sp.	3.83164	3.76605	3.94436	0.390114	5.71223	0.0600367	0.470766
Kingella sp.	5.27856	4.97125	6.1213	0.861662	4.42498	0.171561	0.40625
Lactococcus sp.	0.301898	0.266523	0.388954	0.138248	7.15927	0.0191301	0.492695
Cardiobacterium sp.	5.18553	5.18895	5.17909	0.231864	4.08017	0.0450768	0.476071
Prevotella_9 sp.	-0.00868569	0.102083	-0.279635	-0.119182	8.17989	-0.0162022	0.491688
F0332 sp.	3.7098	3.42258	4.82184	1.26305	5.68048	0.198641	0.395161
Lachnoanaerobaculum sp.	6.29963	6.19229	6.519	0.336602	2.10957	0.131938	0.436996
Enhydrobacter sp.	0.882617	0.994221	0.614867	-0.588064	6.43847	-0.0931638	0.457431
Solobacterium sp.	4.50525	4.61529	4.24874	-0.617317	3.76791	-0.137714	0.410282
Parapusillimonas sp.	-0.0480867	0.0608981	-0.274629	-0.391064	6.13323	-0.0584536	0.470529
Moraxella sp.	-0.0303621	0.0646703	-0.283125	-0.259317	6.91295	-0.0371117	0.485383
Eikenella sp.	4.76252	5.04013	3.89372	-0.918033	6.69547	-0.112411	0.439012
Streptobacillus sp.	3.69462	3.76179	3.2756	-0.0556915	7.4556	-0.00575086	0.49748
Saccharimonadales Order	3.93614	3.93846	3.92495	0.250771	6.68245	0.038534	0.478831
Corynebacterium sp.	6.32143	6.15623	6.70175	0.786572	3.3196	0.218504	0.397985
Wolbachia sp.	-1.36543	-1.34174	-1.4144	-0.0894547	4.92593	-0.0128314	0.49068
Ligilactobacillus sp.	5.86278	6.11102	4.94455	-1.02114	4.81216	-0.181771	0.403526
Lactobacillus sp.	4.31246	4.28219	4.45792	0.286784	5.2473	0.0476121	0.480343
Chloroplast Order	1.36074	1.35225	1.38163	0.125595	6.27491	0.0168005	0.490176
Atopobium sp.	4.81503	4.89755	4.63044	-0.381371	2.87736	-0.105439	0.4375
Absconditabacteriales (SR1) Order	1.17198	0.868467	1.96941	0.595112	6.55263	0.072524	0.467742
Lacticaseibacillus sp.	0.857023	0.810025	1.01969	0.630658	7.35616	0.07946	0.45995
Leifsonia sp.	-1.18153	-1.16224	-1.23496	-0.0757127	6.13152	-0.0148669	0.490927
Campylobacter sp.	5.99312	5.86048	6.39423	0.523804	2.95123	0.141876	0.426196
TM7x sp.	4.48447	4.70755	4.04141	-0.494389	4.61242	-0.0968078	0.445844
Turicibacter sp.	0.993344	1.14996	0.650148	0.101966	7.37261	0.0155924	0.493199
Microbacterium sp.	-0.810634	-0.909362	-0.546625	0.371586	7.19177	0.0484114	0.470766
Flavonifractor sp.	-1.21892	-1.12049	-1.45935	-0.46524	4.93949	-0.0778346	0.454912
Flaviflexus sp.	-1.2157	-1.11113	-1.48501	-0.56023	5.29146	-0.0899317	0.458165
Oribacterium sp.	4.50375	4.42246	4.6499	0.186166	3.82628	0.0394489	0.473286
Blastococcus sp.	-1.28811	-1.20718	-1.46786	-0.253723	4.84726	-0.0491461	0.476574
Diaphorobacter sp.	0.214593	0.348347	-0.0546421	-0.514809	5.81509	-0.0813506	0.464484
Catonella sp.	2.87821	3.02517	2.53378	-0.258602	5.50022	-0.0396429	0.479093
Alistipes sp.	0.481022	0.562356	0.257878	-0.595402	6.65597	-0.0849941	0.467506
Bacteroides sp.	3.71353	3.71849	3.70331	-0.0669318	5.23087	-0.0109925	0.492695
Methyloprofundus sp.	-1.40077	-1.33617	-1.58517	-0.193379	4.84852	-0.0308563	0.483367
Escherichia-Shigella sp.	-0.613021	-0.623653	-0.58372	-0.077808	5.61871	-0.0131288	0.493448
Neisseriaceae Family	0.872674	1.06471	0.404215	-0.437893	5.88054	-0.066961	0.464987
Faecalibaculum sp.	-0.625596	-0.601187	-0.674617	0.25459	6.42772	0.0369175	0.482116
F0058 sp.	-0.434907	-0.515508	-0.203517	0.358108	5.69259	0.0557552	0.474055
Desulfovibrionaceae Family	-0.240932	-0.16285	-0.410227	-0.306513	6.14729	-0.0481477	0.479839
Clostridia UCG-014 Order	3.94861	3.90401	4.06651	0.165108	5.99088	0.0213724	0.487903
Cronobacter sp.	-1.13323	-1.06907	-1.30279	-0.191755	5.59105	-0.0381359	0.481612
HT002 sp.	0.557528	0.411311	0.877436	-0.0906067	6.58324	-0.00992928	0.495968
Muribaculaceae Family	3.03641	3.00638	3.07217	0.249997	7.1688	0.0329735	0.484131
Butyricicoccus sp.	-1.18123	-1.07062	-1.41798	-0.359331	4.87093	-0.0640519	0.469521
Citrobacter sp.	-1.10601	-1.01321	-1.30334	-0.45587	5.14748	-0.0746873	0.455645
Brevundimonas sp.	-1.09344	-0.898917	-1.47201	-0.476536	5.17492	-0.075369	0.46119
Parvimonas sp.	3.37071	3.1799	3.67087	0.561505	4.68928	0.112116	0.439012
Comamonadaceae Family	-0.805581	-0.719249	-1.00884	-0.305677	5.42606	-0.0505644	0.475063
Aerococcus sp.	-1.22639	-1.35787	-0.838693	0.67151	6.01215	0.0961147	0.441814
Pantoea sp.	-1.10037	-1.11931	-1.05362	0.242557	6.0072	0.038286	0.477823
Tannerella sp.	1.84887	1.55384	2.74584	0.701934	5.77291	0.106217	0.446069
Faecalibacterium sp.	-0.213774	-0.24067	-0.121445	0.0761506	6.65964	0.0104282	0.495968
Desulfovibrio sp.	-0.211801	-0.150026	-0.379236	-0.264429	6.02724	-0.0431747	0.47631
Lactiplantibacillus sp.	-0.87969	-1.00209	-0.466241	0.696113	5.94731	0.106992	0.446851
Magnetospirillum sp.	-1.23258	-1.16033	-1.45116	-0.332926	4.97696	-0.0607206	0.465491
Salmonella sp.	-1.38981	-1.32201	-1.57865	-0.353862	4.98086	-0.0585847	0.467742
Lachnospiraceae NK4A136 group sp.	2.79966	2.16365	3.89249	0.744048	6.93399	0.10712	0.451613
Limosilactobacillus sp.	-0.0350136	0.134808	-0.469353	-0.619414	6.00423	-0.0977338	0.456149
Anoxybacillus sp.	-1.17492	-1.1358	-1.2628	-0.117865	5.03968	-0.0202951	0.488161
Helicobacter sp.	-0.441596	-0.392165	-0.576068	-0.244468	5.72565	-0.0434865	0.481351
Glutamicibacter sp.	-1.07412	-1.22242	-0.575975	0.838584	6.14169	0.122318	0.432964
Stomatobaculum sp.	2.4222	2.50724	2.15561	-0.709476	6.35958	-0.105036	0.448363
Phascolarctobacterium sp.	-0.802051	-0.833269	-0.698978	0.228462	5.80396	0.0350498	0.485383
Enterobacteriaceae Family	-0.845549	-0.650408	-1.31086	-0.852553	5.3988	-0.13339	0.43073
Alicycliphilus sp.	-0.787006	-0.595818	-1.18739	-0.723225	5.01484	-0.124146	0.440524
Providencia sp.	-1.10851	-0.987135	-1.39253	-0.524711	4.98258	-0.0966251	0.447355
Bacteroidales Order	0.516644	0.60571	0.337247	-0.380654	5.64822	-0.0596729	0.46875
Amphibacillus sp.	-1.29643	-1.39976	-0.98201	0.608103	5.65275	0.105447	0.440806
Thalassobius sp.	-1.38659	-1.39494	-1.35766	0.171535	5.17053	0.0311047	0.486146
Haliangium sp.	-1.30266	-1.22868	-1.51263	-0.297168	4.82808	-0.0539897	0.474294
Mitochondria Family	2.57336	2.41715	2.96701	0.671412	5.77178	0.112537	0.446573
Conservatibacter sp.	0.14466	0.29275	-0.15493	-0.116216	5.24804	-0.0177251	0.491935
Subdoligranulum sp.	-0.468528	-0.547271	-0.310055	0.457922	5.70013	0.0779092	0.46371
Bifidobacterium sp.	-0.0255259	-0.215776	0.578807	1.15873	6.22097	0.179543	0.419647
Lachnospiraceae Family	2.73541	2.57627	3.22391	0.289104	5.97867	0.0393428	0.480101
Latilactobacillus sp.	-1.19831	-1.3241	-0.850192	0.588794	5.98545	0.0884182	0.452897
Johnsonella sp.	1.9452	1.77076	2.25001	0.597253	5.64037	0.0917351	0.453125
Bacillus sp.	-1.23049	-1.27117	-1.14131	0.221546	5.30638	0.0420724	0.477319
Saccharimonadaceae Family	0.27657	0.343226	0.173391	-0.602634	6.21345	-0.0937738	0.454637
Agathobacter sp.	-0.504921	-0.443247	-0.662801	-0.141374	5.95935	-0.0180541	0.492695
Lachnospiraceae NC2004 group sp.	-0.672032	-0.743415	-0.459898	0.48088	5.37954	0.0776677	0.457431
Rikenellaceae RC9 gut group sp.	-0.552744	-0.304946	-1.09815	-1.1116	5.68444	-0.17933	0.416331
Parabacteroides sp.	-0.219806	-0.291905	-0.0194735	0.0754872	5.32857	0.0143112	0.49496
Psychrobacillus sp.	-1.26068	-1.41376	-0.885615	0.756415	5.74084	0.120013	0.432242
Enterobacterales Order	-0.945333	-1.07417	-0.558013	0.628175	5.17757	0.107512	0.448589
Unknown Phylum_1	2.90202	2.68526	3.29521	0.637258	5.42582	0.109892	0.44131
[Eubacterium] eligens group sp.	-0.71563	-0.729233	-0.663066	0.198984	5.71356	0.0278566	0.484879
Lachnospira sp.	-1.08272	-1.1222	-0.949814	0.367128	5.75719	0.0554665	0.469254
Sutterella sp.	-0.277257	-0.281795	-0.271974	-0.174789	6.11193	-0.026376	0.488911
[Eubacterium] yurii group sp.	0.709132	0.415055	1.5998	0.818784	5.56766	0.122003	0.439012
Paraprevotella sp.	-1.15483	-1.1306	-1.19517	-0.159235	4.84623	-0.0241932	0.487154
P5D1-392 Family	-0.516242	-0.434733	-0.667047	-0.217139	5.54171	-0.0361799	0.483627
Aggregatibacter sp.	-0.485878	-0.815071	0.855398	1.3907	5.93873	0.210584	0.410579
Marinobacter sp.	-1.26713	-1.3806	-0.979016	0.725731	4.92678	0.123582	0.439516
Oscillospiraceae Family	-0.275514	-0.215551	-0.386781	-0.192389	6.40712	-0.0251865	0.48665
Scardovia sp.	-0.826739	-0.700483	-1.1621	-0.61256	5.0246	-0.103953	0.447077
Bacilli Class	-0.395603	-0.630177	0.381464	1.06153	4.86881	0.194865	0.40373
[Eubacterium] siraeum group sp.	-0.733962	-0.693579	-0.840458	-0.186029	5.15652	-0.0311275	0.481108
Pseudopropionibacterium sp.	2.5062	2.46207	2.60686	0.0963757	4.95422	0.0157797	0.49244
Clostridium sensu stricto 1 sp.	-0.0824508	-0.177206	0.149927	0.940419	6.14718	0.137136	0.431452
Staphylococcaceae Family	-0.916887	-1.10564	-0.388401	0.947633	6.07915	0.137395	0.418851
Kocuria sp.	-1.20566	-1.1319	-1.4152	-0.358331	5.07906	-0.0690005	0.46371
Fusicatenibacter sp.	-1.11418	-1.2145	-0.793463	0.661429	5.56315	0.110015	0.451385
Coriobacteriaceae UCG-002 sp.	-1.14794	-1.2585	-0.837244	0.63292	5.47035	0.103919	0.451613
Tepidiphilus sp.	-1.12596	-1.00394	-1.38073	-0.483661	5.1739	-0.0800194	0.456653
Enterorhabdus sp.	-0.498	-0.417411	-0.726491	-0.465428	6.05806	-0.0624858	0.470262
Prevotellaceae UCG-001 sp.	-1.02215	-0.842507	-1.44669	-0.905057	4.90635	-0.167747	0.422883
JGI 0000069-P22 Order	-0.720619	-0.79108	-0.544581	0.357854	6.05233	0.0553081	0.478086
Dubosiella sp.	0.492831	0.530414	0.403002	-0.0985022	5.95389	-0.0154289	0.493448
Rhodococcus sp.	-1.3228	-1.32794	-1.30779	0.021763	4.85664	0.00323575	0.497984
Solibacillus sp.	-1.28444	-1.42965	-0.886465	0.777137	5.59596	0.1223	0.431956
Colidextribacter sp.	-0.435369	-0.202442	-0.888894	-1.00657	5.75265	-0.172689	0.42267
Peptostreptococcus sp.	0.53144	0.344968	1.04641	0.66671	4.94322	0.117761	0.439295
Cetobacterium sp.	-0.475539	-0.716838	0.273477	1.09109	6.04954	0.161102	0.426915
Roseburia sp.	-0.361934	-0.264095	-0.65763	-0.350075	5.88969	-0.0483471	0.473286
Oscillibacter sp.	-0.349093	-0.23149	-0.652338	-0.257391	5.59812	-0.0399285	0.480847
Alphaproteobacteria Class	-0.919461	-0.854337	-1.12059	-0.499007	5.17741	-0.0862743	0.455645
Nitrospira sp.	-1.10005	-1.02303	-1.27228	-0.396088	5.18151	-0.0742471	0.463206
Mucispirillum sp.	-1.02698	-0.834581	-1.43504	-0.560845	4.93584	-0.0995341	0.454133
Simonsiella sp.	-1.29262	-1.25041	-1.41508	-0.253118	5.24591	-0.0439681	0.475063
Shewanella sp.	-1.35544	-1.29476	-1.49933	-0.202943	4.71952	-0.0394393	0.478327
Comamonas sp.	0.0329246	-0.372324	1.48795	1.46404	5.7472	0.228353	0.396977
Intestinimonas sp.	-0.962907	-0.883258	-1.1747	-0.418254	5.23582	-0.0690739	0.467238
Dialister sp.	-0.340525	-0.589226	0.437944	0.903895	5.33575	0.144461	0.431738
Lachnoclostridium sp.	-0.0391763	0.167457	-0.436199	-0.588374	5.92887	-0.088861	0.458669
Schleiferilactobacillus sp.	-1.32984	-1.23941	-1.57153	-0.463387	4.73703	-0.0892758	0.459677
Mobilitalea sp.	-0.678998	-0.690305	-0.642198	0.0462757	5.63661	0.00713803	0.496725
Peptococcus sp.	-0.603539	-0.366136	-1.12234	-0.730524	4.91457	-0.13585	0.432242
Rhodobacteraceae Family	-1.28343	-1.17982	-1.54668	-0.424609	4.8531	-0.07451	0.460453
Treponema sp.	-1.03375	-0.952822	-1.27161	-0.385025	4.96224	-0.0694332	0.463476
Shimwellia sp.	-1.04657	-1.01517	-1.15998	-0.277166	5.20404	-0.0465452	0.477319
Sedimentibacter sp.	-1.18712	-1.23765	-1.03207	0.301025	5.37637	0.0451466	0.471537
Trichococcus sp.	-1.2032	-1.23042	-1.13831	0.0371246	5.14579	0.00676516	0.495968
Selenomonas sp.	1.94374	1.78741	2.20633	0.127142	5.17705	0.0175357	0.491184
Lactobacillales Order	1.743	1.82232	1.63143	-0.223276	4.20001	-0.0475081	0.477823
[Eubacterium] brachy group sp.	-1.14122	-1.18379	-1.03936	0.22751	4.62884	0.0451667	0.478831
Micrococcus sp.	-1.09367	-0.956815	-1.38429	-0.595216	5.17952	-0.107456	0.445844
Weissella sp.	-1.41195	-1.3541	-1.56758	-0.259997	4.41669	-0.0541462	0.473048
[Eubacterium] xylanophilum group sp.	-0.559233	-0.427748	-0.823982	-0.342311	5.28704	-0.0561716	0.47631
Bact-08 sp.	-1.17273	-1.09779	-1.38701	-0.425336	4.53351	-0.0763003	0.464718
Odoribacter sp.	-0.82659	-0.801897	-0.883075	-0.35867	5.39366	-0.0585884	0.46875
Flavobacteriaceae Family	-1.2082	-1.18223	-1.2757	-0.116631	5.02383	-0.0173652	0.490176
Atopostipes sp.	-1.26743	-1.27466	-1.24632	0.0662959	5.19931	0.0105938	0.492191
Olsenella sp.	-1.27494	-1.19585	-1.47027	-0.142342	5.02992	-0.0313692	0.484375
Acidaminococcaceae Family	-1.41514	-1.36919	-1.5369	-0.158271	4.44407	-0.0307599	0.486391
Mycoplasma sp.	-0.750291	-0.743203	-0.764604	-0.103914	4.96295	-0.0197624	0.489415
Acholeplasma sp.	-1.21695	-1.20209	-1.27515	-0.0948639	4.9009	-0.0190771	0.491688
Enterococcus sp.	-1.07409	-1.26992	-0.44617	1.346	5.59722	0.218507	0.404234
Caproiciproducens sp.	-0.923786	-0.911784	-0.945349	-0.26174	5.16988	-0.0477025	0.480605
Megasphaera sp.	-0.0626009	0.242629	-0.696039	-1.10935	5.48886	-0.17467	0.415827
Ottowia sp.	-1.37161	-1.3262	-1.51307	-0.197135	4.58886	-0.0430957	0.479597
Brevibacillus sp.	-1.37305	-1.29511	-1.56794	-0.328841	4.52784	-0.0662849	0.47127
Sulfuricurvum sp.	-1.43726	-1.50411	-1.25827	0.119266	4.54933	0.022344	0.488665
Cellulosilyticum sp.	-1.35175	-1.29643	-1.45813	-0.207528	4.87207	-0.0449403	0.480101
Paracoccus sp.	-1.27787	-1.30392	-1.15197	0.223752	4.9079	0.0445682	0.480101
Macellibacteroides sp.	-0.851034	-0.892246	-0.739634	0.25758	5.195	0.0462527	0.475567
Fructobacillus sp.	-1.37458	-1.39294	-1.32118	0.211031	4.56362	0.036542	0.482359
[Eubacterium] nodatum group sp.	-0.0613457	0.677416	-1.37115	-1.86801	4.97409	-0.347913	0.340726
Bifidobacteriaceae Family	-1.07732	-1.11896	-0.9503	0.261776	4.88691	0.0500013	0.472544
Lachnospiraceae UCG-004 sp.	-1.17811	-1.13672	-1.28371	-0.0568335	5.07027	-0.0165786	0.493952
Anaerolineaceae Family	-1.16753	-1.11796	-1.29098	-0.351611	4.62791	-0.0645512	0.469254
Blautia sp.	-0.999978	-1.09965	-0.7255	0.624195	5.26903	0.0997884	0.448866
Clostridium sensu stricto 12 sp.	-0.938804	-0.97283	-0.854966	0.0534525	4.82723	0.00748169	0.495968
[Eubacterium] ruminantium group sp.	-1.30818	-1.36794	-1.17095	0.27537	4.92232	0.0494883	0.474798
Desemzia sp.	-1.25159	-1.33926	-0.962605	0.486517	5.05188	0.0847894	0.454912
TM7a sp.	-1.42291	-1.40542	-1.48092	-0.166686	4.75858	-0.0276081	0.484635
Ethanoligenenaceae Family	-1.31972	-1.35551	-1.20212	0.0798155	4.5858	0.0135783	0.490176
Xanthomonas sp.	-1.27665	-1.24625	-1.35922	-0.111992	4.81632	-0.0206703	0.487657
Neomicrococcus sp.	-1.3126	-1.35701	-1.14645	0.325642	4.53301	0.0613491	0.469018
Aquincola sp.	-1.19626	-1.34691	-0.792957	0.630518	4.79294	0.113178	0.439798
Alysiella sp.	-1.39594	-1.40837	-1.38152	-0.0381043	4.57371	-0.00664827	0.495718
Clostridia vadinBB60 group Order	-0.439866	-0.420594	-0.479953	-0.0954987	5.48153	-0.0170195	0.493952
Candidatus Saccharimonas sp.	0.0810034	0.324896	-0.451731	-0.994454	5.18029	-0.167173	0.424395
Negativibacillus sp.	-1.16294	-0.991732	-1.55004	-0.754696	4.56802	-0.136813	0.431452
Bilophila sp.	-1.26145	-1.15985	-1.47723	-0.414989	4.72185	-0.0666837	0.464484
Ruminococcaceae Family_1	-0.84397	-0.772727	-1.02822	-0.255489	4.93445	-0.0448844	0.478086
GCA-900066575 sp.	-0.981963	-0.805294	-1.41855	-0.794401	5.04353	-0.144595	0.43073
Conchiformibius sp.	-1.37743	-1.28534	-1.62545	-0.452785	4.63412	-0.0886592	0.451385
Gracilibacteria Class	-1.3843	-1.42366	-1.2569	0.140657	5.03892	0.0219524	0.485887
Centipeda sp.	-0.741638	-0.683235	-0.879163	-0.164004	5.65858	-0.0275019	0.484375
Lawsonella sp.	-1.23534	-1.11304	-1.50301	-0.412299	4.4916	-0.0830503	0.459677
Klebsiella sp.	-1.38649	-1.31653	-1.60469	-0.296955	4.63445	-0.0632187	0.47127
Ruminococcus sp.	-0.742975	-0.824115	-0.50249	0.425195	5.23883	0.0720567	0.463476
UCG-009 sp.	-1.25444	-1.18223	-1.41477	-0.353045	4.62727	-0.0689783	0.465995
Tuzzerella sp.	-1.10439	-1.04437	-1.23523	-0.178913	4.56791	-0.0342276	0.484131
Gordonibacter sp.	-1.24286	-1.3185	-1.05769	0.284543	4.46843	0.0538051	0.470529
UCG-003 sp.	-1.43824	-1.36047	-1.59528	-0.189737	4.52882	-0.0359844	0.483123
Rhodospirillales Order	-0.975765	-0.829681	-1.35493	-0.485897	4.76642	-0.0888937	0.455919
Jeotgalicoccus sp.	-1.28166	-1.39032	-0.978074	0.648861	4.90187	0.11049	0.440302
Burkholderiales Order	-0.716241	-0.823647	-0.361008	0.590989	4.8012	0.107415	0.447077
Gammaproteobacteria Class	-0.657762	-0.617145	-0.747476	-0.127543	4.91272	-0.0223098	0.490176
Aquamonas sp.	-1.30292	-1.27695	-1.37227	-0.0437616	4.43506	-0.0087488	0.49496
[Eubacterium] ventriosum group sp.	-1.16371	-1.06624	-1.39657	-0.282826	4.45038	-0.057149	0.468246
Lachnospiraceae FCS020 group sp.	-1.33838	-1.2816	-1.46582	-0.280144	4.56399	-0.0593319	0.469018
Bacillales Order	-1.26002	-1.21625	-1.36162	-0.164492	4.77491	-0.0313174	0.484635
Gastranaerophilales Order	-1.09073	-0.931988	-1.4527	-0.493026	4.60382	-0.0954299	0.449597
Peptococcaceae Family	-0.93237	-0.800478	-1.2063	-0.609052	4.66033	-0.109322	0.444332
Ralstonia sp.	-1.3566	-1.32343	-1.45618	-0.233287	4.61095	-0.044688	0.482359
Lactobacillaceae Family	0.69393	0.921502	0.225785	-0.630013	4.4806	-0.119252	0.427204
Ruminococcaceae Family_2	-0.184332	-0.167565	-0.246326	-0.0713309	5.22614	-0.0123826	0.494207
UCG-002 sp.	-1.33905	-1.26036	-1.53548	-0.40641	4.72632	-0.0708559	0.463476
Shuttleworthia sp.	-1.31001	-1.27329	-1.41437	-0.120443	4.78843	-0.0225089	0.487399
Dorea sp.	-1.19292	-1.04907	-1.544	-0.585398	4.64561	-0.11571	0.448085
Collinsella sp.	-1.29879	-1.43315	-0.935612	0.474227	4.81101	0.083637	0.451385
RF39 Order	-0.262908	-0.181483	-0.462455	-0.342272	5.07337	-0.0572639	0.475063
Prevotellaceae Family	-1.3766	-1.38698	-1.34494	0.0752244	4.7585	0.0124048	0.494456
Veillonellaceae Family	-1.32281	-1.31729	-1.35389	-0.0655674	4.76754	-0.0139285	0.490176
UBA1819 sp.	-1.32333	-1.26058	-1.46416	-0.21425	4.57269	-0.043351	0.480605
Enterobacter sp.	-1.20609	-1.29499	-0.998381	0.357246	4.90866	0.0724084	0.462702
NK4A214 group sp.	-1.14497	-1.12432	-1.19539	-0.0644441	4.40906	-0.0114552	0.495464
Allorhizobium-Neorhizobium-Pararhizobium-Rhizobium sp.	-1.23994	-1.24223	-1.22831	0.048978	4.8166	0.00894534	0.493703
Rikenella sp.	-0.878443	-0.71792	-1.27497	-0.659038	4.54106	-0.122775	0.43728
Erysipelatoclostridiaceae Family	-1.48087	-1.42188	-1.59556	-0.282744	4.4943	-0.0544421	0.477319
Anaerobiospirillum sp.	-1.25268	-1.09909	-1.6854	-0.666258	4.49065	-0.13021	0.427923
Candidatus Arthromitus sp.	-1.33358	-1.24152	-1.58469	-0.43513	4.44258	-0.0832262	0.458165
A2 sp.	-0.991408	-0.75977	-1.57666	-0.836924	4.64646	-0.169843	0.416625
Lachnospiraceae UCG-001 sp.	-1.07046	-0.96808	-1.35635	-0.344452	4.81149	-0.0664041	0.467506
Ochrobactrum sp.	-1.39471	-1.28268	-1.68141	-0.323257	4.32479	-0.0758945	0.461694
Porphyromonadaceae Family	-1.2785	-1.24192	-1.39271	-0.126024	4.62727	-0.0239333	0.485383
Cryptobacterium sp.	-1.20635	-1.11742	-1.41158	-0.500002	4.56719	-0.0943049	0.449874
Coprococcus sp.	-1.36754	-1.4511	-1.18348	0.287478	4.65215	0.0503477	0.471537
Actinobacteria Class	-0.573268	-0.624289	-0.408827	0.202326	4.71861	0.0371535	0.478086
Corynebacteriales Order	-1.38855	-1.40933	-1.35153	-0.0031393	4.57927	-0.000574324	0.499496
Butyrivibrio sp.	-1.40955	-1.34936	-1.55655	-0.202735	4.44872	-0.038446	0.481108
Rickettsiales Order	-1.36387	-1.26801	-1.61074	-0.370441	4.47715	-0.0699622	0.460685
Megamonas sp.	-1.3099	-1.27349	-1.396	-0.117239	4.70699	-0.0195277	0.488911
UCG-010 Family	-0.85314	-0.761013	-1.08227	-0.288671	4.83514	-0.0602012	0.470766
Anaeroplasma sp.	-1.36753	-1.41212	-1.22088	0.18164	4.49086	0.0321371	0.481855
Facklamia sp.	-1.4232	-1.48612	-1.27253	0.335278	4.59584	0.0685056	0.464987
Micavibrionaceae Family	-1.45571	-1.39084	-1.61126	-0.236032	4.51494	-0.0460675	0.47631
Mogibacterium sp.	-1.39411	-1.35726	-1.47758	-0.179105	4.443	-0.0361984	0.481108
Unknown Family Family	-1.37443	-1.25646	-1.66196	-0.52912	4.48208	-0.0979589	0.441814
Pasteurellaceae Family	-0.468264	-0.414119	-0.64021	-0.0672145	4.69423	-0.0114679	0.494456
Novispirillum sp.	-1.42777	-1.45444	-1.36661	0.0321613	4.499	0.00932752	0.496725
Erysipelatoclostridium sp.	-1.29901	-1.15684	-1.61195	-0.628801	4.37789	-0.1264	0.438004
Micrococcaceae Family	-1.11227	-1.06932	-1.23175	-0.194684	4.49875	-0.0376859	0.479093
Christensenellaceae Family	-1.30133	-1.40463	-1.00982	0.368343	4.51241	0.0641172	0.463476
Proteobacteria Phylum	-0.98544	-0.944684	-1.07672	-0.270557	4.68486	-0.0502518	0.475567
Marvinbryantia sp.	-1.44726	-1.3752	-1.64524	-0.409011	4.36167	-0.081103	0.457431
Proteiniphilum sp.	-1.37251	-1.28094	-1.59779	-0.378046	4.46867	-0.0738124	0.46371
Family XIII UCG-001 sp.	-1.34346	-1.39844	-1.22831	0.106922	4.3364	0.0252736	0.491184
ASF356 sp.	-1.45757	-1.39947	-1.62474	-0.265452	4.61257	-0.0532378	0.475567
Anaerotruncus sp.	-1.22102	-1.00445	-1.6222	-0.722414	4.35309	-0.142759	0.425693
Monoglobus sp.	-1.27348	-1.26775	-1.29378	0.157366	4.48242	0.0358177	0.484375
[Ruminococcus] torques group sp.	-1.40027	-1.42721	-1.33808	0.245505	4.75179	0.0441747	0.476071
Micrococcales Order	-0.0827009	0.184027	-0.634626	-0.759593	4.6221	-0.141283	0.425907
Sporolactobacillus sp.	-1.46029	-1.39686	-1.59796	-0.16451	4.41536	-0.0388181	0.48262
Muribaculum sp.	-1.35896	-1.41223	-1.24944	0.170854	4.46361	0.034164	0.482863
Firmicutes Phylum	-1.06565	-0.938762	-1.40318	-0.444716	4.4983	-0.0823285	0.456927
Streptococcaceae Family	-1.12714	-1.19211	-1.03905	-0.0242326	4.48567	-0.00490471	0.498237
UCG-005 sp.	-1.26205	-1.23216	-1.31113	-0.235661	4.51598	-0.0451527	0.475806
Parvibacter sp.	-1.38824	-1.44715	-1.22101	0.284333	4.35781	0.0567566	0.471033
[Eubacterium] coprostanoligenes group Family	-1.26741	-1.23515	-1.34244	-0.224802	4.47616	-0.0422629	0.47379
Pseudomonadales Order	-1.47335	-1.45608	-1.51959	-0.0800289	4.22857	-0.0150646	0.490927
Peptostreptococcaceae Family	-1.45669	-1.43805	-1.49152	0.0669138	4.53713	0.0111609	0.493952
Erysipelotrichaceae Family	-1.19305	-1.16027	-1.26466	-0.183907	4.56764	-0.0345861	0.48262
Bacteroidia Class	-1.22431	-1.28877	-1.07581	0.306118	4.40563	0.0603696	0.470529
Family XIII AD3011 group sp.	-1.34704	-1.3281	-1.43253	-0.0478086	4.42838	-0.00655718	0.496472
Christensenellaceae R-7 group sp.	-1.37391	-1.41886	-1.28801	0.167253	4.58273	0.0300115	0.481855
Milano-WF1B-42 sp.	-1.39492	-1.34519	-1.51617	-0.250224	4.4443	-0.0482734	0.471033
[Eubacterium] oxidoreducens group sp.	-1.07258	-1.06525	-1.09093	-0.0359769	4.56812	-0.00654377	0.495464
Clostridia Class	-1.13539	-1.02226	-1.35303	-0.328963	4.49841	-0.064146	0.464987
Bacillaceae Family	-1.43162	-1.34687	-1.66819	-0.356335	4.35338	-0.0644815	0.469018
Fusobacteriaceae Family	-1.07029	-1.12499	-0.922976	0.203776	4.41621	0.0380519	0.480101
Helicobacteraceae Family	-1.44672	-1.39104	-1.56973	-0.134707	4.32269	-0.0259221	0.487903
Eggerthellaceae Family	-1.34713	-1.41022	-1.15124	0.109429	4.18781	0.0212219	0.487399
Cricetibacter sp.	-1.43912	-1.53385	-1.22758	0.334812	4.381	0.0645065	0.469521
Enterococcaceae Family	-1.43684	-1.49347	-1.27883	0.198399	4.31228	0.0342081	0.479335
Rahnella sp.	-1.43454	-1.43193	-1.43657	0.0764775	4.35397	0.0162484	0.493448
