# Supplementary material for: Oral microbiome diversity and composition before and after chemotherapy treatment in pediatric oncology patients
Source: BMC Oral Health. 2025 Jul 2;25:981. doi: 10.1186/s12903-025-06405-4 (PMC12220142; doi:10.1186/s12903-025-06405-4)
Supplement: Supplementary file 6 — Supplementary Material 6. [file 12903_2025_6405_MOESM6_ESM.xlsx]

## Sheet: Taul1
Method	Model	Variable	Df	Sum of sqrs	R^2 (%)	F-value	Pr(>F)
Alpha-diversity	Shannon
	~ Sampling + Patient ID	Sampling	1	0.893	2.82711	4.563	0.03721	*
		Patient ID	54	20.132	63.7351	1.906	0.00966	**
		Residuals	54	10.562	33.4378
	~ Lesion term + Patient ID	Lesion_term	1	0.044	0.139302	0.213	0.6462
		Patient ID	53	20.088	63.5978	1.82	0.0147	*
		Residuals	55	11.454	36.2629
	~ Rinse + Patient ID	Rinse	1	0.329	1.04157	1.555	0.2178
		Patient ID	54	19.843	62.8201	1.738	0.0222	*
		Residuals	54	11.415	36.1383
	Simpson
	~ Sampling + Patient ID	Sampling	1	0.1359	3.85401	6.647	0.01269	*
		Patient ID	54	2.2859	64.8262	2.07	0.00424	**
		Residuals	54	1.1044	31.3198
	~ Lesion term + Patient ID	Lesion_term	1	0.0005	0.0141796	0.022	0.88322
		Patient ID	53	2.2854	64.812	1.912	0.00923	**
		Residuals	55	1.2403	35.1738
	~ Rinse + Patient ID	Rinse	1	0.0927	2.62889	4.131	0.047	*
		Patient ID	54	2.2211	62.9885	1.832	0.014	*
		Residuals	54	1.2124	34.3826
	Model	Variable	Df	Sum of sqrs	R^2 (%)	F	Pr(>F)
Beta-diversity	PERMANOVA
	Bray-Curtis ~ Sampling	Model	1	0.3808	2.944	3.2756	0.001	***
		Residual	108	12.5565	97.056
	Bray-Curtis ~ Patient ID	Model	54	7.9229	61.241	1.6093	0.001	***
		Residual	55	5.0144	38.759
	Bray-Curtis ~ Lesion term	Model	1	0.1579	1.22	1.3343	0.186
		Residual	108	12.7794	98.78
	Bray-Curtis ~ Rinse	Model	1	0.2689	2.078	2.2923	0.028	*
		Residual	108	12.6684	97.922
	Weighted UniFrac ~ Sampling	Model	1	0.4105	4.21	4.7465	0.006	**
		Residual	108	9.3415	95.79
	Weighted UniFrac ~ Patient ID	Model	54	5.7864	59.336	1.4862	0.002	**
		Residual	55	3.9656	40.664
	Weighted UniFrac ~ Lesion term	Model	1	0.0953	0.977	1.066	0.361
		Residual	108	9.6567	99.023
	Weighted UniFrac ~ Rinse	Model	1	0.183	1.877	2.0654	0.07	,
		Residual	108	9.569	98.123
	Model	Variable	Df	Sum of sqrs	R^2 (%)	F-value	Pr(>F)
	Betadisper
	Bray-Curtis ~ Sampling	Sampling	1	0.241	9.84477	11.79	0.000844	***
		Residuals	108	2.207	90.1552
	Bray-Curtis ~ Patient ID	Patient ID	54	0.8646	100	1.933e+29	<2e-16	***
		Residuals	55	0	0
	Bray-Curtis ~ Lesion term	Lesion_term	1	0.0061	0.239216	0.26	0.611
		Residuals	108	2.5439	99.7608
	Bray-Curtis ~ Rinse	Rinse	1	0.0494	1.88658	2.075	0.153
		Residuals	108	2.5691	98.1134
	Weighted UniFrac ~ Sampling	Sampling	1	0.1747	8.28708	9.76	0.00229	**
		Residuals	108	1.9334	91.7129
	Weighted UniFrac ~ Patient ID	Patient ID	54	0.8846	100	3.699e+29	<2e-16	***
		Residuals	55	0	0
	Weighted UniFrac ~ Lesion term	Lesion_term	1	0.0018	0.0808843	0.09	0.765
		Residuals	108	2.2236	99.9191
	Weighted UniFrac ~ Rinse	Rinse	1	0.0329	1.44985	1.587	0.211
		Residuals	108	2.2363	98.5501
